# Supplementary material for: Nested‐association mapping (NAM)‐based genetic dissection uncovers candidate genes for seed and pod weights in peanut (Arachis hypogaea)
Source: Plant Biotechnol J. 2019 Dec 25;18(6):1457–71. doi: 10.1111/pbi.13311 (PMC7206994; doi:10.1111/pbi.13311)
Supplement: Supplementary file 5 — Table S1 Phenotypic variability, heritability, skewness, kurtosis for pod weight (PW) and seed weight (SW) in NAM_Tirunner population. [file PBI-18-1457-s005.xlsx]

## Sheet: Supplementary Table 1
Supplementary Table 1. Basic statistics of Phenotypic data generated for 100 pod weight and 100 seed weight using NAM-Tirunner
SN	Family Name	Family ID	Pod/ weight (Tifrunner)	Founder_Parent	Pod/Seed weight (Founder Parents)	Sample Size	Mean	Variance	Std Error	Skewness	Kurtosis	Minimum	Maximum	Range	W-test	P-value
1	100SW_2015
	Tifrunner × C76-21	F1	65.8	C76-16	99.5	157	72.5597	155.618	12.4747	0.1695	-0.4868	40	100	60	0.9708	0.05673
	Tifrunner × N08087	F2		N08082	96	158	56.9504	30.9442	5.5628	0.0433	0.2349	41	72	31	0.983	0.5906
	Tifrunner × NC3038	F3		NC3033	50	131	58.9389	86.9501	9.3247	0.4122	0.176	39	90	51	0.9783	0.3524
	Tifrunner × SPT06-11	F4		SPT06-06	62	123	61.7354	147.253	12.1348	1.1794	3.6204	37	121	84	0.9468	0.0002084
2	100PW_2015
	Tifrunner × C76-22	F1	148	C76-16	152	149	170.075	939.322	30.6484	0.1528	0.9921	56	262.857	206.857	0.9869	0.8283
	Tifrunner × N08088	F2		N08082	195	158	127.574	316.317	17.7853	-0.0081	0.2037	82.5	187	104.5	0.9841	0.661
	Tifrunner × NC3039	F3		NC3033	149	130	140.967	496.133	22.274	0.2544	0.2015	78	208.75	130.75	0.9872	0.8535
	Tifrunner × SPT06-12	F4		SPT06-06	120	121	142.475	780.209	27.9322	0.902	2.2305	85	260	175	0.9579	0.005634
3	100PW_2016
	Tifrunner × C76-30	F1	152	C76-16	195	161	191.727	1174.47	34.2706	0.1015	-0.1341	106	270	164	0.9747	0.1399
	Tifrunner × N08096	F2		N08082	259	162	148.154	465.746	21.5812	1.4971	7.3102	100	265	165	0.9056	0
	Tifrunner × NC3047	F3		NC3033	172	131	159.282	693.481	26.334	0.4268	0.4997	99	259	160	0.9819	0.5626
	Tifrunner × SPT06-20	F4		SPT06-06	178	125	156.224	880.208	29.6683	0.3287	0.0771	76	232	156	0.9747	0.2124
4	100SW_2016
	Tifrunner × C76-31	F1	68.5	C76-16	108	161	70.6263	125.894	11.2203	-0.0474	-0.1712	42.5	99.1667	56.6667	0.9823	0.5396
	Tifrunner × N08097	F2		N08082	93	162	59.6142	35.4739	5.956	-0.3594	0.172	41.6667	74.1667	32.5	0.9776	0.2549
	Tifrunner × NC3048	F3		NC3033	89	131	61.9402	98.3915	9.9192	-0.0796	-0.3029	35	87.5	52.5	0.9868	0.834
	Tifrunner × SPT06-21	F4		SPT06-06	98	125	58.18	137.392	11.7214	-0.6363	3.8898	0	88.3333	88.3333	0.9625	0.01545
