# Supplementary material for: Nested‐association mapping (NAM)‐based genetic dissection uncovers candidate genes for seed and pod weights in peanut (Arachis hypogaea)
Source: Plant Biotechnol J. 2019 Dec 25;18(6):1457–71. doi: 10.1111/pbi.13311 (PMC7206994; doi:10.1111/pbi.13311)
Supplement: Supplementary file 6 — Table S2 Phenotypic variability, heritability, skewness, kurtosis for pod weight (PW) and seed weight (SW) in NAM_Florida‐07 population. [file PBI-18-1457-s006.xlsx]

## Sheet: Supplementary Table 2
Supplementary Table 2. Basic statistics of Phenotypic data generated for 100 pod weight and 100 seed weight using NAM-Florida
SN	Family Name	Family ID	Florida-07 (Common Parent)	Founder_Parent	Pod/Seed weight (Founder Parents)	Sample Size	Mean	Variance	StdError	Skewness	Kurtosis	Minimum	Maximum	Range	W-test	P-value
1	100SW_2015
	Florida-07 × C76-21	F1	62.25	C76-16	103	120	60.5167	29.0754	5.3922	0.0742	0.1295	44	76	32	0.9894	0.9351
	Florida-07 × N08087	F2		N08082	60	105	76.709	165.213	12.8535	0.6151	0.767	49	118.605	69.6047	0.9663	0.06501
	Florida-07 × NC3038	F3		NC3033	62	91	57.2642	109.568	10.4675	0.6266	0.4164	35	89	54	0.9635	0.05837
	Florida-07 × SPT06-11	F4		SPT06-06	58	177	61.2842	66.9927	8.1849	0.0579	-0.5281	44	81	37	0.9698	0.02895
2	100PW_2015
	Florida-07 × C76-22	F1	147	C76-16	195	120	143.876	208.135	14.4269	0.4828	0.5979	112	190	78	0.9745	0.2167
	Florida-07 × N08088	F2		N08082	120	104	173.512	1419.69	37.6788	0.7921	1.9424	95	305	210	0.944	0.0004682
	Florida-07 × NC3039	F3		NC3033	144	91	131.156	599.507	24.4848	0.6584	0.7618	82	210	128	0.9638	0.06214
	Florida-07 × SPT06-12	F4		SPT06-06	126	174	129.508	453.1	21.2861	-0.12	-0.464	76	181.25	105.25	0.978	0.2509
3	100SPW_2016
	Florida-07 × C76-30	F1	182.5	C76-16	215	119	168.118	370.088	19.2377	0.4547	1.6066	117	245	128	0.9848	0.748
	Florida-07 × N08096	F2		N08082	175	104	201.615	831.21	28.8307	0.3475	-0.3087	139	285	146	0.975	0.2797
	Florida-07 × NC3047	F3		NC3033	162	91	153.165	776.095	27.8585	0.5846	0.4687	95	236	141	0.9616	0.04191
	Florida-07 × SPT06-20	F4		SPT06-06	166	178	164.376	496.293	22.2776	0.9588	3.7538	117	280	163	0.9584	0.0003837
4	100SW_2016
	Florida-07 × C76-31	F1	65	C76-16	115	120	65.9514	49.1164	7.0083	0.0156	-0.2906	48.3333	81.6667	33.3334	0.976	0.2752
	Florida-07 × N08097	F2		N08082	70	105	75.627	130.366	11.4178	1.4022	5.8841	50.8333	135.833	85	0.9328	2.289e-05
	Florida-07 × NC3048	F3		NC3033	66	92	56.6576	139.934	11.8294	-0.8557	4.3852	40.5	85.8333	85.8333	0.944	0.001233
	Florida-07 × SPT06-21	F4		SPT06-06	62	178	65.8287	86.5623	9.3039	-0.1874	-0.0324	39.1667	90.8333	51.6666	0.9822	0.5058
