# Supplementary material for: Nested‐association mapping (NAM)‐based genetic dissection uncovers candidate genes for seed and pod weights in peanut (Arachis hypogaea)
Source: Plant Biotechnol J. 2019 Dec 25;18(6):1457–71. doi: 10.1111/pbi.13311 (PMC7206994; doi:10.1111/pbi.13311)
Supplement: Supplementary file 7 — Table S3 Summary of genetic map constructed using genotypic data generated using 58K SNP array on NAM_Tifrunner and NAM_Florida‐07 populations. [file PBI-18-1457-s007.xlsx]

## Sheet: Sheet1
Supplementary Table 3. Summary of genetic map constructed using genoptyic data generated using 58K SNP array on NAM_Tifrunner and NAM_Florida populations
Chr	Total SNPs on array	Mapped SNPs	Distance (cM)	Map density (loci/cM)	Mapped SNPs	Distance (cM)	Map density (loci/cM)
		NAM_Tifrunner			NAM_Florida
A01	4714	124	90.7	1.4	94	121.4	1.3
A02	3167	214	150.8	1.4	177	80.7	0.5
A03	3478	194	116.4	1.7	163	120	0.7
A04	2693	225	124.6	1.8	93	146	1.6
A05	2624	109	98	1.1	127	141.4	1.1
A06	2764	171	105.6	1.6	184	117.3	0.6
A07	2303	120	117.7	1	111	103.2	0.9
A08	2921	165	120.5	1.4	110	124.8	1.1
A09	2790	174	166.9	1	149	118.3	0.8
A10	2529	167	158.5	1.1	118	124.1	1.1
B01	2405	143	143.5	1	96	163	1.7
B02	3112	238	136.6	1.7	169	116	0.7
B03	3443	193	104.5	1.8	165	106	0.6
B04	2588	224	96.8	2.3	123	131	1.1
B05	2576	122	127.2	1	130	121	0.9
B06	2793	167	164.2	1	145	93.9	0.6
B07	2638	138	153.5	0.9	120	115	1
B08	2671	129	177.9	0.7	108	90.6	0.8
B09	3152	168	114.7	1.5	152	170	1.1
B10	2872	156	117.4	1.3	134	90	0.7
Total	58233	3341	2586	1.3	2668	2393.7	0.9
