# Supplementary material for: Nested‐association mapping (NAM)‐based genetic dissection uncovers candidate genes for seed and pod weights in peanut (Arachis hypogaea)
Source: Plant Biotechnol J. 2019 Dec 25;18(6):1457–71. doi: 10.1111/pbi.13311 (PMC7206994; doi:10.1111/pbi.13311)
Supplement: Supplementary file 8 — Table S4 Summary significantly associated SNPs identified for pod weight (PW) and seed weight (SW) in NAM_Tifrunner population with details of annotation of each gene corresponding to the SNPs and their biological role. [file PBI-18-1457-s008.xlsx]

## Sheet: Supplementary Table 4
Supplementary Table 4. Summary of GWAS significant SNPs identifeid for PW and SW in NAM_Tifrunner population
SNP	Trait	Year	LOD	P val	Heritability (h2)	Standard effect	Tifrunner × C76-16	Tifrunner × N08082	Tifrunner × NC3033	Tifrunner × SPT06-06	Position in diploid genomes				Gene ID	Position in Tetraploid genome				Function
											Genome	Diploid genomes Chromosome	Start	End		Genome	Tetraploid genome chromosome	start	End
Affx-152050289	PW	2016	2.05249	3.18	0.88411	-12.9232	0	3.11624	-5.13124	14.9382	Arachis duranensis	A01	13496899	13496958	Aradu.R4P73	Arachis hypogaea	Ahy01	14876790	14877249	PI-PLC X domain-containing protein At5g67130-like [Glycine max]; IPR017946 (PLC-like phosphodiesterase, TIM beta/alpha-barrel domain); GO:0006629 (lipid metabolic process), GO:0008081 (phosphoric diester hydrolase activity)
Affx-152053773	SW	2016	4.38034	5.73	0.96958	13.6817	14.0264	-39.8773	12.1692	0	Arachis duranensis	A02	6371150	6371572	Aradu.N64BE	Arachis hypogaea	Ahy02	6650187	6649207	Transcription factor jumonji (jmjC) domain-containing protein; IPR003347 (JmjC domain), IPR013083 (Zinc finger, RING/FYVE/PHD-type), IPR014710 (RmlC-like jelly roll fold), IPR024752 (Myb/SANT-like domain); GO:0005515 (protein binding)
Affx-152029173	SW	2016	3.72461	5.02	0.929185	4.815	0	-11.5653	1.63949	5.11085	Arachis duranensis	A02	51781905	51782027	Aradu.P4Y7Y	Arachis hypogaea	Ahy02	54836407	54836057	uncharacterized protein LOC100815720 isoform X1 [Glycine max]
Affx-152062215	PW, SW	2015	4.59816	5.96	0.950826	-28.5099	-28.8753	-11.2695	68.6547	0	Arachis duranensis	A03	121011969	121012058	Aradu.094MD	Arachis hypogaea	Ahy03	129560851	129561084	delta-1-pyrroline-5-carboxylate synthetase; IPR001057 (Glutamate/acetylglutamate kinase), IPR016161 (Aldehyde/histidinol dehydrogenase); GO:0003824 (catalytic activity), GO:0004349 (glutamate 5-kinase activity), GO:0004350 (glutamate-5-semialdehyde dehydrogenase activity), GO:0006561 (proline biosynthetic process), GO:0008152 (metabolic process), GO:0016491 (oxidoreductase activity), GO:0055114 (…
Affx-152082504	SW	2015	1.92024	3.02	0.97653	5.65787	7.60724	-23.5933	10.3282	0	Arachis duranensis	A03	129613275	129613413	Aradu.BJ9KH	Arachis hypogaea	Ahy03	138203259	138202611	probable pectinesterase/pectinesterase inhibitor 34-like [Glycine max]; IPR006501 (Pectinesterase inhibitor domain), IPR011050 (Pectin lyase fold/virulence factor); GO:0004857 (enzyme inhibitor activity), GO:0005618 (cell wall), GO:0030599 (pectinesterase activity), GO:0042545 (cell wall modification)
Affx-152048352	SW	2015	2.80707	4.02	0.97162	8.52662	0	2.68821	-11.2148	0	Arachis duranensis	A03	23509536	23509590	Aradu.C14VV	Arachis hypogaea	Ahy03	25388972	25387639	THO complex, subunit 5; IPR019163 (THO complex, subunit 5)
Affx-152039289	SW	2016	2.15544	3.29	0.919697	2.06479	-1.1723	-2.44617	0.775734	0.77795	Arachis duranensis	A03	26068155	26068468	Aradu.92ILA	Arachis hypogaea	Ahy07	8045027	8045534	Protein kinase superfamily protein; IPR011009 (Protein kinase-like domain), IPR013320 (Concanavalin A-like lectin/glucanase, subgroup); GO:0004672 (protein kinase activity), GO:0005524 (ATP binding), GO:0006468 (protein phosphorylation)
Affx-152060406	SW	2016	2.91133	4.14	0.948128	4.5438	6.68502	-22.1969	10.968	0	Arachis duranensis	A03	127617844	127617945	Aradu.A5ZY3	Arachis hypogaea	Ahy03	136080340	136079662	Plastid-lipid associated protein PAP / fibrillin family protein; IPR006843 (Plastid lipid-associated protein/fibrillin conserved domain); GO:0005198 (structural molecule activity), GO:0009507 (chloroplast)
Affx-152029761	SW	2016	2.45241	3.63	0.923625	-2.98276	-1.35773	9.03331	-2.69366	-1.99916	Arachis duranensis	A04	22627873	22628013	Aradu.E14DK	Arachis hypogaea	Ahy04	23019502	23019839	uncharacterized protein LOC100802291 isoform X2 [Glycine max]
Affx-152056955	SW	2016	4.26348	5.6	0.937929	5.85951	1.93849	-20.1026	6.65421	5.65036	Arachis duranensis	A04	179097	186632	Aradu.KY790	Arachis hypogaea	Ahy04	187330	187867	60S ribosomal protein L30-like [Glycine max]; IPR000231 (Ribosomal protein L30e), IPR004038 (Ribosomal protein L7Ae/L30e/S12e/Gadd45); GO:0003735 (structural constituent of ribosome), GO:0005622 (intracellular), GO:0005840 (ribosome), GO:0006412 (translation)
Affx-152076029	SW	2016	2.11992	3.25	0.923909	-4.27143	1.46789	6.06822	-3.26468	0	Arachis duranensis	A04	21613040	21613299	Aradu.TGL7C	Arachis hypogaea	Ahy04	21983980	21984581	RNA-binding domain CCCH-type zinc finger protein; IPR000571 (Zinc finger, CCCH-type), IPR012677 (Nucleotide-binding, alpha-beta plait), IPR025605 (OST-HTH/LOTUS domain); GO:0000166 (nucleotide binding), GO:0046872 (metal ion binding)
Affx-152060972	SW, PW	2015, 2016	7.66533	9.19	0.911485	-4.19846	2.90228	1.63954	0.334941	-0.678314	Arachis duranensis	A05	97865416	97866978	Aradu.217QF	Arachis hypogaea	Ahy05	104262628	104264458	probable sphingolipid transporter spinster homolog 2-like [Glycine max]
Affx-152068240	SW, PW	2015, 2016	15.6633	17.42	0.911842	-5.3931	4.20511	2.57806	1.93516	-3.32523	Arachis duranensis	A05	95687999	95688050	Aradu.4D2H2	Arachis hypogaea	Ahy05	37914722	37914949	sucrose synthase 6; IPR012820 (Sucrose synthase, plant/cyanobacteria); GO:0005985 (sucrose metabolic process), GO:0009058 (biosynthetic process), GO:0016157 (sucrose synthase activity)
Affx-152034807	SW, PW	2015, 2016	15.77	17.52	0.911614	-5.21999	3.98401	0.485195	0.902605	-0.151817	Arachis duranensis	A05	95201412	95201567	Aradu.H6YZR	Arachis hypogaea	Ahy05	101322384	101321914	SET domain protein; IPR015353 (Rubisco LSMT, substrate-binding domain)
Affx-152044207	SW,PW	2015, 2016	11.776	13.43	0.91151	-4.63997	2.94558	2.06222	-0.185506	-0.182331	Arachis duranensis	A05	93522595	93524462	Aradu.L6QML	Arachis hypogaea	Ahy05	99718318	99718870	uncharacterized protein At1g04910-like [Glycine max]; IPR019378 (GDP-fucose protein O-fucosyltransferase)
Affx-152033023	SW, PW	2015, 2016	2.10018	3.23	0.911992	-6.03037	5.18473	1.61026	-1.25993	0.495312	Arachis duranensis	A05	99882475	99882545	Aradu.M7YGM	Arachis hypogaea	Ahy05	105756930	105756172	Transcription factor jumonji (jmjC) domain-containing protein; IPR003347 (JmjC domain), IPR013083 (Zinc finger, RING/FYVE/PHD-type), IPR014710 (RmlC-like jelly roll fold), IPR024752 (Myb/SANT-like domain); GO:0005515 (protein binding)
Affx-152026623	SW, PW	2015	8.68656	10.25	0.91165	-5.05944	4.12627	1.88805	-0.539024	-0.415865	Arachis duranensis	A05	93302857	93344203	Aradu.V498C	Arachis hypogaea	Ahy05	99487216	99488936	#N/A
Affx-152037557	PW	2015	4.608	5.97	0.911573	-5.0041	3.35902	1.78835	0.15511	-0.298375	Arachis duranensis	A05	223967	224129	Araip.Q99H0	Arachis hypogaea	Ahy13	238018	238614	uncharacterized protein At1g04910-like [Glycine max]; IPR019378 (GDP-fucose protein O-fucosyltransferase)
Affx-152037557	SW, PW	2016	15.3074	17.05	0.877165	-7.2795	3.95674	2.90098	1.43376	-1.01197	Arachis duranensis	A05	95646386	95646534	Aradu.5R3CV	Arachis hypogaea	Ahy05	101804803	101804290	uncharacterized protein LOC100802291 isoform X2 [Glycine max]
Affx-152055448	SW, PW	2016, 2015	3.19677	4.45	0.878096	8.6739	0.548297	-5.60243	-3.61976	0	Arachis duranensis	A05	98715858	98716186	Aradu.PD37S	Arachis hypogaea	Ahy05	105035162	105035732	protein DA1-like isoform X2 [Glycine max]; IPR001781 (Zinc finger, LIM-type), IPR003903 (Ubiquitin interacting motif), IPR022087 (Protein DA1 like); GO:0008270 (zinc ion binding)
Affx-152044896	SW	2015	3.82987	5.14	0.96753	-2.89962	-1.11379	-3.02222	7.03562	0	Arachis duranensis	A05	97286689	97286736	Aradu.EI99W	Arachis hypogaea	Ahy05	103657687	103658095	SWAP (suppressor-of-white-APricot)/surp domain protein, putative; IPR000061 (SWAP/Surp), IPR019147 (Suppressor of white apricot N-terminal domain); GO:0003723 (RNA binding), GO:0006396 (RNA processing)
Affx-152027824	SW	2015	2.17848	3.32	0.96598	1.2923	0.777055	-2.06935	0	0	Arachis duranensis	A05	23760224	23760317	Aradu.TA25T	Arachis hypogaea	Ahy05	32702075	32701036	uncharacterized protein LOC100777123 isoform X1 [Glycine max]; IPR001305 (Heat shock protein DnaJ, cysteine-rich domain); GO:0031072 (heat shock protein binding), GO:0051082 (unfolded protein binding)
Affx-152078443	SW	2016	3.73236	5.03	0.963238	11.4116	8.25267	-40.2948	8.97489	11.6556	Arachis duranensis	A05	61633265	61635505	Aradu.398CK	Arachis hypogaea	Ahy05	69058788	69056547	Pentatricopeptide repeat (PPR) superfamily protein; IPR002885 (Pentatricopeptide repeat), IPR011990 (Tetratricopeptide-like helical), IPR014710 (RmlC-like jelly roll fold); GO:0005515 (protein binding)
Affx-152048634	SW	2016	1.92471	3.03	0.922278	2.06169	1.187	-7.27536	2.46738	1.55929	Arachis duranensis	A05	106322924	106323042	Aradu.CKU3N	Arachis hypogaea	Ahy18	46298023	46298259	RNA cap guanine-N2 methyltransferase; IPR001202 (WW domain), IPR019012 (RNA cap guanine-N2 methyltransferase); GO:0001510 (RNA methylation), GO:0005515 (protein binding), GO:0008168 (methyltransferase activity), GO:0009452 (7-methylguanosine RNA capping)
Affx-152077757	SW	2016	2.29202	3.45	0.921537	2.41252	3.0889	-4.91656	1.70633	-2.29118	Arachis duranensis	A05	102082737	102083314	Aradu.E3SP0	Arachis hypogaea	Ahy05	107862420	107863435	GTP binding protein BRASSINAZOLE INSENSITIVE PALE GREEN 2 n=2 Tax=Arabidopsis RepID=Q8W4I6_ARATH; IPR006073 (GTP binding domain), IPR027417 (P-loop containing nucleoside triphosphate hydrolase); GO:0005525 (GTP binding)
Affx-152077420	SW	2015, 2016	2.21565	3.36	0.919376	-2.49148	1.17573	0.800105	1.09713	-0.581489	Arachis duranensis	A05	102515185	102515788	Aradu.GAZ1G	Arachis hypogaea	Ahy05	108402923	108403649	damaged DNA binding 2; IPR015943 (WD40/YVTN repeat-like-containing domain); GO:0005515 (protein binding)
Affx-152065248	SW	2016	2.12557	3.26	0.919087	-1.83863	0.90435	0.275157	1.29355	-0.634427	Arachis duranensis	A05	101340693	101343849	Aradu.UND00	Arachis hypogaea	Ahy05	107143054	107142657	Chitinase family protein; IPR000726 (Glycoside hydrolase, family 19, catalytic), IPR001002 (Chitin-binding, type 1), IPR023346 (Lysozyme-like domain); GO:0004568 (chitinase activity), GO:0006032 (chitin catabolic process), GO:0008061 (chitin binding), GO:0016998 (cell wall macromolecule catabolic process)
Affx-152034765	PW	2015	2.44704	3.62	0.912162	-6.8776	3.7921	1.46216	0.251334	1.372	Arachis duranensis	A06	56115918	56116005	Aradu.0BA89	Arachis hypogaea	Ahy06	51669272	51668863	Protein kinase superfamily protein; IPR011009 (Protein kinase-like domain); GO:0004672 (protein kinase activity), GO:0005524 (ATP binding), GO:0006468 (protein phosphorylation)
Affx-152029724	PW, SW	2015, 2016	4.04753	5.37	0.912624	-8.38541	1.50511	0.773891	6.89825	-0.791841	Arachis duranensis	A06	101049110	101049370	Aradu.0Y2ZI	Arachis hypogaea	Ahy06	106073906	106074903	homolog of nucleolar protein NOP56; IPR002687 (Nop domain), IPR012974 (NOP5, N-terminal), IPR012976 (NOSIC)
Affx-152044720	SW, PW	2015, 2016	6.24116	7.7	0.913776	-10.9146	-3.10553	10.0344	1.18679	2.79892	Arachis duranensis	A06	101300634	101301324	Aradu.5LG80	Arachis hypogaea	Ahy06	106389203	106388512	Unknown protein
Affx-152041119	PW	2015	6.33957	7.8	0.914172	-13.0256	0.613382	9.27111	0.166731	2.9744	Arachis duranensis	A06	8237676	8238362	Aradu.6F552	Arachis hypogaea	Ahy09	8346460	8343399	transcription factor jumonji (JmjC) domain protein; IPR003347 (JmjC domain), IPR014710 (RmlC-like jelly roll fold), IPR024752 (Myb/SANT-like domain); GO:0005515 (protein binding)
Affx-152027659	SW, PW	2015, 2016	3.47705	4.75	0.911609	-5.13325	0.483517	3.41354	0.93726	0.298934	Arachis duranensis	A06	101937178	101937314	Aradu.PU85I	Arachis hypogaea	Ahy06	107132155	107131120	AP2-like ethylene-responsive transcription factor ANT-like [Glycine max]; IPR016177 (DNA-binding domain); GO:0003677 (DNA binding), GO:0003700 (sequence-specific DNA binding transcription factor activity)
Affx-152040406	SW, PW	2015, 2016	2.74081	3.95	0.911807	-5.51841	-0.984134	2.82119	3.83656	-0.155208	Arachis duranensis	A06	110918551	110918674	Aradu.U13TY	Arachis hypogaea	Ahy06	113538207	113537205	Spo11/DNA topoisomerase VI, subunit A protein; IPR002815 (Spo11/DNA topoisomerase VI, subunit A), IPR011991 (Winged helix-turn-helix DNA-binding domain); GO:0003677 (DNA binding), GO:0003824 (catalytic activity), GO:0005524 (ATP binding), GO:0005694 (chromosome), GO:0006259 (DNA metabolic process)
Affx-152042916	SW, PW	2015, 2016	8.85566	10.42	0.914751	-14.0719	4.91737	8.36032	0.794238	0	Arachis duranensis	A06	101213340	101213691	Aradu.X5WFU	Arachis hypogaea	Ahy06	106322915	106323963	uncharacterized protein LOC100782617 isoform X9 [Glycine max]; IPR026728 (UHRF1-binding protein 1-like), IPR026854 (Vacuolar protein sorting-associated protein 13A N-terminal domain)
Affx-152034258	SW, PW	2015, 2016	8.30684	9.85	0.913742	11.8109	-1.11281	-10.6897	-0.497963	0.489517	Arachis duranensis	A06	101213800	101214143	Aradu.X5WFU	Arachis hypogaea	Ahy06	106322915	106323963	ferritin 4; IPR001519 (Ferritin), IPR008331 (Ferritin/DPS protein domain), IPR009078 (Ferritin-like superfamily); GO:0006826 (iron ion transport), GO:0006879 (cellular iron ion homeostasis), GO:0008199 (ferric iron binding)
Affx-152034144	SW, PW	2015, 2016	2.65523	3.85	0.916004	14.4073	-0.851399	-1.56711	-11.9888	0	Arachis duranensis	A06	109848211	109848265	Aradu.X8TIY	Arachis hypogaea	Ahy06	112381595	112381050	#N/A
Affx-152072985	SW, PW	2015	2.74631	3.95	0.911433	-3.71421	-0.697645	2.09394	2.81794	-0.500025	Arachis duranensis	A06	110926835	110927083	Aradu.Y2XHP	Arachis hypogaea	Ahy16	152850401	152851065	myb transcription factor; IPR009057 (Homeodomain-like); GO:0003677 (DNA binding), GO:0003682 (chromatin binding)
Affx-152072200	SW, PW	2015, 2016	5.05347	6.44	0.912331	-8.52844	2.94756	1.1831	4.44145	-0.0436642	Arachis duranensis	A06	101054584	101054713	Aradu.Z1KSU	Arachis hypogaea	Ahy06	106081510	106081280	Pentatricopeptide repeat (PPR) superfamily protein; IPR002885 (Pentatricopeptide repeat), IPR011990 (Tetratricopeptide-like helical), IPR014710 (RmlC-like jelly roll fold); GO:0005515 (protein binding)
Affx-152083728	PW	2016	1.89624	3	0.87747	2.3628	4.98859	-8.30792	-0.276911	1.23344	Arachis duranensis	A06	10398236	10398657	Aradu.92LFJ	Arachis hypogaea	Ahy06	10949803	10949012	Unknown protein
Affx-152048569	PW	2016	2.76418	3.97	0.87702	-4.04227	-3.09935	5.01548	2.96629	-0.840153	Arachis duranensis	A06	110268230	110268539	Aradu.T6HPR	Arachis hypogaea	Ahy06	112792609	112793063	50S ribosomal protein L3-2, chloroplastic [Glycine max]; IPR000597 (Ribosomal protein L3), IPR009000 (Translation protein, beta-barrel domain); GO:0003735 (structural constituent of ribosome), GO:0005622 (intracellular), GO:0005840 (ribosome), GO:0006412 (translation)
Affx-152041119	PW	2016	5.819	7.25	0.880624	-11.26	-1.12234	11.9658	5.20832	-4.79179	Arachis duranensis	A06	9482443	9482929	Araip.K08HU	Arachis hypogaea	Ahy06	9927963	9927347	receptor kinase 3; IPR000858 (S-locus glycoprotein), IPR001480 (Bulb-type lectin domain), IPR011009 (Protein kinase-like domain), IPR013320 (Concanavalin A-like lectin/glucanase, subgroup), IPR025287 (Wall-associated receptor kinase galacturonan-binding domain); GO:0004672 (protein kinase activity), GO:0006468 (protein phosphorylation), GO:0030247 (polysaccharide binding), GO:0048544 (recognition…
Affx-152041119	SW	2015	7.7829	9.31	0.966802	-5.84596	-0.826401	2.97404	2.32301	1.37531	Arachis duranensis	A06	6960928	6961156	Aradu.FL7G4	Arachis hypogaea	Ahy07	5968474	5968026	esophageal cancer associated protein, putative
Affx-152041119	SW	2016	3.84973	5.16	0.920269	-4.09082	0.778113	1.5102	1.592	0.210509	Arachis duranensis	A06	7150251	7150569	Araip.S4N8U	Arachis hypogaea	Ahy16	10828406	10827922	Transcription factor jumonji (jmjC) domain-containing protein; IPR003347 (JmjC domain), IPR013083 (Zinc finger, RING/FYVE/PHD-type), IPR014710 (RmlC-like jelly roll fold), IPR024752 (Myb/SANT-like domain); GO:0005515 (protein binding)
Affx-152033943	PW	2016	3.94708	5.26	0.878866	-9.73951	-2.63935	8.64966	3.23586	0.49335	Arachis duranensis	A07	2555522	2556979	Aradu.3ZE3D	Arachis hypogaea	Ahy07	1883029	1881570	ATPases; nucleotide binding; ATP binding; nucleoside-triphosphatases; transcription factor binding; IPR012099 (Midasin), IPR027417 (P-loop containing nucleoside triphosphate hydrolase); GO:0000166 (nucleotide binding), GO:0005524 (ATP binding), GO:0005634 (nucleus), GO:0006461 (protein complex assembly), GO:0016887 (ATPase activity), GO:0017111 (nucleoside-triphosphatase activity)
Affx-152041496	PW	2016	3.54646	4.83	0.878974	-9.40617	-0.835291	8.87774	4.90424	-3.54051	Arachis duranensis	A07	2560894	2561479	Aradu.BB0Q9	Arachis hypogaea	Ahy07	1887680	1886941	interferon-related developmental regulator family protein / IFRD protein family; IPR006921 (Interferon-related developmental regulator, C-terminal), IPR016024 (Armadillo-type fold); GO:0005488 (binding)
Affx-152057718	PW	2016	2.10035	3.23	0.890409	12.2976	0	0	-22.6039	10.3064	Arachis duranensis	A07	25010139	25010745	Aradu.XZ2H6	Arachis hypogaea	Ahy17	29178157	29177319	probable sphingolipid transporter spinster homolog 2-like [Glycine max]
Affx-152047084	SW	2015	2.19135	3.33	0.966221	2.06144	2.35801	-1.53602	-2.88343	0	Arachis duranensis	A07	70031606	70032442	Aradu.4VU7R	Arachis hypogaea	Ahy07	1887680	1886941	Plastid-lipid associated protein PAP / fibrillin family protein; IPR006843 (Plastid lipid-associated protein/fibrillin conserved domain); GO:0005198 (structural molecule activity), GO:0009507 (chloroplast)
Affx-152033465	SW	2015	2.00372	3.12	0.966722	-4.29171	2.34713	1.94458	0	0	Arachis duranensis	A07	73668447	73668546	Aradu.92HAJ	Arachis hypogaea	Ahy07	77802410	77802632	transcription factor jumonji (JmjC) domain protein; IPR003347 (JmjC domain), IPR014710 (RmlC-like jelly roll fold), IPR024752 (Myb/SANT-like domain); GO:0005515 (protein binding)
Affx-152081617	SW	2015	1.93783	3.04	0.973863	8.67514	0	-19.3866	2.32878	8.38272	Arachis duranensis	A07	67655620	67657992	Aradu.PW2UM	Arachis hypogaea	Ahy07	65408858	65406488	60S ribosomal protein L18A-1; IPR021138 (60S ribosomal protein L18a/ L20, eukaryotes), IPR023573 (Ribosomal protein L18a/LX); GO:0003735 (structural constituent of ribosome), GO:0005840 (ribosome), GO:0006412 (translation)
Affx-152041415	PW	2016	2.51124	3.69	0.935333	-29.8459	-32.041	0	75.5556	-13.6687	Arachis duranensis	A08	32322245	32322354	Aradu.X2HYI	Arachis hypogaea	Ahy08	34391424	34391817	mitochondrial import receptor subunit TOM40-1-like [Glycine max]; IPR023614 (Porin domain), IPR027246 (Eukaryotic porin/Tom40); GO:0005741 (mitochondrial outer membrane), GO:0055085 (transmembrane transport)
Affx-152069888	SW	2016	4.75592	6.13	0.969856	13.4345	0	-40.1697	13.8003	12.9349	Arachis duranensis	A08	30241878	30242080	Aradu.K1LWM	Arachis hypogaea	Ahy08	32538131	32536781	LRR and NB-ARC domain disease resistance protein; IPR000767 (Disease resistance protein), IPR027417 (P-loop containing nucleoside triphosphate hydrolase); GO:0006952 (defense response), GO:0043531 (ADP binding)
Affx-152047935	SW	2016	4.08858	5.41	0.939379	4.63035	5.13274	-21.3978	5.22817	6.40654	Arachis duranensis	A08	14759147	14759317	Aradu.T7HWZ	Arachis hypogaea	Ahy08	14729802	14730082	polygalacturonase 4; IPR000743 (Glycoside hydrolase, family 28), IPR011050 (Pectin lyase fold/virulence factor); GO:0004650 (polygalacturonase activity), GO:0005975 (carbohydrate metabolic process)
Affx-152050716	PW	2015, 2016	2.36107	3.52	0.913901	3.70179	-0.472264	-10.9941	7.76459	0	Arachis duranensis	A09	116192753	116193292	Aradu.TGV6P	Arachis hypogaea	Ahy09	115819826	115820364	C2H2-like zinc finger protein
Affx-152046682	PW	2016	2.39957	3.57	0.878087	7.93042	-3.75412	-5.18214	1.00584	0	Arachis duranensis	A09	116202593	116202721	Aradu.Y5JUW	Arachis hypogaea	Ahy09	115828425	115828576	ATPases; nucleotide binding; ATP binding; nucleoside-triphosphatases; transcription factor binding; IPR012099 (Midasin), IPR027417 (P-loop containing nucleoside triphosphate hydrolase); GO:0000166 (nucleotide binding), GO:0005524 (ATP binding), GO:0005634 (nucleus), GO:0006461 (protein complex assembly), GO:0016887 (ATPase activity), GO:0017111 (nucleoside-triphosphatase activity)
Affx-152058135	SW	2016	5.94591	7.39	0.937481	4.56583	8.38542	-19.1547	2.93861	3.26484	Arachis duranensis	A09	71878140	71878208	Aradu.20W1Q	Arachis hypogaea	Ahy09	72158341	72158836	exostosin-2-like [Glycine max]; IPR004263 (Exostosin-like), IPR015338 (EXTL2, alpha-1,4-N-acetylhexosaminyltransferase); GO:0031227 (intrinsic component of endoplasmic reticulum membrane)
Affx-152077294	PW	2016	1.91999	3.02	0.879578	3.95704	9.26904	-12.5946	0.552401	-1.18389	Arachis duranensis	A10	98612494	98612557	Aradu.J09QX	Arachis hypogaea	Ahy10	106071727	106072153	expansin 11; IPR009009 (RlpA-like double-psi beta-barrel domain)
Affx-152031632	SW	2015	2.36081	3.52	0.967806	-5.52312	0.0188926	6.99947	-1.49524	0	Arachis ipaensis	B01	135238446	135239116	Araip.RZ9GH	Arachis hypogaea	Ahy11	147005132	147005967	Transcription factor jumonji (jmjC) domain-containing protein; IPR003347 (JmjC domain), IPR013083 (Zinc finger, RING/FYVE/PHD-type), IPR014710 (RmlC-like jelly roll fold), IPR024752 (Myb/SANT-like domain); GO:0005515 (protein binding)
Affx-152048418	SW	2016	2.18766	3.33	0.919697	-2.22463	0.646107	1.57853	0	0	Arachis ipaensis	B01	25212124	25212379	Araip.B38KN	Arachis hypogaea	Ahy01	21241554	21240905	Plastid-lipid associated protein PAP / fibrillin family protein; IPR006843 (Plastid lipid-associated protein/fibrillin conserved domain); GO:0005198 (structural molecule activity), GO:0009507 (chloroplast)
Affx-152049467	PW	2015	1.94174	3.05	0.911614	4.91602	-2.64619	-1.83835	-0.203125	-0.228353	Arachis ipaensis	B02	61991544	62008328	Araip.Q6KXG	Arachis hypogaea	Ahy12	59833765	59834045	Ribosomal protein L4/L1 family; IPR002136 (Ribosomal protein L4/L1e), IPR023574 (Ribosomal protein L4 domain); GO:0003735 (structural constituent of ribosome), GO:0005840 (ribosome), GO:0006412 (translation)
Affx-152056618	PW	2016	2.73993	3.95	0.883773	15.572	3.26762	-8.70185	-10.1377	0	Arachis ipaensis	B02	104292364	104295702	Araip.RKA1Y	Arachis hypogaea	Ahy12	115863766	115861327	unknown protein
Affx-152081219	SW	2015	2.41053	3.58	0.966248	2.77996	0	-0.203109	-2.63514	0.0582929	Arachis ipaensis	B02	100355162	100357153	Araip.X44YM	Arachis hypogaea	Ahy12	111728221	111727576	polygalacturonase 4; IPR000743 (Glycoside hydrolase, family 28), IPR011050 (Pectin lyase fold/virulence factor); GO:0004650 (polygalacturonase activity), GO:0005975 (carbohydrate metabolic process)
Affx-152062701	SW	2016	2.16942	3.31	0.925152	2.1653	3.66769	-10.7056	2.31285	2.55974	Arachis ipaensis	B02	105017712	105018216	Araip.QE3XT	Arachis hypogaea	Ahy12	116605082	116605889	acyl-CoA synthetase 5; IPR000873 (AMP-dependent synthetase/ligase), IPR025110 (AMP-binding enzyme C-terminal domain); GO:0003824 (catalytic activity), GO:0008152 (metabolic process)
Affx-152079092	SW	2015	1.92024	3.02	0.97653	5.65787	7.60724	-23.5933	10.3282	0	Arachis ipaensis	B03	130519334	130520361	Araip.KM0ZG	Arachis hypogaea	Ahy13	141207340	141207603	replication protein A 1A; IPR012340 (Nucleic acid-binding, OB-fold)
Affx-152064302	SW	2016	6.0725	7.52	0.976672	17.9116	19.5039	-37.4154	0	0	Arachis ipaensis	B03	128653249	128653374	Araip.03SU2	Arachis hypogaea	Ahy13	139283575	139282476	exostosin-2-like [Glycine max]; IPR004263 (Exostosin-like), IPR015338 (EXTL2, alpha-1,4-N-acetylhexosaminyltransferase); GO:0031227 (intrinsic component of endoplasmic reticulum membrane)
Affx-152043445	SW	2016	4.66363	6.03	0.970469	12.8466	0	-40.8476	13.9667	14.0343	Arachis ipaensis	B03	2228654	2229283	Araip.0P37J	Arachis hypogaea	Ahy13	2268979	2269728	microtubule-associated protein TORTIFOLIA1-like isoform X2 [Glycine max]; IPR016024 (Armadillo-type fold); GO:0005488 (binding)
Affx-152081593	SW	2016	4.38152	5.73	0.969835	13.4373	0	-40.1777	12.5559	14.1845	Arachis ipaensis	B03	74092725	74092804	Araip.914L5	Arachis hypogaea	Ahy13	57517055	57516502	Plastid-lipid associated protein PAP / fibrillin family protein; IPR006843 (Plastid lipid-associated protein/fibrillin conserved domain); GO:0005198 (structural molecule activity), GO:0009507 (chloroplast)
Affx-152045042	SW	2016	5.57915	7	0.968487	15.3381	0	-38.2248	11.0204	11.8662	Arachis ipaensis	B03	6931278	6931479	Araip.DQ9PJ	Arachis hypogaea	Ahy13	7078523	7078218	uncharacterized protein LOC100802291 isoform X2 [Glycine max]
Affx-152049632	PW	2015	2.21053	3.35	0.911896	-6.43487	1.29398	2.34811	3.81545	-1.02267	Arachis ipaensis	B04	129696324	129696392	Araip.UT7AT	Arachis hypogaea	Ahy14	139373949	139373568	uncharacterized protein LOC100815720 isoform X1 [Glycine max]
Affx-152034996	SW	2015	3.19928	4.45	0.96653	-4.17687	0.666002	3.79713	-1.31162	1.02536	Arachis ipaensis	B04	6452643	6453806	Araip.0IU0U	Arachis hypogaea	Ahy14	6662110	6660943	sucrose synthase 6; IPR012820 (Sucrose synthase, plant/cyanobacteria); GO:0005985 (sucrose metabolic process), GO:0009058 (biosynthetic process), GO:0016157 (sucrose synthase activity)
Affx-152072236	SW, PW	2015, 2016	10.5801	12.2	0.911474	-3.70574	3.19161	2.22824	-1.15743	-0.556678	Arachis ipaensis	B05	17050718	17052419	Araip.22PIW	Arachis hypogaea	Ahy15	17648595	17650297	short-chain dehydrogenase-reductase B; IPR002347 (Glucose/ribitol dehydrogenase); GO:0008152 (metabolic process), GO:0016491 (oxidoreductase activity)
Affx-152073838	SW	2015, 2016	12.2258	13.9	0.967053	-5.78973	3.85166	3.27956	-1.34149	0	Arachis ipaensis	B05	93426582	93426871	Araip.N2NX2	Arachis hypogaea	Ahy15	99201207	99201565	uncharacterized protein LOC100775655 isoform X9 [Glycine max]
Affx-152069040	SW	2016	1.9581	3.07	0.927377	-4.09258	-1.34768	12.1634	-4.25149	-2.47166	Arachis ipaensis	B05	1993356	1993643	Araip.TQ214	Arachis hypogaea	Ahy15	2314059	2313164	AP2-like ethylene-responsive transcription factor ANT-like [Glycine max]; IPR016177 (DNA-binding domain); GO:0003677 (DNA binding), GO:0003700 (sequence-specific DNA binding transcription factor activity)
Affx-152035548	SW, PW	2015, 2016	7.78467	9.31	0.911961	-7.11024	0.464203	4.35482	0.767714	1.52351	Arachis ipaensis	B06	125236340	125236719	Araip.DII6F	Arachis hypogaea	Ahy16	139079635	139080408	transcription factor jumonji (JmjC) domain protein; IPR003347 (JmjC domain), IPR014710 (RmlC-like jelly roll fold), IPR024752 (Myb/SANT-like domain); GO:0005515 (protein binding)
Affx-152060563	PW	2015	2.17325	3.31	0.911839	-4.83501	-1.82643	5.09244	1.569	0	Arachis ipaensis	B06	12176061	12176548	Araip.UC7G4	Arachis hypogaea	Ahy16	16180753	16181240	Unknown protein
Affx-152075875	SW,PW	2015, 2016	3.99837	5.32	0.91252	-8.66146	3.13186	0.205198	5.40562	-0.0812141	Arachis ipaensis	B06	125101483	125103408	Araip.YL4Q6	Arachis hypogaea	Ahy16	138952178	138951677	60S ribosomal protein L18A-1; IPR021138 (60S ribosomal protein L18a/ L20, eukaryotes), IPR023573 (Ribosomal protein L18a/LX); GO:0003735 (structural constituent of ribosome), GO:0005840 (ribosome), GO:0006412 (translation)
Affx-152061753	PW	2016	2.16085	3.3	0.876808	-2.43338	-1.19108	6.40687	-0.151222	-2.63118	Arachis ipaensis	B06	133505925	133506012	Araip.F02DS	Arachis hypogaea	Ahy16	150409042	150411698	Plastid-lipid associated protein PAP / fibrillin family protein; IPR006843 (Plastid lipid-associated protein/fibrillin conserved domain); GO:0005198 (structural molecule activity), GO:0009507 (chloroplast)
Affx-152064241	SW, PW	2015, 2016	3.08875	4.33	0.879341	-7.86129	-3.45748	12.0945	2.48455	-3.26025	Arachis ipaensis	B06	136648813	136648931	Araip.F2DLN	Arachis hypogaea	Ahy16	154078407	154079101	Unknown protein
Affx-152070290	SW, PW	2015, 2016	2.81203	4.03	0.879258	-7.53032	-3.78208	11.8862	2.57166	-3.14541	Arachis ipaensis	B06	136723265	136723912	Araip.GEV84	Arachis hypogaea	Ahy16	153763979	153764564	probable pectinesterase/pectinesterase inhibitor 34-like [Glycine max]; IPR006501 (Pectinesterase inhibitor domain), IPR011050 (Pectin lyase fold/virulence factor); GO:0004857 (enzyme inhibitor activity), GO:0005618 (cell wall), GO:0030599 (pectinesterase activity), GO:0042545 (cell wall modification)
Affx-152054351	SW, PW	2015, 2016	6.14205	7.59	0.876514	-4.27058	0.603115	2.25306	2.31093	-0.896531	Arachis ipaensis	B06	134251647	134252046	Araip.MYZ56	Arachis hypogaea	Ahy16	151174731	151174038	tRNA N6-adenosine threonylcarbamoyltransferase n=4 Tax=Gluconobacter RepID=K7SI01_GLUOY; IPR000905 (Gcp-like domain)
Affx-152037673	SW	2015	1.88306	2.98	0.965854	-1.70104	0.524975	0.263624	1.01239	-0.0999564	Arachis ipaensis	B06	7045078	7045347	Araip.S98GY	Arachis hypogaea	Ahy16	10721307	10719646	thaumatin-like protein 3; IPR001938 (Thaumatin)
Affx-152050672	SW	2016	2.59473	3.78	0.920955	1.64756	0.297302	-4.80361	2.85875	0	Arachis ipaensis	B06	134131554	134132566	Araip.C4RFS	Arachis hypogaea	Ahy16	151051444	151052510	transcription factor jumonji (JmjC) domain protein; IPR003347 (JmjC domain), IPR014710 (RmlC-like jelly roll fold), IPR024752 (Myb/SANT-like domain); GO:0005515 (protein binding)
Affx-152031656	SW, PW	2015	2.63748	3.83	0.911489	-4.10477	-0.437713	2.90613	1.97083	-0.334477	Arachis ipaensis	B07	3944023	3944086	Araip.L6VN3	Arachis hypogaea	Ahy17	5030585	5029814	DNA-directed RNA polymerase-like protein; IPR002092 (DNA-directed RNA polymerase, phage-type), IPR024075 (DNA-directed RNA polymerase, helix hairpin domain); GO:0003677 (DNA binding), GO:0003899 (DNA-directed RNA polymerase activity)
Affx-152074049	SW, PW	2015, 2016	2.04894	3.17	0.911545	-4.43688	0.418133	2.7754	1.93079	-0.687444	Arachis ipaensis	B07	658425	658538	Araip.W3PMW	Arachis hypogaea	Ahy17	1525009	1525542	protein DA1-like isoform X2 [Glycine max]; IPR001781 (Zinc finger, LIM-type), IPR003903 (Ubiquitin interacting motif), IPR022087 (Protein DA1 like); GO:0008270 (zinc ion binding)
Affx-152069626	SW, PW	2015, 2016	3.08251	4.32	0.911565	-4.18407	0.774248	3.56809	1.79707	-1.95534	Arachis ipaensis	B07	647759	648277	Araip.Y2DTS	Arachis hypogaea	Ahy17	1514508	1513921	4-phosphopantetheine adenylyltransferase; IPR014729 (Rossmann-like alpha/beta/alpha sandwich fold)
Affx-152036408	PW	2016	2.05054	3.17	0.936601	-27.2143	-27.7182	0	78.2938	-23.3613	Arachis ipaensis	B07	4424875	4429289	Araip.1117E	Arachis hypogaea	Ahy17	5553573	5554067	exostosin-2-like [Glycine max]; IPR004263 (Exostosin-like), IPR015338 (EXTL2, alpha-1,4-N-acetylhexosaminyltransferase); GO:0031227 (intrinsic component of endoplasmic reticulum membrane)
Affx-152037285	PW	2016	2.33611	3.5	0.88007	-7.90255	-8.22028	8.03416	8.791	-0.702322	Arachis ipaensis	B07	1393845	1393918	Araip.8HM3Z	Arachis hypogaea	Ahy17	2283572	2284051	transcription factor jumonji (JmjC) domain protein; IPR003347 (JmjC domain), IPR014710 (RmlC-like jelly roll fold), IPR024752 (Myb/SANT-like domain); GO:0005515 (protein binding)
Affx-152054860	SW, PW	2015, 2016	4.464	5.82	0.879874	-9.9327	-2.24729	11.9038	4.63226	-4.35609	Arachis ipaensis	B07	1940900	1941143	Araip.G1WAG	Arachis hypogaea	Ahy17	2870129	2869673	THO complex, subunit 5; IPR019163 (THO complex, subunit 5)
Affx-152067055	PW	2016	4.21934	5.55	0.87744	-6.27055	-1.66967	5.26573	4.0527	-1.37821	Arachis ipaensis	B07	1931787	1934678	Araip.H8C7N	Arachis hypogaea	Ahy17	2860547	2863439	histone-lysine N-methyltransferase; IPR001214 (SET domain), IPR003105 (SRA-YDG), IPR007728 (Pre-SET domain), IPR015947 (PUA-like domain), IPR025794 (Histone H3-K9 methyltransferase, plant); GO:0005515 (protein binding), GO:0005634 (nucleus), GO:0008270 (zinc ion binding), GO:0016571 (histone methylation), GO:0018024 (histone-lysine N-methyltransferase activity), GO:0034968 (histone lysine methyla…
Affx-152043830	PW	2016	4.30653	5.65	0.877414	-6.36727	-1.50678	5.17843	3.98038	-1.28476	Arachis ipaensis	B07	1945261	1945678	Araip.R0K9W	Arachis hypogaea	Ahy17	2877794	2876876	uncharacterized protein At1g04910-like [Glycine max]; IPR019378 (GDP-fucose protein O-fucosyltransferase)
Affx-152028948	PW	2016	4.05987	5.38	0.877315	-6.27451	-0.955694	4.68423	3.81593	-1.26995	Arachis ipaensis	B07	1944580	1944699	Araip5GH3	Arachis hypogaea				Protein kinase superfamily protein; IPR011009 (Protein kinase-like domain); GO:0004672 (protein kinase activity), GO:0006468 (protein phosphorylation)
Affx-152082175	SW	2015	2.82492	4.04	0.967543	2.9342	0	3.19125	-6.12546	0	Arachis ipaensis	B07	110303031	110304041	Araip.RH0J3	Arachis hypogaea	Ahy17	118126336	118126714	disease resistance protein (TIR-NBS-LRR class), putative; IPR000157 (Toll/interleukin-1 receptor homology (TIR) domain), IPR000767 (Disease resistance protein), IPR027417 (P-loop containing nucleoside triphosphate hydrolase); GO:0000166 (nucleotide binding), GO:0005515 (protein binding), GO:0006952 (defense response), GO:0007165 (signal transduction), GO:0017111 (nucleoside-triphosphatase activit…
Affx-152064363	SW	2016	2.7321	3.94	0.923188	-3.27174	0	7.06125	-0.83767	-2.95183	Arachis ipaensis	B07	117369880	117371049	Araip.KTS14	Arachis hypogaea	Ahy17	125629199	125628030	basic leucine zipper and W2 domain-containing protein 2-like [Glycine max]; IPR016024 (Armadillo-type fold); GO:0005488 (binding), GO:0005515 (protein binding)
Affx-152080564	SW	2016	2.00946	3.13	0.921798	0.914398	1.53651	-5.92175	3.40665	0.0641902	Arachis ipaensis	B07	98991831	98992415	Araip.R1CPL	Arachis hypogaea	Ahy17	105884662	105885445	acyl-CoA synthetase 5; IPR000873 (AMP-dependent synthetase/ligase), IPR025110 (AMP-binding enzyme C-terminal domain); GO:0003824 (catalytic activity), GO:0008152 (metabolic process)
Affx-152062801	SW	2016	2.14273	3.28	0.934069	-7.7961	0	10.7174	-2.92128	0	Arachis ipaensis	B07	105491619	105492944	Araip.UK7ZJ	Arachis hypogaea	Ahy17	112969503	112970823	uncharacterized protein LOC100815720 isoform X1 [Glycine max]
Affx-152033888	SW	2016	3.76083	5.06	0.934989	6.79813	2.99457	-17.2274	4.17519	3.25947	Arachis ipaensis	B07	119939489	119939548	Araip.Z2RR8	Arachis hypogaea	Ahy17	128309992	128309051	Serine/Threonine kinase family protein; IPR000858 (S-locus glycoprotein), IPR001480 (Bulb-type lectin domain), IPR003609 (Apple-like); GO:0048544 (recognition of pollen)
Affx-152068706	SW	2015	2.66479	3.86	0.967819	-3.83271	0.850825	7.67039	-4.6885	0	Arachis ipaensis	B08	103553877	103554714	Araip.B8DAB	Arachis hypogaea	Ahy18	107763165	107764148	probable pectinesterase/pectinesterase inhibitor 34-like [Glycine max]; IPR006501 (Pectinesterase inhibitor domain), IPR011050 (Pectin lyase fold/virulence factor); GO:0004857 (enzyme inhibitor activity), GO:0005618 (cell wall), GO:0030599 (pectinesterase activity), GO:0042545 (cell wall modification)
Affx-152058045	SW	2016	2.85232	4.07	0.920762	2.91375	0.442144	-3.3559	0	0	Arachis ipaensis	B08	39638893	39639281	Araip.4WJ3L	Arachis hypogaea	Ahy12	70286923	70283965	3-oxoacyl-[acyl-carrier-protein] synthase 3 n=2 Tax=Synechococcus RepID=FABH_SYNPW; IPR016039 (Thiolase-like); GO:0003824 (catalytic activity), GO:0004315 (3-oxoacyl-[acyl-carrier-protein] synthase activity), GO:0006633 (fatty acid biosynthetic process), GO:0008152 (metabolic process)
Affx-152029355	SW	2016	1.94572	3.05	0.921136	2.06792	2.44958	-5.46051	0.879693	0.063317	Arachis ipaensis	B08	17872674	17872824	Araip.Q22J4	Arachis hypogaea	Ahy18	19214344	19214495	NAC domain protein,; IPR003441 (NAC domain); GO:0003677 (DNA binding)
Affx-152026690	SW	2016	2.02659	3.15	0.922336	2.05603	0.681168	-6.56929	2.21522	1.61688	Arachis ipaensis	B08	18162384	18163662	Araip.YZ9S3	Arachis hypogaea	Ahy18	19522517	19523925	beta-hexosaminidase 2; IPR017853 (Glycoside hydrolase, superfamily), IPR025705 (Beta-hexosaminidase); GO:0004563 (beta-N-acetylhexosaminidase activity), GO:0005975 (carbohydrate metabolic process)
Affx-152066310	SW	2015	2.00464	3.12	0.96591	-0.692375	-0.987173	1.90512	-0.106674	-0.118894	Arachis ipaensis	B09	141990626	141992867	Araip.YJX2P	Arachis hypogaea	Ahy19	153323312	153321070	50S ribosomal protein L3-2, chloroplastic [Glycine max]; IPR000597 (Ribosomal protein L3), IPR009000 (Translation protein, beta-barrel domain); GO:0003735 (structural constituent of ribosome), GO:0005622 (intracellular), GO:0005840 (ribosome), GO:0006412 (translation)
Affx-152046649	PW	2016	2.38446	3.55	0.890537	16.3821	0	0	-20.055	3.6729	Arachis ipaensis	B10	881644	881831	Araip.6D2Y5	Arachis hypogaea	Ahy20	889771	890191	transcription factor jumonji (JmjC) domain protein; IPR003347 (JmjC domain), IPR014710 (RmlC-like jelly roll fold), IPR024752 (Myb/SANT-like domain); GO:0005515 (protein binding)
