# Supplementary material for: Nested‐association mapping (NAM)‐based genetic dissection uncovers candidate genes for seed and pod weights in peanut (Arachis hypogaea)
Source: Plant Biotechnol J. 2019 Dec 25;18(6):1457–71. doi: 10.1111/pbi.13311 (PMC7206994; doi:10.1111/pbi.13311)
Supplement: Supplementary file 9 — Table S5 Summary significantly associated SNPs identified for pod weight (PW) and seed weight (SW)in NAM_Florida‐07 population with details of annotation of each gene corresponding to the SNPs and their biological role. [file PBI-18-1457-s009.xlsx]

## Sheet: Supplementary Table 5
	Supplementary Table 5. Summary of GWAS significant SNPs identifeid for PW and SW in NAM_Florida-07 population
SNP	Trait	Year	LOD	P val	Heritability (h2)	Standard effect	Florida-07 × C76-16	Florida-07 × N08082	Florida-07 × NC3033	Florida-07 × SPT06-06	Position in Diploid genomes				Position in Tetraploid genome (Bertioli et al. 2019)					Function
											Genome	Diploid genomes Chromosome	Start	End	Gene ID	Genome	Tetraploid genome chromosome	Start	End
Affx-152042939	SW, PW	2015, 2016	6.573	8.04	0.942842	6.60912	0.587725	-2.88949	0	-4.30736	Arachis duranansis	A05	100235582	100242320	Aradu.G6GR7	Arachis hypogaea	Ahy05	106199976	106200416	nodulin MtN21 /EamA-like transporter family protein
Affx-152030262	SW, PW	2015, 2016	5.1508	6.55	0.942808	5.30929	0	-3.311	3.1097	-5.10798	Arachis duranansis	A05	101605838	101624377	Aradu.PTC1G	Arachis hypogaea	Ahy05	107409300	107409642	spermidine synthase
Affx-152073472	SW, PW	2015, 2016	5.14749	6.54	0.942691	6.2082	-1.92583	-2.63565	2.11544	-3.76216	Arachis duranansis	A05	101952319	101954759	Aradu.GEE52	Arachis hypogaea	Ahy05	107743343	107743653	mannose-1-phosphate guanyltransferase
Affx-152041326	SW, PW	2015, 2016	4.76976	6.14	0.942671	6.03896	-1.93759	-2.59646	2.02983	-3.53475	Arachis duranansis	A05	101969825	101975962	Aradu.VSE1D	Arachis hypogaea	Ahy05	107758493	107758020	E2F transcription factor (Winged helix-turn-helix DNA-binding domain)
Affx-152051216	PW	2016	4.05474	5.38	0.942804	7.35031	-1.43491	-4.54065	-0.755013	-0.619739	Arachis duranansis	A06	105398565	105409850	Aradu.U4S3Y	Arachis hypogaea	Ahy06	108174915	108174330	ATP-binding ABC transporter
Affx-152074153	SW, PW	2015, 2016	4.86612	6.24	0.964557	-8.10073	4.27424	0.76081	5.0115	-1.94582	Arachis duranansis	A07	1190431	1194331	Aradu.DN3DB	Arachis hypogaea	Ahy07	429296	430399	STERILE APETALA-like, (WD40/YVTN repeat-like-containing domain
Affx-152065804	SW	2015	3.98346	5.3	0.993385	-2.40243	0	-0.173599	2.57603	0	Arachis duranansis	A07	1472710	1473414	Aradu.HR82P	Arachis hypogaea	Ahy07	702139	701523	ALG-2 interacting protein
Affx-152040866	SW, PW	2015, 2016	4.52382	5.88	0.964516	-6.86956	-0.260682	0.906529	6.22371	0	Arachis duranansis	A07	87321	88575	Aradu.P9PXC	Arachis hypogaea	Ahy17	1437155	1436877	rho GDP-dissociation inhibitor 1-like
Affx-152032205	SW	2016	8.85848	10.42	0.971209	-9.82927	0	20.2016	-10.3723	0	Arachis duranansis	A09	13980180	13992850	Aradu.VVP26	Arachis hypogaea	Ahy09	14192792	14193209	aminoacyl-tRNA ligases
Affx-152077418	SW	2016	4.11273	5.44	0.96624	-9.69034	0	0	9.69034	0	Arachis duranansis	A09	962746	968294	Aradu.N0F41	Arachis hypogaea	Ahy09	746523	745565	XH/XS domain-containing protein
Affx-152043067	SW, PW	2015	4.07956	5.4	0.993367	-2.71826	-1.82072	2.34904	0.110049	2.07989	Arachis ipaensis	B06	129726562	129735274	Araip.CA56R	Arachis hypogaea	Ahy16	146391458	146392020	unknown protein
Affx-152052942	SW, PW	2015, 2016	7.23853	8.74	0.993403	-3.12101	0	0	2.98523	0.135779	Arachis ipaensis	B07	452625	454934	Araip.6B9LC	Arachis hypogaea	Ahy17	482067	481316	transmembrane emp24 domain-containing protein p24beta2-like
Affx-152056076	PW	2016	5.95341	7.39	0.955584	-20.7694	0	-16.8605	0	37.63	Arachis ipaensis	B08	125039190	125048453	Araip.7MV8E	Arachis hypogaea	Ahy18	130206884	130207951	acetylglucosaminyltransferase family protein
Affx-152028084	SW	2016	5.71232	7.14	0.966192	7.57563	8.10139	-15.677	0	0	Arachis ipaensis	B09	16205244	16206528	Araip.25DGX	Arachis hypogaea	Ahy19	16462456	16462950	Helicase-like protein
Affx-152036034	PW	2016	4.70391	6.07	0.950003	16.8762	0	0	0	-16.8762	Arachis ipaensis	B09	57420367	57421582	Araip.M90GE	Arachis hypogaea	Ahy19	58395165	58394788	cytidine/deoxycytidylate deaminase family protein
