# Supplementary material for: Nested‐association mapping (NAM)‐based genetic dissection uncovers candidate genes for seed and pod weights in peanut (Arachis hypogaea)
Source: Plant Biotechnol J. 2019 Dec 25;18(6):1457–71. doi: 10.1111/pbi.13311 (PMC7206994; doi:10.1111/pbi.13311)
Supplement: Supplementary file 10 — Table S6 Details of SNPs on 58K ‘Axiom_Arachis’ SNP array used for genotyping NAM populations. [file PBI-18-1457-s010.xlsx]

## Sheet: Sheet1
Supplementary Table 6. Details of SNPs on 58K “Axiome_Arachis” SNP array used for genotyping NAM populations.
Affi_ID	Probset_ID	Position		Flank Sequences	SNP (Reference allele/alternate allele)
Affx-152054569	AX-147207617	68091	A01	TCAAAAAGCTTCAATAGATTCGCTGTGAGACCAGT[C/T]GGGTGACTCTGTCCAATCTGCTCAATAAAGAAATA	T/C
Affx-152033979	AX-147207618	101310	A01	GTTTACGTCAAGGTATTACATCACCCATCTCTGAT[C/T]TGACTGAAAGATTGCTCCTTGAAGAGCGTGACCAT	T/C
Affx-152056117	AX-147207619	102918	A01	CTGTAAAGTTCAGCCAGCAAGACCCTGTTTGTTGC[C/T]TATCAAGAGATTGTTCACTTGAGCTAGATTGTAAT	T/C
Affx-152069756	AX-147207620	103028	A01	GTTCATGTGGATGGTTCCCCTGAAAATAATGCTGA[C/T]GTGAGTAGCATGCAAGGAATGGATGTTGAAGTACG	T/C
Affx-152064362	AX-147207621	103157	A01	CTTGAGAATCCAAGTATCTTGCAACGAAGAAGAAT[G/T]CCTGGAAATGGAGAAAGGAGCAAACGCAAGCGGTG	T/G
Affx-152098898	AX-147265616	105739	A01	CAATTCTTTGAAAGAAGTTCATGCTCCCTTACTCA[C/G]TTCCATGTGTACCTCTAAGTCGCATACTGACAGCT	C/G
Affx-152070721	AX-147207622	105794	A01	TCGCATACTGACAGCTGCACCAATGGTTCATCTCA[A/G]GCTACTGTATCTTCGGGCACGAGACTGTCAGAAGA	A/G
Affx-152057873	AX-147207623	106775	A01	TACTTTTAGGTGGAAGAAAAAGTAGTTATACTTGC[G/T]GAATCAAGTTTTTAACAACAAAGTGTCAGAGTGCA	T/G
Affx-152033583	AX-147207624	111099	A01	CTGGCAATGGCGTTGAGCTTGCAGAAGATTGAAGT[G/T]GACGAGTCTGTCCTCTTGCGTGTCACTCATTCTAA	T/G
Affx-152064949	AX-147207625	112322	A01	ATGCAAATATCAACTTCAACGTATGGAGGATCTCT[C/T]ATCCTCCATTTCCTTGTATTATTCTTCTCTCCATC	T/C
Affx-152049582	AX-147207626	123462	A01	AGTATTTTGATTTTTGACGAAGAGACCGAAGACAC[A/G]AGCGTGCGTTTGAGTGAATGGGCTTTGACTTGGGG	A/G
Affx-152031884	AX-147207627	123546	A01	ATGCACCAAACTAGGTTCCTTCAATGCACCAAACT[C/T]GAGTCTTGATTCTCCTCCCTTTTCTCACTATTCTC	T/C
Affx-152076321	AX-147207628	123599	A01	CCTTTTCTCACTATTCTCCTAGAATCTTCCTCAGT[C/T]TTTGTGGAATAATGGTAGTAGAAGAAATGTGCTTC	T/C
Affx-152076844	AX-147207629	124183	A01	GTGTTTGTTTGAAGCAGATAAGCACTCAAGCAAGG[A/G]CTAAACTTTTGGAGTTACAAACCATTCAGAACCCT	A/G
Affx-152097157	AX-147265617	127013	A01	CATAAATTCTACATCATTGCTGACCAACTTGAAAG[A/T]TATGGAGACAAGAGTTGCAAAGGCGTTAGAATACT	A/T
Affx-152069134	AX-147207630	127375	A01	CGGCAGGTTAAGATCCATAGAGGACCGTTATCCGA[C/T]CACATTAAAAACTGGGAAGATGTTAACAAGACGTT	T/C
Affx-152099529	AX-147265618	157325	A01	GAAGCCATTGAAAACAAACATTGAAAACCACAATA[A/T]CCCTCATCCTCTTAATACTCTTGGTACTATTACAT	A/T
Affx-152045112	AX-147207631	157511	A01	AGATAGCCTAATCGAAGCATCAACGAAAATTCATA[G/T]TCCAAAATCTAAAATTTCGGTTAATGGAGTTGGTC	T/G
Affx-152028973	AX-147207632	157565	A01	GGTTAATGGAGTTGGTCCAGGTCCTAGCCCTGGTA[G/T]TGGTCACAAAATAATCACCGGAAAAAATACTACTC	T/G
Affx-152032848	AX-147207633	192838	A01	TCTTGATGATGCATTAGCTGCAAGTTCGCCAGATG[C/T]GTCATCCGATAAAGAAGTTGAAAATCAAGATGAGC	T/C
Affx-152054242	AX-147207634	197745	A01	GGCAGTGAAAGAGAAGAAGTTTTTGGTTCATCCAC[A/G]ATGGATAGAGGCTGCAAATTATTTTTGGGAAAAGC	A/G
Affx-152067140	AX-147207635	229099	A01	TTATATATATTGTCTTTCTCGTTTTCCGGGAAAGT[A/G]GAGAAGTAAAATATGAATACCAGAGCACGCACCAG	A/G
Affx-152074150	AX-147207636	230496	A01	AGAATCTCAAAACATCAAAGATCAAAGTCATTTTC[A/G]CAGAGCGAGTTTCATTCGATGACAATGGGAAGGCC	A/G
Affx-152065858	AX-147207637	230616	A01	GACGTTGCGACCGATCACACAGGGAAGCTAGTCAA[C/T]GGGAGGCAGTTTCACAGAAAACAAGAGTCATTTTC	T/C
Affx-152094938	AX-147265619	230756	A01	ACCGGAAAAGAAAACTGCCAAAGTCAATATCCCTA[A/T]GAAGAAATCTCCACTGAAACAAGAATCAGCTGAAA	A/T
Affx-152062069	AX-147207638	231463	A01	ACTGTTAAGTGCTTGTGTAGCATATTTTTAAGAAT[C/T]GGAACATCCAATGACTTTTTGATGGAGCCGAGAAC	T/C
Affx-152071736	AX-147207639	231562	A01	AAGGAAAAAGATCAGTTGTGTGATCCTTATGGTAT[C/T]TGTTCGGAATCCAAAACAACAGATGTTGGTCCATA	T/C
Affx-152071382	AX-147207640	253683	A01	TAGACTCCTTCCAGAAATCCCTTGCTGTTTCTTCC[A/G]TTGGCGCCTTTCACTGCGCTCAACAGGTAACAATC	A/G
Affx-152079882	AX-147207641	280183	A01	CGGTCGAGCGCTTCAAGTTGATGAACACTAAGAGT[C/T]GCTGCACAGAACTCGTCAAAATCCATCCTTCTAAA	T/C
Affx-152058180	AX-147207642	287481	A01	AGGAGCCTTTGAAACGCAGAGACCCATGGAATCTC[C/T]GCGAGTGTTGTGTTCTAATCTGATTCTAGTTTCAA	T/C
Affx-152043450	AX-147207643	287615	A01	ATCTGCAATGAAATTGTGGAGTAGTTTCGAATTTG[G/T]AAATGGGTTTTGGGAGATTATGGCTTTGTGTTTGG	T/G
Affx-152067007	AX-147207644	293429	A01	ACAATTTTAAGGTCCATTTGTCCTCACCGTACATG[C/T]GAAAAACATTCACTGATGTGTTATGTATCTTCCCA	T/C
Affx-152044586	AX-147207645	297348	A01	ATAATCTGTGCTGTTTCATAAGCTCGTTGCAAGTC[A/G]GAAGAATATATAAAAGAGATCTTAGGCTCCCTGGA	A/G
Affx-152065426	AX-147207646	298343	A01	TGTTCATTTCCTAGTGCCTTCGCCCTTTCCACATG[C/T]GGTAACAGGTTATGGGCAAGTCCACTCAAGAATGC	T/C
Affx-152044300	AX-147207647	304846	A01	TAGAGTTCCAAGCTTTGGAAGAATCCAGCGCCAAT[G/T]CTGTTCAGCAGCACGTCTATCACTCGGAAAGTCGT	T/G
Affx-152044813	AX-147207648	305166	A01	GGGGAAGTAGAGAATAATGGCACAAGATGGGAGTC[A/G]CATAAATTTCAAGCCAAATCCATAGGCAAGTTTGA	A/G
Affx-152033236	AX-147207649	327021	A01	CGAGTAAAATTCCTAACGACCGATTCTGTTATGGC[A/G]CCACAATGGTCGCGGACATATTTATTAATTGAACC	A/G
Affx-152040697	AX-147207650	327713	A01	TCTAACTGCTTTATAGACTCTATGGAAGTTGGATC[C/T]TCGTGACATAATTCTACTTCTTTCACAGCACACAA	T/C
Affx-152067464	AX-147207651	328478	A01	GGATGAATGGATGATTCTGAATTAGTTATCTCAGG[C/T]GCAGACCAGAATTGGTTTCCTTTTGGAGCCACATA	T/C
Affx-152050755	AX-147207652	328544	A01	ACATAATGATATGGCACGAAATCATCTGTGCTACA[C/T]GGACTGATCTTGGGACTTGCAAAGGGACTACTCGA	T/C
Affx-152046720	AX-147207653	328589	A01	TTGGGACTTGCAAAGGGACTACTCGAACCACTCCT[A/G]CCGGAGTGGCTTAAGCAATAGTTTTCTTGAGATCT	A/G
Affx-152068789	AX-147207654	342201	A01	TCAATATCAAGATTACTCACGTCCACCTCAATTTT[C/T]GAAGGAATGTGCTCTGATGGACAGAGATATTTTAC	T/C
Affx-152067418	AX-147207655	343971	A01	CCCGGAGATAGGCACCACATCACCATGAATAGTGT[G/T]ATGTCATCATCAATATCAACAGAATTTGGCTCTGG	T/G
Affx-152054460	AX-147207656	344413	A01	TTCTGAACACCAAGACAAACATCTTCGCCTTTGAA[C/T]ACAACCGGAACATCAACCTTCAAATTCATCCCATC	T/C
Affx-152065983	AX-147207657	351755	A01	CTTTGATGCCACCATCTTCTGTGCAGCATAATGGA[A/C]CAATGAATGCTAATGCCGACCTGGATCCAGAGCAG	A/C
Affx-152047531	AX-147207658	354250	A01	TGAAACATTCACTCCTGACTGGTACAACATGAACC[A/C]TGATGAAACTGAAGTTCTGATTTTAAATATCCATT	A/C
Affx-152048042	AX-147207659	354297	A01	AAGTTCTGATTTTAAATATCCATTCAAACAAGTAT[A/G]CATTTCCGGATTTCATTCAGAAAATGAGAAAACTC	A/G
Affx-152060229	AX-147207660	373029	A01	CCCTCTTCCATCACTTTACACAAGCCAAAGACACT[A/C]ACTCTTATAAGCCTGATGAAAATCTTGTCCATGAG	A/C
Affx-152059034	AX-147207661	390660	A01	AGTCCAGCCGACACTTTTAGCACAGCCAACAGGGT[C/T]AGTCCAGTCAGCACTCTCAGCTCATACTGTACATT	T/C
Affx-152074595	AX-147207662	397391	A01	TTGCTGACCTTACCAATTTCAGCGGGTAACCCACT[C/T]AGTGAATTGTTTGAAAGATCCAACACAAGAAGATT	T/C
Affx-152076251	AX-147207663	405426	A01	TATATAGCTCCAGAAGTATTGCTGAAGCAAGAGTA[C/T]GATGGCAAGGTAGTATTTAGTTTCACAGTTTTGTT	T/C
Affx-152058770	AX-147207664	406282	A01	TATCCTTTTGAAGATCCTAGTGAACCAAAGGATTT[C/T]AGGAAGACAATTCAGGTAGATCAGTTCTCAAGTTG	T/C
Affx-152099755	AX-147265620	413617	A01	AACCGCCCTCCATAATCATCACGAATAATATCAAG[A/T]ATATTCCTCACGTTATACAGCACCTCCATCACATC	A/T
Affx-152071568	AX-147207665	413869	A01	CGATCCAACTCTCTCGCGTATTGTTTCATTTCTTC[G/T]ACCAGAGGAGTCAACGCATCTAAGGTCTCCTTCTT	T/G
Affx-152102729	AX-147265621	419247	A01	CAAATCATCACTATTTCCAGCATCTTTTAAATGCC[C/G]AATACGTTCAAGAGCCAACTCACAAGTTTCGCGGA	C/G
Affx-152095484	AX-147265622	419944	A01	GATACAAAGGAAGCTTGATGCTTCTCTTCCAAAGA[C/G]CAACGTCGAATCGGATTCTCGCAGTAGCAGACAGT	C/G
Affx-152098468	AX-147265623	425836	A01	GTTTCTTCATCACATATGACTTTTAAATTCTCAAG[A/T]TTGGCGACAGAGAACGGCAATTCGCAATTTGAACA	A/T
Affx-152069761	AX-147207666	426003	A01	AATCGACAGCCTTCCAATTGAATTCGGTAACCCTT[G/T]CAAATCAGTACAACAACTAAGCCTTAGAAGTTCCA	T/G
Affx-152075962	AX-147207667	426097	A01	TGGGGAAGTGCATTAAACTTGTGACAATTTGTAAT[A/G]CTGATATTCTTTAGTGGGGTAATATCACACAACTC	A/G
Affx-152064632	AX-147207668	426180	A01	AAACATATCTTTGCAGTAGTCAATGCTCAATTCGA[C/T]TAGATTTGGAAATGCTTCCGAAATTGGGATGTTGC	T/C
Affx-152038580	AX-147207669	426230	A01	CTTCCGAAATTGGGATGTTGCCATTTTGGAAAACC[C/T]GAGTCATATTACACATGTAGAGGGATATTTTTCTT	T/C
Affx-152098790	AX-147265624	426505	A01	ACCTCAGTTTCATCTGTTTTCACATTGGACAAGAG[A/T]GAAGGGTAAGCTTCATCTGCAAATGGAATTGAATC	A/T
Affx-152074920	AX-147207670	427357	A01	GACAGGGATTCTTTGATCTTCGGGGAATAACCCTA[A/G]GTCCATGAAACACTCCTTTATGAAGGGCTTATTCT	A/G
Affx-152101116	AX-147265625	427451	A01	AGACAGTTTACCAATTCAGCATTAGAATCAAGTAT[A/T]GAATGACCTTGTGACAATTTCTCTACTATCTTGAG	A/T
Affx-152072130	AX-147207671	428069	A01	ATAAAACTACCATTTGGTTAACTGCATCATTGTCG[C/T]TTTTAAACTCAGGCACTTGATATCCACATTGTTCG	T/C
Affx-152039946	AX-147207672	428104	A01	TTTTTAAACTCAGGCACTTGATATCCACATTGTTC[A/G]AATAGTCTCTCTACAATGGTCTTCAACTTGGGATT	A/G
Affx-152037036	AX-147207673	459988	A01	TGGAAGGCTTATGCAGTTTGATATGTCCAGAAGTC[G/T]CAGATTCGAAAGCATTCCAATGGATTCTGGTAATC	T/G
Affx-152064822	AX-147207674	460175	A01	GGAATTTCGCAGATTCCATTAGGCAATTCAACCAT[A/G]TCTTTGCTGTAATCAATGTTCAACTCTACTAGATT	A/G
Affx-152099133	AX-147265626	460301	A01	CACATGTAGAGGGATAGTTTCCTTAGATTCTTTAA[C/G]TGGCCGAAGGAAGGAACAGAAATTCTCTCTAGTCT	C/G
Affx-152075502	AX-147207675	460348	A01	AGGAACAGAAATTCTCTCTAGTCTTATTCTTTTCA[A/G]GCTTGGTAAGGAATCAAGTAGCTTGAAATTGTTGA	A/G
Affx-152028780	AX-147207676	461328	A01	CATTCTGTGTCTATGTTCTGTTGCTTCTTGATTGT[C/T]CTCATAAATTGCAAGTTCTCTTAGAAGATCATGCA	T/C
Affx-152049509	AX-147207677	462357	A01	TACCTTGCAACTAAGACATTAGCCAAATTCATAGA[A/G]TTTAATGTGTTGATAATAGTCATTGCCTCTATGCC	A/G
Affx-152096695	AX-147265627	462441	A01	CCATACAACTCAGTCCATATATCCAAGAGAACAGT[A/T]ACAGGGATTCTTTGATCTTCCGGAAATAGCCCTAG	A/T
Affx-152047109	AX-147207678	462504	A01	AGCCCTAGGTCCATGAAGCACTCCTTTATGATAGG[A/C]TTATCCTCTAAAATTTCCAAAATATTTTCGAGGCA	A/C
Affx-152036734	AX-147207679	463535	A01	GTGCCAAATCTAGGATATGCAACCCTTGAAGTAAC[A/C]AGAATCTTGTAATCTGATGATGTTTGTATTTTGAA	A/C
Affx-152080121	AX-147207680	463788	A01	ATGTTTTCGAGCATGTGATGAATAAGATATTTTCC[C/T]TGAATTTACCTAAGGAAACGAAAGAGATCTGTTTA	T/C
Affx-152051733	AX-147207681	468457	A01	CTGTGAGGATTACCGACCTTAGAACTCCTCTGTTC[C/T]GATTGCTCTTTCTTGCCGTTTGAAGCATTTCAAGG	T/C
Affx-152057582	AX-147207682	491796	A01	AGCCTGGTGATTGATTCTGGCAACTCTGCTAAACT[A/G]GCACATGAACTAACCCTTAATGATTCCAAATTTAC	A/G
Affx-152027708	AX-147207683	491860	A01	AATTTACCAAGTTTTTTATTCCTTCAGGAAGTTGA[G/T]AAAGCTTATGACACTTTGTTATGCTTAGCTTCTTT	T/G
Affx-152059605	AX-147207684	492230	A01	CTTTAATTTTCTCATTTTCTTCATGAACATTGGTA[A/G]GGTGAACTTTGCAGCTCGAATATTCAACACTAAAG	A/G
Affx-152063849	AX-147207685	493975	A01	AACAGAAATTACCTCTTTCACGACATCATCAGGAA[C/T]ATCGGAGCTGCTATGATTTAGAGATGCCGAGTGCT	T/C
Affx-152039080	AX-147207686	494189	A01	GGCCAAACATCATCCAGTACTAACAATATTGGATT[C/T]TTTCTAACCAGCTGATTCAGAAGATTTTCTATTTG	T/C
Affx-152033730	AX-147207687	495814	A01	TCAATTCAACTCTCTCATTTCTTGGAACCATTTTA[C/T]TCAATTTCCCAATCTCAACCTGAATTTCCCTAACC	T/C
Affx-152033230	AX-147207688	495975	A01	GAATCGTAGAGCTCTTCAAGTTCCTCTTGGCGATT[C/T]GCTTTACCACAGCAATCCCACCATTGGAGTTTAGA	T/C
Affx-152095751	AX-147265628	510521	A01	ACAAGTTTCAGGCAAAGGATCAAATTGGAACATAC[A/T]CATATTTTCCATCAACTCACCTCCATAAAGCAGCT	A/T
Affx-152071080	AX-147207689	511520	A01	GAAAGACCTACATGTTCAGGATCTCAAATATGGGG[C/T]TATCAACATCAATTAACTTCAGAATTCAGGGTCAT	T/C
Affx-152037959	AX-147207690	523590	A01	CACATCTTATATATTATTAGGGCATTCTTATCAAT[A/G]GCCAATTTCCAGGCCCTACAATTGATGGCATCACT	A/G
Affx-152049173	AX-147207691	524484	A01	AGGACATCATGGCAAGATGGAGTATTGGGAACAAA[C/T]TGCCCAATCCCTCCTAAGAGCAATTGGACATACAA	T/C
Affx-152098170	AX-147265629	524684	A01	TGATGCTGAATTCACCCTTCTTGTTGGTGATTGGT[A/T]CAAGACCAACCACAAGGTTAGTTTCTCAGAAACTG	A/T
Affx-152028926	AX-147207692	525240	A01	GGGTTAACAACATCAATCAACTTCAGGATTCAAGG[G/T]CACTCATTGAAACTGATTGAAGTTGAAGGTGCTCA	T/G
Affx-152061996	AX-147207693	527440	A01	AGATCTGCAATTTGGCCAAGGCAATATTTGGGACA[A/G]GAATTGTATCTCAGGGTCTGGAACAACGAGCAGAG	A/G
Affx-152046117	AX-147207694	527515	A01	TACACTGAAGCTAACATCCCTGACAATGCACTGTT[A/C]TGTGGCATGGCCAAACACCTGCACTAATCATATTA	A/C
Affx-152073705	AX-147207695	527530	A01	ATCCCTGACAATGCACTCTTCTGTGGCATGGCCAA[A/G]CACCTCCACTAATCATATTAATTACTCTATGTAGA	A/G
Affx-152099990	AX-147265630	544401	A01	TTTGGTCGCAATTTCATGTCCAAAATGCTCTACCA[C/G]CTAACCCCCCTTGAGGTAAATAACAGAGATTTTGA	C/G
Affx-152102253	AX-147265631	547598	A01	ATTGGAATTTCAACGGTGGATGATAGAAAACGCTG[C/G]CATTAGTGACGTCATGGAAATCAATGGCGCAGATC	C/G
Affx-152100738	AX-147265632	565567	A01	TTGGTGTTTTCTTGACAGCTTTTGTGCCGGACACT[C/G]AACACAAACCATCATATGTCCTGGAAAAGGTACAT	C/G
Affx-152026896	AX-147207696	567530	A01	CAATGTTGTTTGGGCCCAACTTCATATCCACCAAG[A/C]TCTACCAACACTGCTCCACTGAGGTAAATGTCACC	A/C
Affx-152100718	AX-147265633	575587	A01	CACTTCTAGAAGCTTCAGGCCACAAGGTCACAGTT[C/G]TTGACCTTGCTGCTTCTGGAACCAACTTGAAGAAG	C/G
Affx-152067574	AX-147207697	578188	A01	CACTGAGGACCTTACGATTTCATTGGAGTATCAGC[A/G]ATTGATGATCCAAAACTCTGGGATTAATGACGTCA	A/G
Affx-152069471	AX-147207698	578246	A01	ATTAATGACGTCATGGAGATCAATGGCGCAGATCA[C/T]ATGGCTATGCTTTGCAAGCCCCAAGAACTTAGTGA	T/C
Affx-152096866	AX-147265634	584697	A01	TCTGGTTTGGGAGGACCATTTGGATTCAATGAGAG[C/G]TCTCCAGGAAAGCCCAATTCTGGTGATCCTAAATC	C/G
Affx-152098836	AX-147265635	595640	A01	CATTCTCCATGAACCAGAGGTTGTTGGTGTTGGAA[C/G]CAAGTGACGTTAGAGATGTTGGGAAATTGAGTTAC	C/G
Affx-152055124	AX-147207699	600429	A01	ATATCTTGGAGGCATGAAAATAGTTGTATTGGTGT[A/G]GAAAACATCAAAAAGTGATCAGAACCATCTATCTT	A/G
Affx-152069755	AX-147207700	602849	A01	TGATATTTGGACCTGGCATGAGTGCAGCAACGAAA[A/G]CAGCAACAGAGACCTTTTCAGGGAATTGCTCCATT	A/G
Affx-152044196	AX-147207701	603168	A01	GAAATGTCTCTCCATCCTTCTAAGATTTTCTGATC[C/T]TCTTGTAAGTTGTGTCTAGATCTCTTAAGTAGTTG	T/C
Affx-152099074	AX-147265636	605490	A01	TGTTGGAGTTTTTCGTCCTTTTCAATATGCAACAA[A/T]AAGTTCTTTCGAATTCGGTGGTAGTAGCCGGTCAA	A/T
Affx-152058189	AX-147207702	605585	A01	ACCTAATTTTCAATTTCGATCTAACTATGCCAAGG[A/C]AGGGTTGCATGGAGGGATCAAAGCTGAATCTGAAT	A/C
Affx-152082913	AX-147207703	605698	A01	CGTCTGATGTTGAAAGAGATGACCGACTCTTAAAA[A/G]ATAACCATGCGTCTGAAGAAGAGAGAGGCAGCACC	A/G
Affx-152039293	AX-147207704	605830	A01	ATGTGCTAGCGAACATAACCAAGCTTCATGGATCA[A/G]ACAACATCCACACAATGTTTGAATCATTTTTCAGT	A/G
Affx-152028805	AX-147207705	605967	A01	AACGATCATTAAGAGTTTTGTTTTCCATGGTGTAC[G/T]GAATCCTTATTCTAAAAGACAGACATGTTTGTTGA	T/G
Affx-152098482	AX-147265637	606191	A01	ATGTCTTTCTCATAATTCTTGCTATGCAAGGTGGT[C/G]CTTCGATAGTTGTCAACTGATGTTGGAATTTCATC	C/G
Affx-152094654	AX-147265638	606256	A01	TTCATCTGCCACAAAATCAATACCATCACCTGAAA[C/G]TTTTCTTCTCTTGCAAGATGATTTACTGTAATATT	C/G
Affx-152036023	AX-147207706	607242	A01	TGCCTCTGAAAGAAACAGGTGGAAAAGGTGCACGG[A/G]ATTAAAAATGTCCAACAGATCAAAAAGAAATTCTT	A/G
Affx-152067951	AX-147207707	610614	A01	AAAAGCTCATCATCATAATCTTCCTCCTTCAAACC[C/T]TTGCATATAACACGCAACACTTGAGTGATGCCAGC	T/C
Affx-152026941	AX-147207708	624576	A01	CTTTTGTGGCTAAGTTTCTTAACCCGGCATTTATC[A/C]GGGAAGATAGTCTTCCAACTGTTGAAGAAGGGTAT	A/C
Affx-152035348	AX-147207709	637041	A01	TTAGACTGCAAATAACGGTTTTCCTCCACTAAATC[C/T]GTGGTCAAATTCAGTAATATTGGCCGCTTCGGATC	T/C
Affx-152100503	AX-147265639	637087	A01	TCAGTAATATTGGCCGCTTCGGATCATATATAGTA[A/T]GATCACGAACTCGTGCAACCCATTTTGCAGCTTCC	A/T
Affx-152061288	AX-147207710	637518	A01	AACCTTGTATTGAAAGACGAGTTTACTAACACAGC[C/T]GGATAAAGAACATCCTTTTGAATATTATCATATGG	T/C
Affx-152079758	AX-147207711	638197	A01	CATTTGTAGCTTACTGCTTACCTGACATCAGCATA[C/T]GCAACAACCCAACCTCGATCTAGGAGGCTTTTTAG	T/C
Affx-152069848	AX-147207712	638389	A01	CCATCAGCTGAAGGGACATCAAATTGTTCACAGGC[A/G]TAAAATTCAGACAATTCATTCCATGACTGGCTATC	A/G
Affx-152051188	AX-147207713	638453	A01	GGCTATCTTCCAACTTTGAATTCACAGGACCGGAA[A/C]ATTTTGAATTTGCATTGTCTAGGGTGACACTTGCA	A/C
Affx-152056221	AX-147207714	638492	A01	TTGAATTTGCATTGTCTAGGGTGACACTTGCAGAA[C/T]TTGCTCCATAAAGTATTCGTGTTCTTTCATGAAGC	T/C
Affx-152038039	AX-147207715	639847	A01	TGATGCTCAATTATGCAATGAGCTAGAGAAGGGCA[C/T]TCCCAAACTAGTTTCAAGCCGGATAATGGATCAGC	T/C
Affx-152059382	AX-147207716	640362	A01	ACCCGATCTACCTGAGGCTTACTACACAAGGAACC[C/T]GAGTTCAAATTTCTCACAGACAACTTAAAGTAGTC	T/C
Affx-152064084	AX-147207717	643492	A01	AGATTGATAGGAGAAATGTATCTGTTGTCTCCATC[A/G]AGAAGCTGCTTGGCGAGGATTAAGTTTGCAGCCTC	A/G
Affx-152078209	AX-147207718	646186	A01	GAGAGAACTGGGAGAAGATAATTGTTGAGGAAATC[A/G]TTGGCTCCAATAGTAATGGAGAAAATTGATTTCTT	A/G
Affx-152064520	AX-147207719	646231	A01	ATAGTAATGGAGAAAATTGATTTCTTCATTATGTA[C/T]TCTTTGGCTTTTGATTCACCTAGCAATTTATCAAT	T/C
Affx-152051646	AX-147207720	646540	A01	CCAGTTGCATTTGGGGCCAAAAATGGGACAGCATA[A/G]TTTGGTTGTCCCAATTCCTCTCCTGAAAATAGTTT	A/G
Affx-152052461	AX-147207721	647307	A01	GTTGAAAGATAGTTGTTATTTCCAGCATCCACCAA[G/T]GAGTCTCCAAATATAAAAGAAGCTCCTAACCCATC	T/G
Affx-152075070	AX-147207722	647489	A01	AAGCAGCTCATCATTATATGGAACAACTTTTTAAC[C/T]CCATTAGAGAAACTTGTAACCTTGCCTCAATGAAG	T/C
Affx-152081215	AX-147207723	664280	A01	GATGATGATTCCGTGGTCGAGATAAGGAGGAACCC[A/G]TCGATGCTTCAGAAGCTGCAAGAGAACAAGCTTAG	A/G
Affx-152043837	AX-147207724	666094	A01	TGTTGCTTTGAAAGGATCCTGGCTCAATCAGCATC[A/C]AAGCTTCGAGAACAGCTCTACGTCTGAAATATGTG	A/C
Affx-152097487	AX-147265640	666799	A01	TGAAGATACAACTCTTTGCAGGCCGATGGAGAATG[C/G]TCGGCGTGATGGAAAAGGCAGCTTTGTAAGGCTTG	C/G
Affx-152074505	AX-147207725	685389	A01	CCATCTCCTCTGGCTCTTTCTTATGCATCATTTCC[A/G]ACTTCCCTGAACTTCAAAACATGTATTCGATCAAC	A/G
Affx-152075238	AX-147207726	685455	A01	TCAACCTGAATCCCTGGCATTCCAAATGCTGGTCC[G/T]TTCTTCCATTCCTGAGGAATTGAAGTTGCCGTGAG	T/G
Affx-152039791	AX-147207727	686144	A01	GCTCTTGGATTGGCTCGTATCTTCCTAATTAAGTA[A/G]TTCTCCAAACCAATGCCAGCATCCACTATTCTAGT	A/G
Affx-152071760	AX-147207728	686268	A01	CACCATCGTCCACTTCACATATTAAAGGTATTATG[A/G]TCACCCAGGTATCCATATGAGGAGCTTCCCCATGC	A/G
Affx-152036098	AX-147207729	696110	A01	AAACTAAAGTTTAGTCTCTCTTGATTCCATTTTAC[A/G]ATCTCTCTAGCATATTTAAGTGCTGCATCGACACT	A/G
Affx-152072675	AX-147207730	696173	A01	TCGACACTATCTGGCTCCAAGCCTTTCACCAGAGA[C/T]ACATACAACTTTCTACCTGTAATAGATGAATAAAG	T/C
Affx-152035219	AX-147207731	700978	A01	AGTCACAGGAGCCGGCTTAACCGGTTCACATTCAT[C/T]GACCAAAGCTTCATTACGATTACCATCACCATCAA	T/C
Affx-152040809	AX-147207732	701042	A01	CCATCAACATCATCATTATCTGAATCATTATTAAC[A/G]GTGAAAGTATGAATAGGTGCACGTTTAACATCACA	A/G
Affx-152029916	AX-147207733	730918	A01	CTCCCATGAGTACCCATTGCCATCCCACTGTTTTC[A/G]TTTTGTTTATCCTTTTTGAATAATATCTTATCTCC	A/G
Affx-152073276	AX-147207734	732683	A01	TTCTTCATAATTCTAGAAGTTATAACGGAGATGGT[C/T]GTACTCCAGTGGTTAACTTTTTGACTGGAAACAAA	T/C
Affx-152074328	AX-147207735	733029	A01	TAGCTCAGATGCTAATGGTCATACTGACTTGGTGC[A/G]AGGAAACAATTTGACAGCCTCTGAAAGGTTAATCA	A/G
Affx-152101492	AX-147265641	733698	A01	CAACGGACTGAGAGTGAATCTCCCAATTCGTTTGA[C/G]TTATCATTGTCTCACTTTGCTCTTGTTTTTGCACA	C/G
Affx-152051344	AX-147207736	733743	A01	TCTCACTTTGCTCTTGTTTTTGCACATGAAAATGA[C/T]TCCGGTAATTAATCTCTTCGTACTTCTGTCCTGCA	T/C
Affx-152061180	AX-147207737	735024	A01	ACAATTATGTGGTTTTCCTTGATATCATTGTTTGC[A/G]AAGAACGACATGGGTGTGCCTTTGAGATTGAATTC	A/G
Affx-152081665	AX-147207738	735428	A01	TATTTTGTTGCAAGGAGGAAAACTTCCTCGTATCG[A/C]TATTAATATTGAGAAAATTACTCTGCATATTGTTC	A/C
Affx-152059354	AX-147207739	738171	A01	GATGAGGTTGCATCTGTGGTATTAGAACCAGGGGA[C/T]TATATTGATGATTCTATGGCAATGTTCGATGCCAT	T/C
Affx-152102173	AX-147265642	740734	A01	CGAATGACCAACTTATTGCACTCTGAAATAGATGT[A/T]ATTTTAAGTGAAACAGGTAAAGAAATGCATGCTTT	A/T
Affx-152040785	AX-147207740	741975	A01	CTGCTGTGAAGGATGAGATGGCGGGTGTAATCTCC[A/G]TTGGAAGCAAACAGCGAATGCCACTACAGCTGAAA	A/G
Affx-152053760	AX-147207741	748457	A01	GATAGAACTATATTACTTGATAGAAGTCCAGGAGT[C/T]GATGAGGTATTGCAAAATATATTGCTGCATCAATT	T/C
Affx-152065315	AX-147207742	748884	A01	TGGATACGGTTTATAGACAAGAATACCTGAGAGTT[A/C]GAGTTATTGACAATCAGGTAATCATTGAGTGAAAT	A/C
Affx-152096087	AX-147265643	768694	A01	GAGAATATTCCTTGCCGTACCCTTTTGGTTTCTCC[C/G]ATGATTGTGAAATCAAACTTAACTGCACCACCACC	C/G
Affx-152099847	AX-147265644	772587	A01	CGTAGAGGAAGGAGAACAGATACTTGTTTACGAGT[A/T]CATGCCGAATGGAACTCTATCACAACATTTGCAGA	A/T
Affx-152027055	AX-147207743	772732	A01	CTCCACTCTGCAATAGATCCTCCAATTTATCACAG[A/G]GACATAAAATCCAGTAACATACTCTTGGACTATAA	A/G
Affx-152103077	AX-147265645	772775	A01	AATCCAGTAACATACTCTTGGACTATAACTTCCAA[A/T]CAAAAGTTGCAGACTTTGGCCTTTCCAGGATTGGC	A/T
Affx-152030618	AX-147207744	773107	A01	GATGCTTGGACTCTCTACTCTGTTCACAAGGTAGC[C/T]GAGCTTGCGTTTCGATGCCTGGCTTTTCATAGCGA	T/C
Affx-152053817	AX-147207745	776205	A01	ATAATAGTAAAAATAATGAATACCTTTGTAGAGGT[A/G]TCGTCGAGGTTTGGATTTGTTTGGCAAGCTAAGGT	A/G
Affx-152040698	AX-147207746	784799	A01	GAAGAGAGATCTAAAAGAAAAAGATGTTGTATTAG[C/T]GGAGACCCCATCTCAGTTCTCATTTGCTATAGCCA	T/C
Affx-152075337	AX-147207747	784896	A01	TCAGTTGGATATAAAAAATCTACACAGGGTACTCT[C/T]GAAAACTTCACCAATGTTGCTATTAAGTATCTCGA	T/C
Affx-152057449	AX-147207748	785234	A01	TAGCTCCTCATGTTCTAATAAAACAAAAGGTCAAG[A/G]TTTTCATATTCCAAGATGGCTCCCAGATTTTCCCG	A/G
Affx-152071692	AX-147207749	785293	A01	CAGAGTTTCCCGAGGAAAGGTTGTACAAGAATTGT[C/T]GTAAGGTTTCGGTTAAGGAGAGGAAATTCGGTGAG	T/C
Affx-152064332	AX-147207750	785346	A01	GAGAGGAAATTCGGTGAGAAACTCTGGGAACATTC[A/G]CTTGGAGCAGAACATTTCAGTGGTAATTTGGAAGA	A/G
Affx-152048472	AX-147207751	795710	A01	GCGAATCTCAAGGCTGAGAAATTCTACAACTTCGC[A/G]ATCTCACTTCCGGATCAGGCCAGGCTATTGGACGA	A/G
Affx-152066014	AX-147207752	795965	A01	TGATTTTTAGGCACATCCATGGCTATCAGAATCGG[C/T]GAGGGAGAAGATTTGTGGATTGTTGGATTGCCAGA	T/C
Affx-152053932	AX-147207753	821055	A01	TTACTGATACTTGATCGCACAAACTGGAGGACCAA[C/T]ATGCTCACTTCATTATTAGTGCCTTACATATTCTT	T/C
Affx-152078747	AX-147207754	832348	A01	GAAGCCATTAATTACAGAAATTACACAATCAGCCT[A/G]GTGGATCCCAATATTGAAAAGGGCGACTTCTTTTC	A/G
Affx-152032838	AX-147207755	833671	A01	CTCCCAGGAAACTTGCATTTAACAGTGTGGCAAAC[C/T]CAGCAACATAAGCCATATATTTCGATTGGAAGGCG	T/C
Affx-152078122	AX-147207756	833709	A01	GCAACATAAGCCATATATTTCGATTGGAAGGCGAC[C/T]CAAAGAACTGCGGAATCAGCATGTACGAGCTACAA	T/C
Affx-152060050	AX-147207757	833838	A01	CCATTAATTACAAAAATTACATAATCAGGCTGGTG[A/G]ATCCCAATATTGAAGAGGGCGACTGCTCTTCCCTG	A/G
Affx-152075270	AX-147207758	873824	A01	AAACCATTGAAACCGAAACCAAGTCATGAATCTGG[A/G]ATTCCAATACCAAATGGCACACCCAAAGCAGCACC	A/G
Affx-152033509	AX-147207759	877697	A01	CTGGATGCTGTAGTTTGCGTGGCACTGGACCTTTT[C/T]GTATCCTATATACTCGTCTTTAATTCTTATATATA	T/C
Affx-152070711	AX-147207760	878257	A01	ATCAAAATCCTTAACAATTTATGACAGATAATACT[A/G]CAATACATCTACTATAAATACTTCAGGAGGAGAGC	A/G
Affx-152067152	AX-147207761	889701	A01	AGGCTCGCTTATCGTGCCCTGTTTTGATCTCTGGA[A/G]ATTGAAAATCAGTTATTCCCTTCCGTCCCTCATAG	A/G
Affx-152051129	AX-147207762	901883	A01	TATCAGTATAACACTTCTTATAAGGTCCAAAGTGG[A/C]GACAACTATTTCATCATTGCTAACAACACTTTTGA	A/C
Affx-152098440	AX-147265646	901940	A01	AACAACACTTTTGAAGGCCTTTCAACATGTCAAGC[A/T]ATGAAGGATCAAAACAAAATCGATGAGTTAAAGCT	A/T
Affx-152038451	AX-147207763	902190	A01	CACAGAAACCAACCATCAATCCTTTTACCACACTT[C/T]TGGTTCCCCTTCAAGAAAAGCCATCAAGTTCACAA	T/C
Affx-152027946	AX-147207764	902432	A01	AGGAAGAAGAAGAAAGGCAATTCTGTGATTGTGTC[C/T]AAGAGCTTTGAAGCAATTGAGAAACAACAGGGGAA	T/C
Affx-152095350	AX-147265647	902498	A01	GGGAAGAAGTTGGAGGAAGATTCAGAAACATTGTC[A/T]GAGATCATATCCGACATAGCACAATCATTCAAGGT	A/T
Affx-152104205	AX-147265648	902534	A01	GAGATCATATCCGACATAGCACAATCATTCAAGGT[A/T]TACAGATTCAAGGAACTGCAGAGTGCAACAAATGA	A/T
Affx-152078447	AX-147207765	902778	A01	GGTATCTTGTTTATGAGTATGCTGCTAATGGACCA[C/T]TGAGTGATTGTATTTTCATGGAAAATGGACAGTTC	T/C
Affx-152054021	AX-147207766	907490	A01	CTCAATACCTTCTCTTTTGTAGAAGTCTTAACAAC[A/G]TCAATAAGTCGTGGAAGGGCCCTCGAAGTAGCCAA	A/G
Affx-152101000	AX-147265649	919868	A01	TCTCTTTCGGAGGAAGATCCGAAAGGGAAAAAAGT[A/T]ATTGGTAAGATTTATGCTTTTGCAAATAGTGGTTA	A/T
Affx-152050486	AX-147207767	919975	A01	ACTGAGTGATTCAGTTAATGAGATACCTAAAATGT[A/G]CATTGTAATGGTACAAGTCTAGGTTGTCTTGTTTA	A/G
Affx-152100296	AX-147265650	920781	A01	CATTCAACAGGATAATGACAAGCATCTTGCAGAAG[C/G]GCAGCTTGAGGAAGATGAACAACTTGCCAGAGCAC	C/G
Affx-152029005	AX-147207768	922352	A01	GCACATCCTTTCTGGATGCAGAAATACTGTCCTTC[A/G]CATGAGCGTGATGGAACTCCTCGTTGTTGTAGCTG	A/G
Affx-152033180	AX-147207769	923426	A01	ACCGAGTCATAGATATGATAACTGAGCCTTACAGG[C/T]TAATCCGCCATTGCGAAGTGACAGCCATACTTGTT	T/C
Affx-152041887	AX-147207770	923968	A01	GTGCTAGCTCACATGTGGCTAGATTCAGAGATCTA[C/T]GCTGGTTCAGGAAGTGATAGTGCATCATCGTCCTC	T/C
Affx-152072617	AX-147207771	924121	A01	GGCGAGTTTTTCAAACACCAGATTGAGTCCGATCG[C/T]TCATCGGCTTATGGAGATGGATTCAGAGAGGGGAA	T/C
Affx-152038665	AX-147207772	939271	A01	AAATAGAGAACGTACGGGTGAAGAAAATGCTCGAA[G/T]AGCCAGGCTCTCAAAATGTTGACAGATCGTTCAGG	T/G
Affx-152039335	AX-147207773	941059	A01	ACTAGACCCAAAGACGAAGATGATGATCCAAACCC[A/C]ATGGGTCCTTGAATATGCAATGCTTGGTGTTGTTG	A/C
Affx-152074098	AX-147207774	941551	A01	TTATCATGTTGATGATGAACTATGACACCACCGTT[A/G]TTCAAATTACTTTGATCATGTTGATTATGATTATT	A/G
Affx-152104478	AX-147265651	977371	A01	TTCCCATGCGGACTTGGCTCTCTTGTCTTTGAAAT[C/G]GTTGGATTCCATGGTTGATGAGACAAGTTTGTGTG	C/G
Affx-152075117	AX-147207775	989580	A01	TCTATACTAATTTGAAATAATCATTGCTGCTTTGA[C/T]AACATTGAAGTATGAGTCATGGCATTGCTGCCTTG	T/C
Affx-152027473	AX-147207776	990171	A01	TCTTGAACAGACACAACAGAGAATCCATGCAACTT[G/T]TGCATGAATTATAAATCATGTCAGTTGAACCGCCT	T/G
Affx-152072436	AX-147207777	992328	A01	GATTTCAACATATATTTCAACATCCTCGCATTCAT[C/T]GATTTGGAGCCACGACAAGTTGGTTTCATCAGAAA	T/C
Affx-152074165	AX-147207778	992680	A01	GGAACAGTCTTTTTCTTGACTGTGCTTCTTGCCGG[A/C]AGCGGCGAAGAGGGTGTCGGTTTATTCAAAGGATT	A/C
Affx-152056206	AX-147207779	1005814	A01	GGTCCAGTGGTCGGAATTCTGAAGGGCTTTGCAGG[A/G]CTGAGTGGTGCAATCTTGACACAAATATATGCAGT	A/G
Affx-152047434	AX-147207780	1005919	A01	ATGGTTGCTGTTGGTCCAGCATTGGTAGGAGTAGG[C/T]CTAATGTTCATTGTTAGACCTGTAGGAGGTCACAA	T/C
Affx-152042377	AX-147207781	1006156	A01	TTCATCATTCCTATCGCATTAGTTTTCGGTCCGGA[G/T]CAAAAATCTCCAGAGGAAGAGGCACTGCTTCCAGA	T/G
Affx-152050288	AX-147207782	1006721	A01	AACAGAGATCATGTCTATCCAAGACCAGCTGCACT[A/G]GCTGTATTTCAACTTATTATGACCGTCGGCCATCT	A/G
Affx-152067274	AX-147207783	1006868	A01	GCGATTGTTCCGGCCACTGCCTCTGAATTGTTCGG[A/G]TTGAGAAACTTTGGTGCATTGTACAATTTCATCAC	A/G
Affx-152033200	AX-147207784	1016728	A01	ATGTGTTCCATTACAAGTTCCAAACCAGCTCATGG[G/T]ATCAAAACCTTTGATTTTGTGGGTATGTATGTGCT	T/G
Affx-152065260	AX-147207785	1018500	A01	CGTGGATCGTACTCTGTTGCTTGTCGAAGAGCCCT[A/G]GCAAAAGCTTTGAAGGTTGCCTCAATAATATGATG	A/G
Affx-152038524	AX-147207786	1020364	A01	TAAACTACTAACATCAAGCATATGATCAAGGAAGG[A/G]AATTCCAGTACTACTATCAGCAACTCCACAACCAT	A/G
Affx-152060597	AX-147207787	1020416	A01	TCAGCAACTCCACAACCATCCAGGTTTATTTTGAC[C/T]GAGACATTAGTCTCCTTAGTGACCCTTTTCACCTC	T/C
Affx-152034401	AX-147207788	1020727	A01	AATGTAGGGATGTTGGGTTCAGCGTCCTCTGAAAA[A/C]ACCTAACCCTAGATTTGAGAAGCAGGGATGAAGGG	A/C
Affx-152070764	AX-147207789	1034923	A01	AGGATTCAAGTTACTGATCCTGTTGCAAGATATTA[C/T]GGATTGAAGCGTGGACAAGTTGTTAAGATAATCCG	T/C
Affx-152072080	AX-147207790	1037494	A01	CTACAAGTTTGTTCAGTTTGTGTTCCCTGCTAATG[A/G]CCATTCTTTTTGCATACTCTGCATCTGTTCAATTA	A/G
Affx-152046877	AX-147207791	1037683	A01	CTATATTCATGTGCTTGCATCGTTAATTTGACAAA[C/T]GGCGTTGTCTCAACCAAACTGAGAAGGAAAATTGG	T/C
Affx-152029785	AX-147207792	1040768	A01	CCTTTTTCTCTGTTTTAAAGACTTCCAATTTAACC[C/T]GTACTCCATTCTGCAGTATTCTATTTGGACATGAT	T/C
Affx-152029818	AX-147207793	1041870	A01	CTGCAAAGTTTTGCTGCCTTCAAATAGACCCTTTC[A/C]CGCAAAATTCCATATTTCTCCTCTAGTGAGGCCTT	A/C
Affx-152036259	AX-147207794	1042092	A01	AAATGAGGTTGTATTGTTATTTCCTCCATGCCAAG[G/T]GACTTTGTCGCCTCAATGCGTCTCTTTAAATTAGC	T/G
Affx-152047489	AX-147207795	1042345	A01	GATCAAATTTCAACCCACAAAACCTGCAAGTAAAC[C/T]TCCGAAAACCACCTGGATTCTCAGACATATTCTCC	T/C
Affx-152104046	AX-147265652	1042548	A01	ATATTACCAAAATGAAAACCACAGGGAATACATTG[C/G]AGAAGCAAGCACTGCTCAACGAACTGCACATGATG	C/G
Affx-152076893	AX-147207796	1043415	A01	TGATTTCTTTTCCGTGTATTGTGTGTAAAATTTGC[A/G]GTCTCATCATGAGGTTGGTGTTTCTTGCAGAATGA	A/G
Affx-152030455	AX-147207797	1043525	A01	AGCAGTTCTACCTTCACACATTGGTGTATCAACTG[A/G]AACATGTTTTTCAGCTTTTGCTAAGATGCCCAGAA	A/G
Affx-152066903	AX-147207798	1043649	A01	TGTCTTCCCTTGGCTTCAATATAAACTATGCATTG[C/T]GGATTCTTAGTTACAGGCTCTACATATTTTTGAAT	T/C
Affx-152028386	AX-147207799	1046318	A01	GATGAAGCTGATCAACAACGTTCAGCATGTCAATA[A/G]TTAGCTTTTGCATTATAAATCTTCGAGCAACAGTC	A/G
Affx-152047065	AX-147207800	1046426	A01	TATGTGCAATAGGCTGGGGAAACTCATTGATTGAT[C/T]GAACAAGCAGCGTATCAGCCCAGGAATAATTCTTT	T/C
Affx-152096053	AX-147265653	1046851	A01	AATTAAGCACTGCCACAGATTCATATGGTTACCTT[C/G]ACCCACACTGCCACAGATTCATCTCCCTTGAGCCA	C/G
Affx-152057057	AX-147207801	1047025	A01	TCGTTTATCTCATCATCAATACTATCACAGAAACT[A/G]TCGGATTCCTTTCGGAATTCCACTTGACTGTCACT	A/G
Affx-152097290	AX-147265654	1047223	A01	TTAACTTGTTCACTATTTTCAGGGCAATTAGGTGG[A/T]TCTTGAAACATAAAAGTTGGTCTTGCACCTTCCAT	A/T
Affx-152038221	AX-147207802	1083286	A01	GTGTCCTGTTTTGGACGTTTTGACTTTTGCAACAA[A/C]GCAGTCACCGTTCTATAAATAAAAACACAGTTAGC	A/C
Affx-152069623	AX-147207803	1085521	A01	GAGAAAGAACATAGTGTAAGTCAGCCAGAAGAACA[G/T]CATTTAGATTCTGGTGTATATCGTTGCCACTCTTC	T/G
Affx-152039672	AX-147207804	1085557	A01	CATTTAGATTCTGGTGTATATCGTTGCCACTCTTC[A/G]TTATCCCATTGTCCAGCATTCGCAACAGCACAGTC	A/G
Affx-152103328	AX-147265655	1086604	A01	TTGTTTGGTTTCTAATAGGCATTTTTGGCTTATGG[A/T]ATCCCACAAAACAATGTGAAGAGAGTCTTTCTTTT	A/T
Affx-152029963	AX-147207805	1086776	A01	TGCTCTTTACAGGCTGCATATAATGTTGGAGGTCA[C/T]ACAGTTAGTGCAGACACAATACAGAGTGCTATACT	T/C
Affx-152027781	AX-147207806	1087039	A01	CATCCTGAACCTCTTCTACACTTTGCACTCTGCTC[C/T]GGAAACCATTCCGATCCAGCGGTACATTATTCGAA	T/C
Affx-152030152	AX-147207807	1087699	A01	CCCGCCGGTACAGTTGACATGATCCAACAGTCTCT[G/T]CCTAAGGATTTGGTAAAGTGATTGCTTTGGTTTAC	T/G
Affx-152052195	AX-147207808	1089390	A01	AAACAAATGGTCAAGCTAGCATCCTCCTTAACGCA[C/T]GTGGCTTGAGCGCACCCCAACATAATCGATTTCCT	T/C
Affx-152070000	AX-147207809	1089450	A01	ATCGATTTCCTCCACACTACCTGCGTGTAAACACC[A/G]CACCTGTGATTTGGAACGCAAGAATTGTTGGCGTG	A/G
Affx-152050338	AX-147207810	1117391	A01	TTAGAACGCCAAAAGCTCCTTGCACTTTTAAGGGA[A/C]CGAGCATGCTTTATCTTCAGAAACAGCTTGTATGC	A/C
Affx-152065929	AX-147207811	1117549	A01	CTCCATAACAAGAACCGCATTTTCAAGCTGCCCTA[C/T]GTTGCAAAGTCCAGTGATGATGCACTCATAAACTT	T/C
Affx-152073594	AX-147207812	1117751	A01	CTCGCCTTCTTGTAAATAACTAATGCAGCATATGG[C/T]GGACCATACTTGCATAAATGCTTGATGAAGGAGGT	T/C
Affx-152054491	AX-147207813	1118487	A01	TGTCATCTAATACCTCCATCATGAACTTGAAAAAC[C/T]TCCTTCTTCCTAGTGCCTTAACAATCACACGGTAA	T/C
Affx-152063422	AX-147207814	1118612	A01	ACCATGGCTTCACCACCCAAGTTCCCAGAGTTCAC[C/T]ACCCTACCGAGAACATCAATATTCACATCAACACC	T/C
Affx-152080974	AX-147207815	1120833	A01	CTCCAGAATGTTAATTAGTTCATTCATAATAACAA[A/G]GTTTATTCACAGTCAGGCAAATTAAGATTCTAGTT	A/G
Affx-152034621	AX-147207816	1136560	A01	TCATTGGCATCATAATCCATGAAACGTAACTCGCC[A/G]TTATTATTGCCTTGAGAGTTTGTATAGTACCACGA	A/G
Affx-152042645	AX-147207817	1151267	A01	GGTAGGAGAAGTACACAGAAACCAAAAGTCATAAG[A/C]CCCTTTCTTGCTAGTGAAAATATCATTGCGGTCAT	A/C
Affx-152034044	AX-147207818	1152401	A01	TCCTCACAAAATTACCTCCCTCCTCAAACAATACT[A/G]TGAATACCCGCTTTTGCCAAACCTTATTCACGTGA	A/G
Affx-152061077	AX-147207819	1152489	A01	GAAAGATGCCCATGAAAATTCTTGGCGCTTCAACC[A/G]AGAACGAAATAGAGTAGGACCCACTTGATATGAAG	A/G
Affx-152051938	AX-147207820	1160249	A01	ACGTGGCAGTTCCAGATTGGAGCTCTAACAAAGAA[A/G]TACTCTGTCTACGTCCCTGACCTTCTTTTCTTCGG	A/G
Affx-152079283	AX-147207821	1160522	A01	TCCATCAGTGTTACGACGCTGCAAGAGCTCGGATT[C/T]TCTTCATCGTCCGAGCTCTTGCTGCCTACATCTGT	T/C
Affx-152099301	AX-147265656	1185064	A01	ACACTACCAGCAAGGCTCTTTATATTCACTGGAAG[A/T]ATCTGAAAAACAAGAAACAGATTATGCATTGACTG	A/T
Affx-152037087	AX-147207822	1187296	A01	AAGTTACCTGCATTCTGAAAGATGATCGTTGCATA[A/G]AACAAAACTCCATTGATACCGCTCAATTGCTGAAG	A/G
Affx-152037791	AX-147207823	1189171	A01	GCACCTACTTTGGCAAAAGAAATGGCGAGCCACCC[G/T]ATTATATTCGGTATTGCAGCAATCATCAATGACTG	T/G
Affx-152070756	AX-147207824	1190222	A01	CTTCCTCATCCCTGAAACTCATCTTTTCGCTGCTG[A/G]TTCAGAACAGAACCCCCTCCTCTTCCTCTTGCGTT	A/G
Affx-152075035	AX-147207825	1190294	A01	TACGTGTTCGTGAAAATGTCACACAGAAAAAGAGA[G/T]TTCAGTCTTGACTGGTAGCAGCTCACTGCTGAGCT	T/G
Affx-152038637	AX-147207826	1193638	A01	TATCTTTTAGCTTGGTCATAAGTGGCTGATGTTTT[A/G]TCTTTAGCGGTCATAACGGTTTCTCCGATAGCATT	A/G
Affx-152104053	AX-147265657	1193821	A01	GCTTTATCTTTTCCATATGCCGCTGCGCCTTTTAC[A/T]TTCTTTGACGCACTTGATGCCGTTTCTGAAGCGTA	A/T
Affx-152084294	AX-147207827	1193857	A01	TTCTTTGACGCACTTGATGCCGTTTCTGAAGCGTA[C/T]TGGGATGCATCTACACAACACACACTCATCAATTT	T/C
Affx-152029406	AX-147207828	1196854	A01	AACTTCGTGAATTTCTTTTCACATGTTCAAACTGT[C/T]TGGAGGGATGCTTCTTCAGGATAGAGAGTCGACAA	T/C
Affx-152076171	AX-147207829	1209470	A01	AGAAAAAACCTTGCTGTGCTGTCAAATGATGTACT[C/T]AATAATTGGCTTCCATCACGAGAGAAGGAAAGGCT	T/C
Affx-152045075	AX-147207830	1214823	A01	TGATTAAAGAGAAATACCTGCTCATACAGATCCTC[C/T]AATTTATTCCTTGGAAGCTTCAATTGAGAAACTTG	T/C
Affx-152036432	AX-147207831	1226026	A01	TCTTTTGAATTTCTGGGGATGAAATTGGCAAAACT[A/G]AGATACTTGAAAACTATGTCGTTTCGTGCTAGTTC	A/G
Affx-152055618	AX-147207832	1229630	A01	GATCCTCTTTGTGGGTCAGGATCACCATTGCTTTG[C/T]TGTCTACTGGAATTTGTCTCAATTTTCTTTTCCAT	T/C
Affx-152040000	AX-147207833	1231537	A01	TGTTTTACTCTTCTTACGAAGATCCAAGAAACTCA[A/G]CAGTGGGTGGCTCTTCTTGCTACCATTATTGTTGT	A/G
Affx-152038426	AX-147207834	1239807	A01	TTGAAATATTATCCTCATGGACACCATGGTGTAGA[C/T]AAAGAAGGACGACCAGTGTATATCGAGAGAATAGG	T/C
Affx-152057910	AX-147207835	1249281	A01	TTTTCCATTACCACCATCATGTTGCCGTTGCTTCT[G/T]CTGTTCTTCGTCTTTGGCATCTCGTTCCTTCTTCT	T/G
Affx-152097183	AX-147265658	1249441	A01	TGCTCTGCCACTTCAGCTGGAGTTACCTTGGTTGT[C/G]TGAATTGCATCCTCAATCTCTCCAAAAAGGGTGTG	C/G
Affx-152098081	AX-147265659	1250953	A01	GATCTATTGGCCATCCCAATGAGCAACCTCCTGAG[C/G]TCAGAGTTATACTGCAGCTCCGTCAACTCCAAATC	C/G
Affx-152079855	AX-147207836	1251019	A01	AAATCATAAACATCGAAATGCAAGTAATTAGCCAT[A/G]GCTGCAATTAAGCTCGATTTCCCAGTCCCAGGAGG	A/G
Affx-152095486	AX-147265660	1251325	A01	ATCGATTTCGCTTCTTTCAACACATGTGGAAGGTA[C/G]GTGTTCAGCACCATTGCCCTGTGCTTCTTGTGGAA	C/G
Affx-152041745	AX-147207837	1256545	A01	TAGAGATCCCTTTTCTCAGTTGGATGAGCCATGCC[A/G]GCAGGATCCCGACCAACAATATAGAAGTTGGCACC	A/G
Affx-152052444	AX-147207838	1257745	A01	AGCCCACCCTTCACTTATCACATGCACCCACTCCA[C/T]ATCATATCTGGTGAGATTCACCTTCGCCATCGACT	T/C
Affx-152073408	AX-147207839	1299501	A01	GCATTAATCTTTCGGCAGTTGGTTCTGATCTCTCC[C/T]CTGGAGCCAGTTAGAGGAGAAATATTTCCCATCTT	T/C
Affx-152034945	AX-147207840	1302135	A01	TTGGCTATCTCTTGAGCTGCCGGGCACGAAAAGTC[A/G]TAGAATTGCGGGTACAGGAACCCCCCTAGTTTCTT	A/G
Affx-152030570	AX-147207841	1302337	A01	GTTAGCATTGTGATGGGGAATCGGTATTTATAGTG[A/C]TTGAAAATTATGAGGAGGGAAAAAGAATCGAGAGA	A/C
Affx-152078628	AX-147207842	1310952	A01	GCCCCTCTTGTAAATAAGCTCTTTTACACTCTTCA[A/G]ATTTGGGTATCTACAAAAGGAGAGGATCTGGTACG	A/G
Affx-152034214	AX-147207843	1316381	A01	TTTGTCTTGTAAATGAACCCTCCACAGCAGAAGAG[G/T]GTTGAAGAGACAAAGAATCTGCAGAATAACAAGTT	T/G
Affx-152055316	AX-147207844	1316929	A01	ATTGGTAACATACATCTCCAATCCACAATCAACAT[C/T]GTGGGTGACAAAGTTGTAGGAGGCTTCCCATGGTT	T/C
Affx-152080078	AX-147207845	1318390	A01	AACCTGCAGTTTGATTCATAAGTGACATTACATAT[A/G]CATCCAGGTCGACCTACAAGTAAAAAACAAAGAAG	A/G
Affx-152074002	AX-147207846	1320296	A01	CTACTCTCGACATCTTTGCAGAATCGGACCGCTAA[A/G]TCAGTACCTTCCTGCACTAATGAAAAGTGAATAGT	A/G
Affx-152084529	AX-147207847	1320491	A01	GTCTATACCTTTACATCATACTCAAACAGGTATCC[A/G]ATCCAGCTAGTCTATCAAACCAGTTAAGTATAAAC	A/G
Affx-152042568	AX-147207848	1327470	A01	AAATCAATAAACATTAGTAGAGGATTTGAACTCAC[C/T]GTCTCTAAGCATGCAGATAGGATTGTCATGCCAGG	T/C
Affx-152050518	AX-147207849	1328958	A01	AATAGAAGTACCTTTAGACTTGGCTTTTGAACCAA[A/G]GATGAGTGTGAAGCTATTGCAGTCATAAAAAGAAC	A/G
Affx-152031920	AX-147207850	1331195	A01	AAACAAAATAAGTAGTAACAACTTACTTGAACAAA[A/G]TCAAATTGGCCTATACCAGCAACAAAGTAGTTGTC	A/G
Affx-152052581	AX-147207851	1354695	A01	CATGGAGTATGAGTGAGTGGTAAAAGGTGGCGCAA[C/T]CATTGTAACCGCCACCGAATTCTTATCCAATGCTG	T/C
Affx-152041604	AX-147207852	1354731	A01	CATTGTAACCGCCACCGAATTCTTATCCAATGCTG[C/T]TGCAACTCCAATCCGCATTGTAAGCTTCTGACCGT	T/C
Affx-152103479	AX-147265661	1377284	A01	CTTCCAATTGGTGTCCCTAAGGTTATTGTGTCAAC[C/G]GTGGCCAGTGGTCAAACTGAACCTTATGTTGGGAC	C/G
Affx-152038737	AX-147207853	1377455	A01	GTTGTTGGAAGAGCTATTCAGAGCTTAGAAGATTC[A/G]TCTTCTGTGGGAGATAAGCCTACTGTTGGTATAAC	A/G
Affx-152066151	AX-147207854	1377519	A01	GTATAACTATGTTTGGGGTTACTACTCCATGTGTC[A/G]ATGCTGTTAAAGATAGGTTGAATAAGGAAGGTTAT	A/G
Affx-152102554	AX-147265662	1379247	A01	CGAACAACTGTAGAGGAGAACAAAAAGTTTGCTGA[A/T]TTCATTGCAAATAAACTGAACAATTCATCATCTAA	A/T
Affx-152082086	AX-147207855	1379413	A01	AACTACAAAGGCTTGTTCAGACAAATAATGATCGT[A/C]AGGTACTATAATTGCTCAATAACTACGTTTATTAA	A/C
Affx-152028219	AX-147207856	1381591	A01	TTCGATGGAAATTTCAGACAAAATCTTGAAGAAAC[C/T]GGAATGGGATATAGGTAAGTGTTAATTTAATAAAA	T/C
Affx-152094595	AX-147265663	1381774	A01	ACAACCCCATATGCATTCAATCAACATGAAGCTGC[C/G]GAAATGGCTAAAGTTGGTGCTGATATTATAGTGGC	C/G
Affx-152060414	AX-147207857	1381834	A01	ATTATAGTGGCCCATATGGGTCTAACTACAACGGG[A/C]TCAATCGGTGCAAAAACTGCTGTTTCACTGGAGGA	A/C
Affx-152044198	AX-147207858	1385296	A01	TTTTTAAAAACTACACTAGGATTTTGACATACCTG[G/T]TGTTCCCCAAAGTGGTCAATGAGGCCTAAAAGGTC	T/G
Affx-152031713	AX-147207859	1397197	A01	TCTTCTACAAAATCTTGAGGAAGTGGTTTTCCGAA[G/T]ATCCCTACTTGAGAGTCGCTTAACCAGTATGGAGC	T/G
Affx-152047444	AX-147207860	1397540	A01	TCATCATCATCTTTGCACATAGGAGGTTCATTTTC[C/T]TCCCTTTGCTCATAGCATTCGTTGGACACAGGTTT	T/C
Affx-152069233	AX-147207861	1397606	A01	GGTTTTCGGAAGAAAGCAGCACCAACTTGGTTCAA[C/T]GTATCATTTTTTATGGTCACCAGCTCCCAGCACAT	T/C
Affx-152095746	AX-147265664	1397780	A01	TTCCATATTTCAACATCTTCTTTGAGCGTCTGGTA[C/G]ACAGGAGTAGCAGACCAAACAAAGAAACCCCCTGG	C/G
Affx-152083906	AX-147207862	1398141	A01	CAACGTGCACAATGGACAAGATCAAAGACGCGACC[A/G]GGGAATTGGAGCCTTTGGGTACCCATGACAGCTGA	A/G
Affx-152030096	AX-147207863	1398650	A01	TTTTGAAGAAAATCAATGTAGTGGAGAGCTCCATG[A/G]ATAAACTGGGTGCCACCTCCTGGAAATGTCAAGAA	A/G
Affx-152081074	AX-147207864	1399041	A01	CCTGCAGTTACATTGCATAGATGCCACTCCAAATC[A/G]TTGTTATTATCATCATCACCCTTTGCTTCCTCCTT	A/G
Affx-152040401	AX-147207865	1399658	A01	TACACCGAAGACACATAGTGCAACGAAGACTAGTG[C/T]TGTAACGGTTGAAGTGTAAGATGTTGATGATGGCC	T/C
Affx-152026646	AX-147207866	1409180	A01	AGTAACAAGTGAGACAGAGTCATCAAAATCAAAGA[G/T]ATGCCACAATGATTATGAGTGCTACCGTATTCTAC	T/G
Affx-152102789	AX-147265665	1426308	A01	CCACTTCTTCAGCACTTGTTTGCACTACTCGTTTG[C/G]CCTCCACTGGTACTACTACCACATTCATTATTCAT	C/G
Affx-152027407	AX-147207867	1427181	A01	TGTGAACGAACAGTACGCTTATCAAACCGCCGTCA[A/G]CATCGGAGGCCATTTGTTCAAAGGGATTCTCTATG	A/G
Affx-152044579	AX-147207868	1427413	A01	GATCCTTCGTCGTTGTACAATCCAGCTCCAATTAA[C/T]ACATACATGGCTGGTAGTAGCGGTACGCAATTCTT	T/C
Affx-152044325	AX-147207869	1448059	A01	ACATGTAACTATCACGCTCTATGGTTCCTCTTAGC[A/C]TCTAAGAGTGAAGAAAGTTCAGCGGACTTGCTTTG	A/C
Affx-152031559	AX-147207870	1448958	A01	ACAGATTTTATCAATAGAAATGGATCCCGCAGTTA[C/T]GACAGACGCTGATATCTTATCAGACGTACCCTGTT	T/C
Affx-152071064	AX-147207871	1449788	A01	TTCACAATTGAGTAATCTGAACTTGGATTTTCTCC[A/G]TGCCCAGCTACAAAATTAATTTCCTCTTCATCATC	A/G
Affx-152069198	AX-147207872	1449893	A01	GCAGACTTTTGAATTTGGCGTTCCTTTTGCGCACT[C/T]TGTGACTTGAAATTTAGTGGCTGATATCCAACCAA	T/C
Affx-152081752	AX-147207873	1450611	A01	AATATTTATTATACAGTCACAAACCAGTAATCCAT[C/T]GTCATTTGTTTCAGCCTGGCCTCCATCCTTATGAA	T/C
Affx-152082477	AX-147207874	1450824	A01	TTTAAGAACAGGAAAATACCAACAACACCCATCCC[C/T]TTTGATGAACCATCTGGTACTACTTTCCAGAAGGG	T/C
Affx-152045359	AX-147207875	1451295	A01	TTAGGAGCTTCCTTGACAAATCCAATGGTCGTATT[C/T]ACAGTAACCTTAAAGAATATGAAAGAGATTAGTTT	T/C
Affx-152060488	AX-147207876	1453066	A01	ACCCTTAATGAAAAACGGAGGCGGTAAGAAACATG[C/T]GACTGAAGTTCAACAACTTTTTTCTTCAATTTTTT	T/C
Affx-152098250	AX-147265666	1454937	A01	GCTGACCAATCATCATGTGAGCTATAAATAATTGG[C/G]TCAGCCCAGTTGCCAGATATATCAAAATCTATCTA	C/G
Affx-152055555	AX-147207877	1455124	A01	TCTTGCCCAGTTATCCGCAAAAAGGTATAAGATAG[A/G]AGACCCACACTTTGTGTGGCCCGGCTGAAAGACAA	A/G
Affx-152027971	AX-147207878	1456940	A01	TCCTTCATGATATCAATCTTATCAATCTTTACAAA[G/T]GTTGCACCATTTTGAATCTAGAAGTACAAAGGAAA	T/G
Affx-152072500	AX-147207879	1470321	A01	ATTTGTGTGGCCAAATCAGCCTCTCCAATTTGTGG[C/T]GGTTGGAGCGCAAACAGCTTCAACTGATAACCGCT	T/C
Affx-152037775	AX-147207880	1471531	A01	CTCTTGAATGTTACCTTGTGCCATGTTAGTGGCTG[A/G]TTTCTTTGTACAACTATCGCCGATTGCATCCACTC	A/G
Affx-152029332	AX-147207881	1472252	A01	CACGAAGATTTACCTTGCCGGTATATGTGATTCTT[C/T]TATACTCCCTTGTTCCATAGGCAGAACCTAGTTTC	T/C
Affx-152045572	AX-147207882	1474174	A01	CATGTAGTAGTTTACAAAGGACCCTCCACGTATTA[C/T]AAATCTAGCAACCGCAAATGCCAAATCCTGTACGG	T/C
Affx-152041610	AX-147207883	1476053	A01	AAGGTCCAATGCGAAGATGAGCGTAGAGACCAGCT[C/T]TCTGTATTATCTTCATGAATCTCACCAGATCATAT	T/C
Affx-152036266	AX-147207884	1476247	A01	TCATGAACATTCCAGAACACATAGGTTTCAATCAC[A/G]TCTATTCCTCCTTCTTTTGCCTTCTCAATTAGATC	A/G
Affx-152097123	AX-147265667	1476677	A01	TTCTATCATATGTAACAGTTGAGTGAACAAGGTGA[C/G]TGACAAGGCACAAAGCCAAGCAAAATGCAAACACA	C/G
Affx-152048708	AX-147207885	1503733	A01	GTCTTTAACATAGCATGGACATCGTTGGAATAAAT[A/G]TACCTTACATCAAGATGATCTTCTAAGTCCCAAAA	A/G
Affx-152055733	AX-147207886	1503891	A01	GCCGTAGTAGATTACTCCACTTTCTTTGCATGTAA[C/T]AGCCTTACATTGGCCAACCTTTCCATACTTCTGGA	T/C
Affx-152067153	AX-147207887	1504689	A01	TTAGATTTCCGATCAATTTTTTCAGGTGAGACATC[C/T]CCATCAGGATCTGCCAGGTCTTCAAGTCCTTGAGA	T/C
Affx-152033593	AX-147207888	1504815	A01	TCACCATCAGATACTTCTGATAACTCATTATCACG[C/T]GTCTCATCTTCAGGATCATCTTCATAATCAACCTC	T/C
Affx-152053096	AX-147207889	1504995	A01	TTTGCAGAATCCGTTTCATTGCCGTCTACATCATC[C/T]GAGCTATTTGTGGTGGATTTCTCTGTCTTAAAATC	T/C
Affx-152098421	AX-147265668	1505072	A01	GCCACCAATTTTGGAAAGCAGTGCCACATGATTCT[C/G]AATGGCATCCTCCAACTCCCTCACAAAGAGAACTC	C/G
Affx-152103117	AX-147265669	1507811	A01	GATGTAGTCATAAGAGAAATCCAATTTTTCCCAGA[A/T]GGTTTCCATATACCTTCGGATAATAGCTCCTTTAA	A/T
Affx-152030202	AX-147207890	1511549	A01	ATAAGATAATGAAGTACCTGTCTATTGACAAGCAC[A/G]ACATCACCATCCTTCAAGTGGCGATACACAATTTT	A/G
Affx-152048026	AX-147207891	1514221	A01	TTGATATCCTCTCCATATGTTGTATCCCTGTCATC[A/G]GTTATAGTCTCACTTGCCAAGATTGTATCATCAGA	A/G
Affx-152058932	AX-147207892	1515411	A01	TAGAAATTGCCTCTTCGAACTGCAGCGAGGTCCAA[C/T]TTTCTCCCTGCTGTTCAGAGCTACAAGACTGGCTC	T/C
Affx-152026832	AX-147207893	1521877	A01	ACAGCAACAAAAGAAATGTTATCTGGCTTCATTCC[A/G]GCTTCAAGCATCTCATCAAAAGTTCTTAATGATCT	A/G
Affx-152103975	AX-147265670	1522072	A01	ATCAGACCATTTCCCACCAAAATATTGTCATCCAT[C/G]TGAATCCTAATAGCATAACCATGGAGCTCCCTGCC	C/G
Affx-152069494	AX-147207894	1522171	A01	ACTGATAAAACACTGGAAATCGTCACACAATTGGC[A/G]ATTACTCTGCAAAGCTGCATTTGCCTAAAAAGTTC	A/G
Affx-152031510	AX-147207895	1522435	A01	ATCTCAAAAAACACTTTATGAGCATCCTTAAGATG[C/T]TCATGCTTCCCATAACCACCTATCAGTGCATTCTT	T/C
Affx-152079125	AX-147207896	1522586	A01	CACACACAGATAACACCACAGCTAATGCTTCAGCA[C/T]TGATTTCAACCCCCCTTGTTCTCATCAACTTAAAC	T/C
Affx-152039556	AX-147207897	1527238	A01	GTCTTCTCCAGTAGATTTAAGTTCCTTCAGTACGG[A/G]TGATATTATTGATTTCCTGAAAAATGTCAATCCAT	A/G
Affx-152070714	AX-147207898	1529822	A01	GTTAAGTACAGCATACATTGGACCCAAACATTCAG[G/T]AGGTGTATTCAATTCACAGAAGTACATTGCTTCCA	T/G
Affx-152068458	AX-147207899	1530144	A01	TTGTACAAAGCTTGACTTGCATTTGAAGATGTCTC[A/C]GCAACTGAATTTCCATCACTAGAATCAGGCACAAA	A/C
Affx-152066996	AX-147207900	1530424	A01	CTGCATCTACAATGCGTTTTCTTAGAACCTCAGCC[A/G]GATTATCATTCTCAGTAACATTTGGTCTCTGGCAA	A/G
Affx-152040990	AX-147207901	1530480	A01	TTTGGTCTCTGGCAATCCAATGTTTTTATCGTCTG[C/T]GCTGACTTAATTCCAATAACATCACCAACTAAATC	T/C
Affx-152042018	AX-147207902	1530617	A01	TCTACCATTTGGTGTTGTTTTCTCAACATAATCTG[C/T]GCTCTTAGTAAAAGCTTTTAAACTTTCCAGCATCT	T/C
Affx-152071427	AX-147207903	1530822	A01	TGTTCTCCTCTTGCAGAAACAGTAACCTCGACAAA[C/T]GGATCTGCTCGATTCAAAAGCCTCAATCCTTTCAG	T/C
Affx-152051978	AX-147207904	1531145	A01	TTCCCTTTTCAATGGATCATACAAAGCAGAGAGAA[C/T]GAAAACTCTCTGACCAGCATGCAAAACCCCACTAA	T/C
Affx-152099770	AX-147265671	1531408	A01	CCTCCAAAACACTCCTATCAACTCCAACCTCACTA[A/T]CCACCTCAACCTTCGGCATCAATCGCGATATCCGG	A/T
Affx-152060723	AX-147207905	1531860	A01	TTGGAAGCATAAATCTCAGCGAATTTATTGATTCC[A/G]AATCCCCAACCGTCTAAAGCGCAAGCGAATATCAC	A/G
Affx-152075040	AX-147207906	1531902	A01	CAACCGTCTAAAGCGCAAGCGAATATCACATTCCC[C/T]TTCTGCGGTTGAAACTCGTCAGCTTCATCATCTGC	T/C
Affx-152082726	AX-147207907	1537330	A01	AGTATAAAGGGATAAAAAAGGGAACCACAATAAAT[A/G]TGATCACCAATTTTAATTCCACTTGCTAATGCTAA	A/G
Affx-152084278	AX-147207908	1537439	A01	AATCCACAGATATAACTCCTCCATTTTTCGCTATA[C/T]TTGGATTCACTACATACTTTGCGAACATTCCTAAA	T/C
Affx-152057788	AX-147207909	1543081	A01	AAGTAGAGATTATGGAGAAGCACTTTTGTTTTCTT[G/T]GTTGTTGGATCATAACTCATGAATCTACCATGAGG	T/G
Affx-152059319	AX-147207910	1557320	A01	TTTTTTCCCAGCATATCCTTTAAGCTACATTCAAT[A/G]TGCCTTCCCTTGAGTACAAAGTATCTTGGCTTTAT	A/G
Affx-152076080	AX-147207911	1558122	A01	TAGAAAATCTCTGGGCTTCCGCAATAGTAGCTGCG[A/G]GCTTCTAGCAATAACCCTATCTAACTTATTTCCCT	A/G
Affx-152028647	AX-147207912	1560192	A01	ATCAATTTCAAGTTCATCAAAGCAGCATCTCTAGT[C/T]TGCACGGCAACTTGCAGGTCCAAAGAAAAATGAGG	T/C
Affx-152072171	AX-147207913	1569789	A01	GACGTTGAAAAACTTGGTCTTCTCCTTAGACATAC[G/T]GTCAGTTAAGAGCGTCTGGTAGCGACTAAACACGT	T/G
Affx-152080575	AX-147207914	1570489	A01	AACCACTTCCTCACCACGACACTTGAGAAAGAAAG[A/C]GAAGTCTCTTCGAAATTGTTCATAGTAAGCGTTCA	A/C
Affx-152097079	AX-147265672	1570580	A01	CTTGACATGTAAATGTTTCCCTTGTTGTTCTCTAT[A/T]CCCTCAGGAACCTAGTTAATCACCAATAAGTTAGA	A/T
Affx-152034800	AX-147207915	1588390	A01	AGCTTCTTGGACCTCTGGCCTATTTAGATAGGCTT[G/T]CACGTACACATCAGAGCATGGGTCGAAATTGTATA	T/G
Affx-152049879	AX-147207916	1590937	A01	CCATTGAGCCACAAAACCAAAGGGTTGTACTGAGA[G/T]GAATTAGCTGGAGACTCCACAAAATAATAGAAAAG	T/G
Affx-152060576	AX-147207917	1591056	A01	AAAATTTGACCCATAATATGGTTGACCTGGCAATG[A/C]AGTTATTTTATCAGCCAACTTTTGCTCCTCTTGTG	A/C
Affx-152035233	AX-147207918	1591213	A01	TCTGAGCTTCTTGAATTAATCAACTCATCAAGGTT[A/G]TCAACTTGGTTGGCTTTGCAATTTGAGAATACTAG	A/G
Affx-152044660	AX-147207919	1607224	A01	AGAAGAGCTGTGAGCTGGTTCTTCCTCCATGTAAC[A/G]CTTCTTGTGCTTCCACTTCTGAAATATTGCCTCAA	A/G
Affx-152064982	AX-147207920	1617026	A01	GTTGCTAATAATTTGGTTGGTTATGGGAGTTACTC[G/T]GGATTGGAGGATGTTGTGTTGTCTCATTCTATGAG	T/G
Affx-152040420	AX-147207921	1617400	A01	TGATATTTGCGAATCTCGGAAGGTGGATATGATGG[C/T]CAAAGCTGGTGAAATGCCCAGTAATTCATCTACAG	T/C
Affx-152047445	AX-147207922	1617593	A01	GAAGAGTGTGAGTTCTGCTTCCTGAATTCCGAGGA[C/T]GCTGATGTTCCATCTGAAGACAGTGCAGACTCGTC	T/C
Affx-152055066	AX-147207923	1618111	A01	TGAAGTTGTATGTTGTAAGCAGGAAAGTGTTGCTT[C/T]GGCTTCAGCAAAACATCATGCAGATTCAAGGGCAG	T/C
Affx-152070508	AX-147207924	1618383	A01	CTCTCTTGTTCAGATTCTTGAAATGGATTTATGTC[C/T]GACTGATCAAGATACAAGTGCAAGCAGAGAAGGTA	T/C
Affx-152039866	AX-147207925	1618806	A01	AGTGTTGAGATATCAACATGCTGAGACCAAGAGGA[A/C]CATCATGAGATTGGAGCAATGTGCACAGTCCTTTA	A/C
Affx-152037931	AX-147207926	1630943	A01	GTAGCACGCAAGAACTTCCTCAAAACCATGACAAG[A/G]TGTATGATCACTGTGAAAGCTAAACACTTCTTGAT	A/G
Affx-152055000	AX-147207927	1630979	A01	TGTATGATCACTGTGAAAGCTAAACACTTCTTGAT[C/T]ATGGGTTGTTGCTGCACAATAAATAAGTAAAATTG	T/C
Affx-152100579	AX-147265673	1631155	A01	ACAATAGAGATGGCCTTCTCATAGGGGTTTGATGT[C/G]TCTCCAATGGCATGCAGGCTTCTATTGTTGAATGA	C/G
Affx-152077697	AX-147207928	1650565	A01	AACAACTCTACAAAATTCACAAAAATGGTGTCTCT[C/T]AGTTTCCCACAGTTCCACTTCCATCTATTTCTGAT	T/C
Affx-152079023	AX-147207929	1650601	A01	AGTTTCCCACAGTTCCACTTCCATCTATTTCTGAT[C/T]ATTTCAGGTTTGGGAGTGATATCCACCGTTGAATC	T/C
Affx-152028058	AX-147207930	1650691	A01	GCACAAGTTCTGAAGGAACTAAAGAACAAAATCGA[C/T]CCCTCTTCTCTGACTCCAGGTTCATGCGTAAGCTC	T/C
Affx-152064054	AX-147207931	1651483	A01	TCACGTTACGCATTGGACTACTTGCAAAGCGGACT[C/T]ATAGCGGTTGATCTGAGCAACAACGAGATTGAGGG	T/C
Affx-152035183	AX-147207932	1651558	A01	TTGCCGATGTTCTTGGCGATGATGCCGAAGCTTGC[A/G]TCTTTGTCAATGGAGAACAACAAGTTGAGTGGTAT	A/G
Affx-152043571	AX-147207933	1651729	A01	CCGAGTCCTCTAATGGCGCTTAAACCGGGTTCTGC[A/G]AATGTGAGGCTTGTCGGTAATTGCTTGTATCGGTG	A/G
Affx-152055910	AX-147207934	1651789	A01	TTGTATCGGTGTCCTCTTATCTTCTTTTTCTGTCA[A/G]GGTGGCAACCAAAAATCGTATCAAGAATGTAAGAG	A/G
Affx-152033814	AX-147207935	1663874	A01	GAGAAGGGACCAAAACACATCTATTTTTGTAACAT[A/G]TCTATTGGCCTGTTCAACAATGAAAACCTGTGATT	A/G
Affx-152052498	AX-147207936	1664191	A01	AGTTTTTTATTCCTTGTTTCCATCTTTGCTTTCAG[G/T]ATATTTAAACCAAGACCCTTAATTGTGTCAACCAT	T/G
Affx-152102778	AX-147265674	1664854	A01	TGTGCAGTGCTTGACAAGAAACTCATGTATCTGAT[C/G]GAGCACTCTAACAAATTATCAATGCTACACTGTCA	C/G
Affx-152098843	AX-147265675	1665161	A01	TATTTCTTAAAGCTATGCATTTACCTCTTTAACAT[C/G]CTTGCCAGGGATGATTGTTCTCAATTGTTGAATGC	C/G
Affx-152074267	AX-147207937	1665611	A01	CTCCTCAATTGATGAATCTGAGAATAAGACTCTCA[A/G]CACATCAAAATCAAACTCTGATAGGCATTCAAAGC	A/G
Affx-152099058	AX-147265676	1665696	A01	GCAGAACTCGCCGCCGGTTCGATCAAATTCGACTC[C/G]GGTTCCTTGCTTCCTAATAGACAATTCTCATAGCT	C/G
Affx-152037855	AX-147207938	1665846	A01	TGTGACGGATCAAACCATTGGCAAATATCGTCCAC[C/T]GAATTGAAGTCCAAGAACTCTTCTGCCATAATCAC	T/C
Affx-152059755	AX-147207939	1665979	A01	CAGATAACACTTGTTCCTCCAATGGATCAAAAAAT[A/G]GGTCTTGGTCAGTGAAGCATTTCGTAGAACCGTTA	A/G
Affx-152070115	AX-147207940	1666009	A01	AAAATGGGTCTTGGTCAGTGAAGCATTTCGTAGAA[C/T]CGTTACACTTCGAAACCAAACCATTATTATGATCC	T/C
Affx-152098560	AX-147265677	1703942	A01	TAAACGGGATAGTACGTATCCAATTGAAGATCATC[C/G]ATGATCTGACGGGTTGCCCACAGATAAGAAGAATG	C/G
Affx-152080362	AX-147207941	1703978	A01	ATGATCTGACGGGTTGCCCACAGATAAGAAGAATG[A/G]CCTTCAATGTGGTTTGTGACATCGACCTGCAAATC	A/G
Affx-152069818	AX-147207942	1705064	A01	TACCTACCACTGTTTTCTGTCTGGGACAAATACCG[A/G]AGACACTTGAAAATAACTCTTGCTCCGAGTGAGTA	A/G
Affx-152026756	AX-147207943	1705235	A01	GTCAAATACCTATTTCCATGTACTCCACTTAATAA[G/T]ACTTTAGCAAGCAACTTTCCTGCTTTATCTGCTCT	T/G
Affx-152039769	AX-147207944	1705883	A01	CTTGAAGTAAGCCAATCTTGAATTGCAGTGCTCAC[A/G]GCAATCAGATTCTTGGACTCCCACTGCAGTGCATA	A/G
Affx-152095358	AX-147265678	1708106	A01	TAACATCGGCAGATGAAAATTTCTCACGACAATGA[A/T]GCTCATATTCGATAAGCTTTCCCCTTTTAGCCTTG	A/T
Affx-152060614	AX-147207945	1715866	A01	GCCGAATTCAGATGAGGTTGTTACCACTACACCGT[A/G]TTCAAAGAGGAAGCCAGGGAGACCAAGAACTAAAG	A/G
Affx-152071956	AX-147207946	1716526	A01	AAAGGAAGAGGAAACAAACATTACTGGACACAAAG[A/G]ATGTTCTAATACTGATAGTGCAGTAATGAAAGACC	A/G
Affx-152033563	AX-147207947	1717357	A01	TTTGCATTCCTTGAGTTTTCTAGTCATGGTGATGC[A/G]ATGCTTGCGTACAAGAGGCTTCAAAAGCCTGACGC	A/G
Affx-152062332	AX-147207948	1724537	A01	GCACTCTCTCTAACACGATCCATGTCTTCTGTGTC[C/T]GACCATAATAGGTTCGCCAATTGCAACCTCCTATG	T/C
Affx-152075482	AX-147207949	1724608	A01	CTTTGAATGCCTATCAATACGCCATTCCACATACA[A/G]CTTGTTTCTCTCAGATTTTGGTAGCTTCTTGTGCA	A/G
Affx-152030101	AX-147207950	1727089	A01	GAAGGATCCCTCATAATGCTTGCTTTACAACTTGT[A/G]CTTCTCGTCATTTTCGCATACCCTGGCCTCGGTGA	A/G
Affx-152104215	AX-147265679	1730087	A01	CAGATTATTGCAGTTTTGGCATTCCCTCCTAATGA[A/T]GATTGTAGTATGCGAGTTAGCTTTGAGTCTCTGAA	A/T
Affx-152035208	AX-147207951	1734133	A01	TGATGTTGGATAGAGGGACCTCTCTGAAGCTGAAA[G/T]GTTATTATTGTTCCTGGAAACGACGGTGGTGTCAT	T/G
Affx-152052120	AX-147207952	1734212	A01	TCCCAATCACACACATCATGTCTACTGATCTCTTT[A/G]TCGTTCAGAGGCCTCAAACGAACAGAAACAAGAAT	A/G
Affx-152053159	AX-147207953	1734569	A01	TCACGGACTTCATGAGTTCATAGATTCAAAGAGGG[G/T]GGAAAATGGCTTGAAGCTGGATTAGTATGAAAAAC	T/G
Affx-152097168	AX-147265680	1739590	A01	AAACTAACCGCAGATTGATAGCTATGTACATCTTC[A/T]TCTGCTGCGATTAATTCATCCCTTTCTCCATTAGA	A/T
Affx-152032582	AX-147207954	1739782	A01	ACATATCTGATTGCTTCTTGTCGCAGGTTGTTGTA[A/G]CGAACTGTTACACTGTCACCAGAACTGCTTGGGAA	A/G
Affx-152053137	AX-147207955	1740155	A01	GAAATTTCAAGAATATCTTTCTTGTATAAAGACTT[A/G]CAGCTTGTTTTTCCATAGGAGATGGTGTTTTTAAA	A/G
Affx-152052145	AX-147207956	1753213	A01	GCTGAAGACCCATACGTGTACTACACGTGGAAAGT[A/G]ACGTATGGAATAATATCACCATTGGGGATCCCACA	A/G
Affx-152054749	AX-147207957	1767519	A01	GGCTTGAGGACCTGCATATGCTGAAGCAGTCCATA[A/G]TGGGCAAGAAGAGCATGTGTCATCCGAATTCGATG	A/G
Affx-152028460	AX-147207958	1773637	A01	GTTATTGATTCGGCAAACGAATTTAAAGAGAAGGG[A/G]AGTGGTTCTCTTGTACAACAGCTGAGTCTCGTTGA	A/G
Affx-152057633	AX-147207959	1776649	A01	TGCTTTCAAATACGGGAGTGCTATATTATGGAGAG[A/G]TTAATTCTCCCCTTAAATGTGTGATGGACTCTGTT	A/G
Affx-152071872	AX-147207960	1777026	A01	TGGGGCATAAAAGGGAACTTTATTGCTGTGGCAAG[A/G]AGGAATGTTCTAAGTATTTTATCGGTTAAGTTTGA	A/G
Affx-152039068	AX-147207961	1780110	A01	GGAGGAAAATTATCTTCTCCAAGTTATTAGAAGTA[A/G]AAATGGTGAAATTAGGGCTGTAAGTGTAAAATTCT	A/G
Affx-152028553	AX-147207962	1780926	A01	TTGTACCATTTGGAAGTGGACCCTACCTTTTATTG[A/G]TGTACCTAGAACAATGGTAATTGTTTTGCATTTCA	A/G
Affx-152065361	AX-147207963	1783070	A01	GTCATTGAGGGAGATGCTTCTTTGAAGCTACCTGT[A/G]GAGGATCCTTCCACTGTTGCTCATGGATTTCAGAA	A/G
Affx-152084330	AX-147207964	1783230	A01	CAATTTTGATAATAATTATGTGCAGGCTTATGAAG[C/T]AAGTGAGAATCAGAAATCCAAGGCTATTGCCAATT	T/C
Affx-152103158	AX-147265681	1783307	A01	AAGTGGCAAAAACTGAACATTTTGTTAAGCACCCA[C/G]AGGTGGAGTCACTGTCAAATTTGAAGTCTAATATT	C/G
Affx-152068172	AX-147207965	1783428	A01	TAGTGCATCTACCTTTGAGCAACGGGCAAACTTAG[A/G]TCAAAATCCTGCAGCACTTGGATCAAATATTGGCT	A/G
Affx-152064714	AX-147207966	1783736	A01	GCAGTACAAATGTTCACAGTACCAAAGTTCCTGGA[A/G]GCATCGATCAAAAACCCTCTCTTGTACAGGACAAT	A/G
Affx-152053571	AX-147207967	1784470	A01	CTCTAGATCAATGAGATGACAAAAGAACTGGATCT[A/G]CTGTTGAGGTCGATAGAAGAGGCTGGTGGATTTAA	A/G
Affx-152078740	AX-147207968	1786350	A01	GCTGCTGATAGCCGATATTGGGACCTCTGGAATCG[C/T]CAAAAGCTGAATTCAGAACTAGAGCTAAAGCGACA	T/C
Affx-152032892	AX-147207969	1786591	A01	CCGTAATATAGATCATGGAGCTTGTCAAAATAGAT[A/C]TGGACCTCCTAGGTATGATAATTTGTAGCCACTAT	A/C
Affx-152079599	AX-147207970	1788069	A01	GGAATTCCGTTTGACAATTCCTTTGGCTCTCCAGC[A/C]ATGAAAGATGTGAGGACCCCTTTAGCTAAGCAGCT	A/C
Affx-152040489	AX-147207971	1788137	A01	GCTTGTCTCTGGTTCGACTTCTAAGAAAGATCAAT[C/T]TAAAAGAATTCAAACCAGTGCTATGAAGAGTTGTG	T/C
Affx-152095624	AX-147265682	1789093	A01	CAGAAACCAAAAATGTTGCTTCCGAAAAATTGGAT[C/G]TTCCAAGAGTTAATTTATTCTCCAACAGTGATAAT	C/G
Affx-152072666	AX-147207972	1789317	A01	TCAAGTGCATTTACTTCTGAATCCTGGAAAAAACA[C/T]GATTCTTCATCCTTGGAGTCACATTCATCTGCTAT	T/C
Affx-152068877	AX-147207973	1789567	A01	CAGCTCCAGTGTCAGTGCCATTAAGCAGACCTTTG[G/T]CTAGTTCAGACACCAGCATAAACTCTAATAGCACT	T/G
Affx-152073176	AX-147207974	1789681	A01	GCCTTAAACATGCAGTGTTCTCTTCAACTACTACG[C/T]CTGGCTTGAATTCAACCTCAGAGTCACTTAAGTCA	T/C
Affx-152070087	AX-147207975	1789727	A01	TTCAACCTCAGAGTCACTTAAGTCAGAGATTCGGC[C/T]AGCTTCTGTGTCTAATTTAAATACAGATTCAGATG	T/C
Affx-152063820	AX-147207976	1789831	A01	CTCAAACACGTGAGTCTGAATTGAAGGATGGACCT[C/T]CTGGAAATCTCACTCCTACTGGTGAGGAGTCTTCG	T/C
Affx-152102401	AX-147265683	1789951	A01	AGCAGCCATCATCCGATGGATCTATGCAGCTTTCG[A/T]CTTCTTTCCTTACATCTGCTAATGTTCCGAGTAGC	A/T
Affx-152075186	AX-147207977	1790005	A01	CTAATGTTCCGAGTAGCAAAAATGGGGGTATGGAT[G/T]CTGGTCTTTCATATGAGGATGAGATGGATGAAGAA	T/G
Affx-152094787	AX-147265684	1790131	A01	GGACTAGTCCAATCCCTAATTCATCTGTGCCCAAA[C/G]AAAACCCATTTGGAGGTTCCTTTGGTAATGTAGCA	C/G
Affx-152058791	AX-147207978	1790397	A01	ATTGGATCTGGCCAACAGGTTCTTGGATCAGTCCT[G/T]GGTACTTTCGGACAATCAAGACAGCTTGGTGGTGC	T/G
Affx-152094918	AX-147265685	1809341	A01	ACAGCTTGATAGCGGTGTCAGTGGCACACGTGTCA[C/G]CAATTCGGTCGTTTCGCTCTCTTCCTTTGGACCTT	C/G
Affx-152052760	AX-147207979	1810597	A01	GGGAATGTATGTTTAGACTACTTACCAGATAAAGC[A/C]ACCTTACATTCCTAAGGTAAAATTTATGAGAATGT	A/C
Affx-152056733	AX-147207980	1820562	A01	TTACATATGGCAGGTTTTATGCAAATGGAAGACAT[A/C]TTCTCTCTGCTGGTCAGGATCGTGCATTTCGGCTT	A/C
Affx-152077209	AX-147207981	1822487	A01	GATCGGTTTTTCTGTTGTTAAGATTGTTTATCATC[A/G]TTATAATGGTAAATTGAGTTCTTACTACATTCCAT	A/G
Affx-152049871	AX-147207982	1822751	A01	ATTAGTTCGTAAGTTTGATGGTCACACTGATCGCA[C/T]AACAGACTTGTGCTTCAGTGAGGATGGGAAGTGGC	T/C
Affx-152050367	AX-147207983	1824085	A01	ATAATTGACGACAACGATGATGAACAAGGTGAGAA[G/T]AGACCGGAGTTAGTATCGATTGAACAGCTTATGGA	T/G
Affx-152044214	AX-147207984	1832853	A01	CACTCCAAGGCCATCTGTAGATATTAATGGTAAAC[A/C]GTCTGGCTTGTCATCGAATAAAAAATCTGAAAGTT	A/C
Affx-152055457	AX-147207985	1833130	A01	CCCAGAATTGGTTGTCGTGGGAGTAATACTAACTA[C/T]TGGAAATGTGTGAAACGGCTTGTGAGTGAAGGGGA	T/C
Affx-152078750	AX-147207986	1841519	A01	GACGAAGAGATAAGAATCTTACCTAGGTACTCAAG[C/T]TCAAAGAAACCTCCAATGCGAGCTATGACAAAATC	T/C
Affx-152064359	AX-147207987	1842416	A01	AGAATGTTAGAAGCCGAAGTTTCATCAACAGTTGC[C/T]GAGACATTTAATGCCTTCGAAACTTGACTATGCAA	T/C
Affx-152077280	AX-147207988	1842454	A01	GACATTTAATGCCTTCGAAACTTGACTATGCAACA[A/C]TGATCTTCTCTCTCTGTCTGATTGTTGGATAACTG	A/C
Affx-152033507	AX-147207989	1845128	A01	TCCAAATGCGGAAATACAGATTTCAAAGCTGTTTT[C/T]ATGTCAGACTGCAGTAAACTGATCACAGTAGATGC	T/C
Affx-152051130	AX-147207990	1846184	A01	TCATATATACAGTAAAAGCTTACATCAGCAGAAAG[C/T]GGATCCACTAACTCCACACCAGCAATGTCAAGAGA	T/C
Affx-152029820	AX-147207991	1846850	A01	TTGGCGGATAGAAGCAAATGTTCTGATTCAAGTGT[G/T]CCTTCATTCATCTTCAAGCCAGACTTGGCTACAGC	T/G
Affx-152073329	AX-147207992	1846957	A01	GCCGTCAGATTTAACAATGCTGTCATTCTTACATG[C/T]AACTGTTTTTTTATCATTGATGTCTTTCCTGGACT	T/C
Affx-152074577	AX-147207993	1847186	A01	GAATTTGAACTATCTGCTTTTCGTGATTTTGGAAA[A/G]TATGGGCTTTTGAATAATGTTGTGGACAACTCACT	A/G
Affx-152079628	AX-147207994	1849506	A01	GCGGGATCCATTGATTTCAGCCCAAGGATCTTCTA[C/T]AGAATCCACATTAGCAGCACTGCAGAAGACAAATG	T/C
Affx-152032146	AX-147207995	1852292	A01	AAGGGATGGGACGCAAACCTTTCTATACAATTCCT[C/T]AAAGCCTGAGAGAGAGCAGCAGCAACCTCTTCTAC	T/C
Affx-152096503	AX-147265686	1853037	A01	TTTAACCTTTTATCAGGTAGAAAGCACGGATCAGG[A/T]TCATTAGGGAGGAACTGAAACCATGATAGTTGATG	A/T
Affx-152063872	AX-147207996	1864683	A01	GGGAACAAGGTAACACATCGAATGAATACAGATGA[C/T]AATATTGAAAGTATGTCCTCATTATATGGAATATT	T/C
Affx-152068155	AX-147207997	1870192	A01	ACGATTTGAGAAGAGACCTGCATAATACAAACATC[C/T]ATCATACAGTGCTGGTGTCCGAGTTTTGAATTGGA	T/C
Affx-152057021	AX-147207998	1872803	A01	TGACTCTCCACCACTCCCTTCCAATTCCAACGTTA[G/T]AGAAAATGTTCCATGTGAAGTAGCGTTCAATGGGT	T/G
Affx-152096238	AX-147265687	1873370	A01	TGTAAAACTAGCCAGAGGAACTAGAGTAGCATTAG[C/G]ACCTGCTGTTTTAGCTAGCATTTATAGGGACTTGA	C/G
Affx-152058534	AX-147207999	1874194	A01	TAGAAAGATTGAGTACTTCGAGCAACAATAGATGT[C/T]TTGAGGATGCAGTTGTTCAAAACAAGAGCACTTTG	T/C
Affx-152099179	AX-147265688	1874363	A01	CAATGTTGTTGGAGGATCAAAAATTGCTAATGTAG[A/T]AGATCCTAAAGCAGAAGGGAGCAAAATAATTTCCA	A/T
Affx-152070153	AX-147208000	1874404	A01	CTAAAGCAGAAGGGAGCAAAATAATTTCCAATGAA[A/G]ATGCAAAAGAAGGCAAACCGAAGGCTCATAAATTT	A/G
Affx-152074101	AX-147208001	1879424	A01	AGTTCGGGGGTGAAATTCAGTTACAATCACCCATC[A/G]GGGTATTCACACACTGTCAGAACTTTCGTTTATCG	A/G
Affx-152041651	AX-147208002	1881551	A01	GCTGCGTTCCACTCCCTTGCCTCTGATGAAGACTT[C/T]CAGGTTCGCTTCTCTTCTTCGTTTTGCTGATTCTC	T/C
Affx-152056248	AX-147208003	1882022	A01	GTGTACCTGAAAAGGGAGGATCTTAACCACACCGG[C/T]GCTCACAAGATCAACAATGCTGTTGGTCAGGCATT	T/C
Affx-152078161	AX-147208004	1883933	A01	CGGCTGGAAGGAATAATTCCAGCTTTGGAGACATC[A/G]CATGCTCTTGCTTACTTAGAGAAGCTATGCCCAAC	A/G
Affx-152045309	AX-147208005	1891431	A01	GGACCGAAATAACCTCCGTGTGTTGAACTTTCAGA[A/G]CAGAATCAGATAGGGACAGAACAGTCAAATAATTG	A/G
Affx-152069584	AX-147208006	1900625	A01	AAGGAACAGCTTGCCACTTTTCGATCCCAGCTTGA[A/G]GATTTTGCTCGCAAGCACAAGGTTCCTCATCCTCC	A/G
Affx-152072951	AX-147208007	1901295	A01	GTTGGAGTAGATCCATTGGCCTCAAATAAAGGTTT[C/T]TGGGCAGAGCTTTTAGGAATTGGTGACTTCTATTA	T/C
Affx-152029697	AX-147208008	1902035	A01	TAGGCAGGAGTTCAAATAGTCGATATTTGCTTGGC[A/C]ACTAGACCACACAATGGAGGACTGATCAACCTTCA	A/C
Affx-152061067	AX-147208009	1902634	A01	TCCAGTGTGCGACAAAAATTTCAGGTGCTGGGTAG[C/T]GGTTTTGAAGTTTTTTCAGTTGGTAAAAAAAAGCT	T/C
Affx-152051562	AX-147208010	1902688	A01	GTTGGTAAAAAAAAGCTTGTCCGTTCAGTTCCAAC[G/T]GAGTTGAACAAAGACCACAATGAAATTCTAGAGCT	T/G
Affx-152041809	AX-147208011	1905659	A01	GGAAAGCCTCAATTTGGGATCCAAAAAATGGTGTC[A/G]AACCATCACCATAGTTGTCAATTCCCCAATGGTAC	A/G
Affx-152027215	AX-147208012	1916852	A01	GTTAGCAAAATCCACCGACCTGATTGAATTAGATC[C/T]CCGTGAAGTACATTATTGTCGTCCTCTTCTTCCAG	T/C
Affx-152072610	AX-147208013	1917820	A01	ACTGAAGAAGTGTCTGTTTTCAGGTACACATTTCT[C/T]TGTCAGGAGACAAACACATTAGAGTTACTTGGATC	T/C
Affx-152101705	AX-147265689	1917955	A01	TCGCTGAAGGGGAGACCACCTCGTATAGTTATATT[C/G]TCTACAGCTCTGGAAAGATACACCATGTTCTAATT	C/G
Affx-152030454	AX-147208014	1949729	A01	ATTCATTTTTTCATTCATTATACCTGGCTTTTTGG[C/T]CAACAAATTCTCATAGTTGCAATTGCAAGAACAAG	T/C
Affx-152061272	AX-147208015	1949916	A01	TCGTTCGAAGAGGATCATAGCGGAGCATCGTCACT[A/G]AGCGAGGCGTTACTGTTAACGACGATGTGCATCAT	A/G
Affx-152045574	AX-147208016	1950993	A01	ACGATATTTGTTCTCGTGAGAGTCCAACATGTGAG[G/T]TAGAGAATCATATGAAGTCTTTGACGGATGTAAAG	T/G
Affx-152030973	AX-147208017	1951867	A01	TCAACTGCTGCCATTGATTTTGAAAGAAATAAGTT[A/G]CCTGTTAATCAGATGAGAACTTCCACAGAAGTTGA	A/G
Affx-152071853	AX-147208018	1951906	A01	GTTAATCAGATGAGAACTTCCACAGAAGTTGATTG[C/T]GGGAAAACTGATAAAACAAATATTGGAGAGGTAAT	T/C
Affx-152079143	AX-147208019	1953797	A01	ATAACAAATTCTGCTCCTATGAGTTCTGCCCAAGG[C/T]ATAGATCTCATTTTAGAGTCACACAATATGCCAGA	T/C
Affx-152065515	AX-147208020	1953848	A01	GAGTCACACAATATGCCAGAAAAATCTGTTGAGAT[A/G]TCTGCTCCAAAGGGTACAGATTCTACCAGAAATAC	A/G
Affx-152064189	AX-147208021	1958926	A01	GTTGGCAGATTAGAAGACTGATGGTGAGGAACGGC[C/T]TCGCACTGCATGCTGCTCGACAAGATGTTCTGGCT	T/C
Affx-152045183	AX-147208022	1959057	A01	TCCACTCCCTACAGAAACTTGGGCCATAAATTGGG[A/C]CGGTGGAGTTGAAACTGGCAACCCATTTGAAAAAT	A/C
Affx-152094925	AX-147265690	1969765	A01	GGAGGGCACCGCACCCTTGAACAGTGTGATGATAT[C/G]AAAGTGCTGTATTCTTTCAATAAATCACCTCTGCC	C/G
Affx-152104127	AX-147265691	1971142	A01	GCATATTAAGTCAGTAAAATGGAATACCTGCAAAG[A/T]TGGAAGCACCAAAGGTTAGAAGACAGAGAGCGGAG	A/T
Affx-152084026	AX-147208023	1975980	A01	TCCATAAGAGGAGAGACATAAAAGCTCATTAGACT[C/T]TCAAGGATAGAGTGCTTGATATATATGATGGCATC	T/C
Affx-152101615	AX-147265692	1976298	A01	AGTTTAGAAGAGTGTATCAACATTGTACTTATAGC[A/T]GCATATTGATCGTGTGAAGAATCTAACAATACGCA	A/T
Affx-152080834	AX-147208024	1978488	A01	ACTCCACATCAGATAAGTTCAAAGACTGTGATCCA[C/T]TCATAGACTCAATTTCATGAATCAGATTATATATC	T/C
Affx-152040558	AX-147208025	1978750	A01	CTCATCATTTTCACGATGGTCATGAGAAGGGATGA[C/T]AAGACATTTCAGAATGCTGGATACTGGCTTGAATA	T/C
Affx-152052229	AX-147208026	1979279	A01	TCACGTGCAGCAGAATGTTGGCAAATGGATTTGAA[C/T]AGCTTTAGACGCTTCTTCAATTTCATTGAATCTCC	T/C
Affx-152082239	AX-147208027	1979329	A01	CTTCAATTTCATTGAATCTCCATTAAGAGCAAAGT[A/G]GTACTGCAACATATGGATTGATTTTCCAAGAAGAC	A/G
Affx-152033359	AX-147208028	1979519	A01	TTGGAGTAAAAGTATGGTAAATGTTTAAGATCTTT[A/G]TCATTGCACCTCCCAAATCTCTTAGAGCTTTGGCT	A/G
Affx-152079645	AX-147208029	1979630	A01	TCCTCTGAAAGAGTAAGATCAGAGGCTTGTCCCTC[A/G]AATCCAATATTATCATGATATAAACCCTTATTCAC	A/G
Affx-152084032	AX-147208030	1979782	A01	TGCATTTGTTTTCTGAACACATTGAAAAAGCATTC[G/T]CACAGGAGTAACCATTACGATTTTGCACATGACCA	T/G
Affx-152062086	AX-147208031	1980218	A01	CAAAAATGCAATGCATATGATGTTGGAAGGAGAGG[C/T]ATTATATCTTTAGCAGAAATACACAGCTCAAATCT	T/C
Affx-152066512	AX-147208032	1980812	A01	GACCTAGATAATTTATGCAGAAGCAGGTCTTTCAC[C/T]TTAGATACCTTTGATATATCAGAACCTTCCATACA	T/C
Affx-152062774	AX-147208033	1981158	A01	AAGGAACTCCAAGTAAGTCGTGTGAAATGAGTGCA[C/T]GTGATCGCAGATTCATCAATTTATCATCAACTCCT	T/C
Affx-152102549	AX-147265693	1981348	A01	AGATTCCTCATTCTTAGAGAAATGTGAGCAATTTT[C/G]TTGGCATGATATGCTCTCCAGAAAATCCAACAAAT	C/G
Affx-152047753	AX-147208034	1981414	A01	CAAATTCTTCATTGGCTTCCACTTGGGAAATGCTC[C/T]GTCATATTCATAATTGTCATCAAGTCTCTGCGTTA	T/C
Affx-152044107	AX-147208035	1982399	A01	ATTCAATATATTCCGCTAGCAAAGACAACAATGAG[A/G]CCTGCAGATTACTTGTTAACTCCAATGGGTTTTTG	A/G
Affx-152037540	AX-147208036	1983458	A01	GGACCTGTACTAATCCCACCAACAACTATATCTAC[A/G]TCATTCTCTGATGTATCCATTTTTAACTTCTTTCT	A/G
Affx-152071198	AX-147208037	1983694	A01	TGATAATTTATATCTAAAACTCGAATTGCGGCTCA[G/T]ACCACCAAAGAGAGAATCTAGAAATTTCATTAACT	T/G
Affx-152032171	AX-147208038	1984099	A01	GACCATGAAGGTGATGTATCATCTTCAATGTTGTA[C/T]GGAAACTCTTTCAAATATGACAAGCCAAAAGAAAA	T/C
Affx-152045962	AX-147208039	1984291	A01	AAGTCCGGCATCAACCCATTAATCGGATTAGTACA[A/G]ACCATAACAAGAACCTCATACGCCAACTCAGCAGC	A/G
Affx-152026834	AX-147208040	1984827	A01	ACTCAACTCCTTATAAACATCACCTATATACTCAG[A/C]AAAAATCAACCTCGCGAACTTGTCGAGTTCTTTGC	A/C
Affx-152031897	AX-147208041	1984881	A01	CTTGTCGAGTTCTTTGCTAACACTCACACTTTCCA[C/T]GTCAGCATGATTGTATTTTCCGATAGGGTGGTTAA	T/C
Affx-152049614	AX-147208042	1984932	A01	TTTTCCGATAGGGTGGTTAAGGATGGTGGAAACTA[A/G]GTCCAATACATAGTGCATTCCCTGTTTTCCTTGCC	A/G
Affx-152069842	AX-147208043	1986614	A01	TGAATCACAACCCTTCTTCATCAATTTCACATTTC[A/G]TGCTCTTGCTTTTTTTCTTGGATTTCGATTTACTC	A/G
Affx-152055926	AX-147208044	1987816	A01	GGGTGCCTAACTATGGATCTGATGCTTCCCGAGCA[C/T]TTCCCAGTAAAACATCCTAGCAATTTACCTGTAAT	T/C
Affx-152049676	AX-147208045	1988620	A01	AAACAGCCCATGATATGGGAAGTACCTGTTCGTAT[A/G]TCAAAAGAAGCCATGTCACCAGACCCATTTCCTAC	A/G
Affx-152035335	AX-147208046	2001140	A01	TTCGTGACATTACGCGTCTTGAAGATCACATTGTT[A/G]AATACCTTGATCGTCCACCATATGTCTGTATTCAT	A/G
Affx-152073474	AX-147208047	2004225	A01	GTTGGTTCGCACCACATGCAAAGACATGGCGACAA[G/T]GGATTTGATCTGCCTGAAACTCACCACAATCACAA	T/G
Affx-152048345	AX-147208048	2004363	A01	TCTGCTTGTCAAATAGGTTAACTTGGATGTTTCTC[A/G]CTGCTTGATGATTTGATTGAAGTTTGTTGCTAGCA	A/G
Affx-152027840	AX-147208049	2006100	A01	CACTTTCAGTGTTATAAACTGTCCAGTCGATGTTA[A/G]CCTCAGATGAATCAACCTCAACTAATTCTTCAAAC	A/G
Affx-152049123	AX-147208050	2009443	A01	GAAACATGGGACGAGGCACAATATATTTGCAACCA[G/T]GTGAAACTTCTTGACCAAAAGGAAAGTGCTGTATC	T/G
Affx-152075046	AX-147208051	2009629	A01	GCCTTATGGCGAAGCAGAGAGCATGAGAAAATTCG[C/T]GCCTACATTGATGACATTAAAGCAGAGTTGAGTCA	T/C
Affx-152096525	AX-147265694	2009693	A01	TGAGTCAAGAAAGGAGAAGTCGTCAAAGGATTGAA[A/T]TTGTGAATTCCAGGTTAGTTAGTGAGTTGGCTGAT	A/T
Affx-152104382	AX-147265695	2010067	A01	AAGTCAGTAAATGTTAACCATAATGGAACGGATAT[A/T]AGAGAAGCAAGTTCACTTAAAAATGCTGCAGCTTC	A/T
Affx-152066486	AX-147208052	2010272	A01	TGAGTCATGCCTCAAAGATTCTCGCAGCAAGTCCT[A/G]AACCCAATATGATAAGTAAGGTTAACTTTCCAAGG	A/G
Affx-152031881	AX-147208053	2010635	A01	ATGCGGATAACTACAAGATAATCTCTGCAGAAGGA[A/G]TGAATGGGAGTCTTTCAAATGGGAAGTTGTCTAAT	A/G
Affx-152066091	AX-147208054	2010714	A01	CATGTCTCCTGACTGGGGATCAGGTAAAGATGGTC[C/T]AAGTCCCCAGGATCCTCTGTGTCAATTGAGATCTC	T/C
Affx-152051873	AX-147208055	2010809	A01	AGGGTGCAGAGAAGAACAGTTTGAAAGCAAGACTT[C/T]TAGAGGCCAGGATGGAAAGCCAGAAGGTTAGGTTG	T/C
Affx-152103896	AX-147265696	2015543	A01	CCACCAGCTGAGCCTCCAGTTATACAAAGACGCTC[C/G]CCATCAACCTTTCCATTTGCCACCTAGATAAGAGA	C/G
Affx-152104496	AX-147265697	2019032	A01	AACTAAGAAGAGAATTATTACCCTGAACATCGTTG[C/G]TGCCAAGTGCTATAGACACAATTGTCGTAGGAGGA	C/G
Affx-152101752	AX-147265698	2020611	A01	CATTTGTCTCCGAGTTAACTCAGGCCTCTGAAATT[C/G]ACGAGTTGCAATGATTTGGTTCATGATTTTCTAAT	C/G
Affx-152079926	AX-147208056	2040283	A01	TGAATGTTCAAATCCAAAATTCCATGTGCTTGATA[A/G]GTTGGTCCTCCTGAAATATATTAAAACAACATAGA	A/G
Affx-152035236	AX-147208057	2041233	A01	TCTGGCTTACTGATATATGAACTATATTTTAAGCT[A/G]TCAGGTGAGGAGGACCATATGATATTGAAGTTGAC	A/G
Affx-152075753	AX-147208058	2041274	A01	TGAGGAGGACCATATGATATTGAAGTTGACTACTT[C/T]TGATTTATCATCATCTAAAGTCACCTGAAGAGCAA	T/C
Affx-152066849	AX-147208059	2042217	A01	AAATTACAATGTTGTCTATATTAGTGAAAGGAATA[C/T]GAAGCAGAGTTAGTTTTGAGCCCTGCGCATCATCA	T/C
Affx-152048234	AX-147208060	2042479	A01	GGAACAAATTCATAGGAGTTGAAACCAAAAACCCA[C/T]GATGGCCTTGTAAACTCAGCATCCAAAGAATAAAC	T/C
Affx-152066235	AX-147208061	2056775	A01	AGCAAATAAAACAACTTATTACCTTCCCTTACACT[A/G]ATAAAGCGGTTAAAGCGTGGATCCAATATTCCATC	A/G
Affx-152034172	AX-147208062	2073844	A01	ATAATCACCCGTTGCAACTGAATCGCCCACCTGAT[C/T]CCTGATCAACTGAAGCCATAAAAGGGTTCATGAGT	T/C
Affx-152042361	AX-147208063	2075714	A01	ACCAATGTCAATAAATGCAACATTAATTGAACCTG[C/T]ACTTTGAATATCTGTTTTATAAATTCCATAGCTAA	T/C
Affx-152068786	AX-147208064	2075888	A01	GATCCCAATAACGCAATCCGAAACAGGCAAACCCA[A/G]ATCTTTCTCTGTCATCGTCTTCAAGTGAGCCAAGA	A/G
Affx-152072024	AX-147208065	2076828	A01	AGCGAGAAGCACCTGCGTTTGCGTGATTACATAGT[G/T]TTGTAGGTGACGACTGACGATGGCGGAGAGAGAGA	T/G
Affx-152059011	AX-147208066	2090904	A01	TAATCTTCTCAATAAAAGGTAATATGGCAAGACAT[A/G]TTAAAGAGATTCATGATGAAGGATCTACATCCACA	A/G
Affx-152072820	AX-147208067	2099698	A01	AGCAATGTATGGTGATGACCTTCTGAGCCAACTGG[A/G]ATTTGCCGGATAAAACTTTTCAAGTCTGGACCAGC	A/G
Affx-152038237	AX-147208068	2110658	A01	CCGCAAGGGAAGTGTTAGGGTTGATAGGTTCGTTG[A/C]ATGTGGGAGCTTCCCCACTGTGAAAGAAGCTCAAA	A/C
Affx-152050225	AX-147208069	2110707	A01	CCCACTGTGAAAGAAGCTCAAATCATTGCTGATGA[G/T]GTGTATTCACTGTTTGTTACAGAGGAGGTTGACAA	T/G
Affx-152058684	AX-147208070	2110746	A01	TATTCACTGTTTGTTACAGAGGAGGTTGACAAGGT[C/T]GAGATTGTTTACACCAAGTTTGTGTCATTGGTGAA	T/C
Affx-152048440	AX-147208071	2111052	A01	AGCCAGATCTTGAGGGGTTTGCAGGAATCACTAGC[G/T]AGTGAGCTTGCTGCTAGGATGGCTGCAATGTCTAA	T/G
Affx-152052669	AX-147208072	2130251	A01	TCAGTATTTGAAGGTGTTGGGAGGACCCTCAAAGG[C/T]AGGGACCTTAGTAAAGTTAGGAATGCTGTTCTCAC	T/C
Affx-152084347	AX-147208073	2143028	A01	TGGTTCTCTGTGGCAAAAGATTTTTCAGAGGATCT[C/T]ATGGTGTTGTATGACTTTGATAAGGTTCCTGCATT	T/C
Affx-152055740	AX-147208074	2144477	A01	CTTAACAATTTTCAGGTTGTTGGTTTTGAAAGCAT[C/T]GAAGAAGAGGATCAAGCAACACAGATCTCTAAATT	T/C
Affx-152062387	AX-147208075	2144585	A01	GAGATGAGTGGCCCTTCATTTATGCGATATCTCCA[G/T]CGATCTTTTGACGTCAGATTGGTGTACATTCTTGT	T/G
Affx-152029779	AX-147208076	2144684	A01	CAGACATTTTTTGTTAAAGGAGGTGATGAATACCA[A/G]AGAGTTTCAAATCAAGTACAGGCTGCTACTCAAGC	A/G
Affx-152099022	AX-147265699	2154944	A01	GGGAGCAATGTTGACAAGTCCTCATTCATGGATTT[C/G]TCTAAGTTTGTTGCTTCTTCCTTTGGTTTTAGTCC	C/G
Affx-152061572	AX-147208077	2155909	A01	TTTTTTTATCAACCTGAACTAGAAGACCAATAAAG[A/G]GAACTAAGAACCGAGTCATCAAAGCTTTGGCAACC	A/G
Affx-152057124	AX-147208078	2156008	A01	AAGCCGAAGTAGCTTCGCTTTTTAAAATTCTGATG[A/G]CTAGAAGCCATGGTTTGAGCTTCAGATAGAATATC	A/G
Affx-152081232	AX-147208079	2156764	A01	CGCTTCACCCTTGTGTTCCAATAATTCTTTATTTC[A/G]TTGTCAGTTCTTCCGGGCAACTACAGCAACAAGTT	A/G
Affx-152081550	AX-147208080	2156939	A01	ACCAATGCAGCCATTCGAGCCCATTTGTTTCCAAA[C/T]TGAGCATGGAGTTCAATGATGAGCTTTTCTTCTTC	T/C
Affx-152072202	AX-147208081	2163880	A01	AATTTGAATAAAAGTTAACATTGGCTAGATAAATT[A/G]TCCCATGTGTAACATCCTCTATTATCATTATGGTT	A/G
Affx-152095923	AX-147265700	2164812	A01	TTCGAAAGAAGTTGCATCTTGCTTTGAGCATTAGA[A/T]GGAGAAGACGTCAACGAGGACCCACTTCTTTCAAG	A/T
Affx-152072682	AX-147208082	2165172	A01	GCCCTGTGTTGTAGCGGAGAAGTTAAAGGAGAATG[A/G]TGTCGTGGAGATGGAGAATGAGGATAACTCTGTTT	A/G
Affx-152046276	AX-147208083	2171339	A01	CCTGAAGACTGCTTCGCAGGTGATCCCGGAGATTG[A/G]AAGCCAATATTCAAGTCAGGAGGAAGTGTTTCCTG	A/G
Affx-152046726	AX-147208084	2172401	A01	ATGGTGGGTTCCACATTTCTACAATTTTTGTCACC[C/T]TTTATAGATGCACTACTACAATGCAACCTCGTAAC	T/C
Affx-152043506	AX-147208085	2172632	A01	CTAAATCGAGCCAAACTCCTAGCATAGGAATACTC[C/T]GCATGAAGTCCAACCTAAATCCAAAAAGAGAAGAA	T/C
Affx-152095279	AX-147265701	2172789	A01	TCTCAAAAGTCATAAATATTGAATCTGATCGTGTA[A/T]TTGGTTGATTTGCCATATTATAAGATGCACGGCGA	A/T
Affx-152051649	AX-147208086	2173301	A01	TCTAGTTTCAGTTCAGCCTGGGAGCGTTCAAAGTC[C/T]ATCCTTAACTTCTCGAACTTTTTCCGCCCTTGTTC	T/C
Affx-152032456	AX-147208087	2188292	A01	ACAGCTCTCCATAAAGCTACTATATTATGTGTTTC[A/G]GCTATTGGTTCCGCAGAATCTTTTGTGAAGAAAAT	A/G
Affx-152034419	AX-147208088	2189262	A01	AGGATTATGATAGGGACCCGGAGATTCTCAAACAG[A/C]TGTATCCATTTAAAACTTTTGTTCTGTGTTCTGCA	A/C
Affx-152074056	AX-147208089	2241635	A01	TGCCTCTGGAGGTGCTGGAATATTCAGTGATAAAA[C/T]AGATGAAATTTCTGTAAGTTCATTCAATCTTTCTT	T/C
Affx-152054581	AX-147208090	2242799	A01	AGGGCAATTGACCTAACAAATAGGAGGACCTGCAC[C/T]TCAGTGTCATCTCTCGAAATCCATCTTCGTTTTTG	T/C
Affx-152029897	AX-147208091	2243502	A01	TTATTATTTTTGATTTGGTATTTATTTGGCAGAGA[C/T]TATACGAGCAAGGTGCAAGGAAATTTGAAATTGCG	T/C
Affx-152034335	AX-147208092	2243561	A01	TTTGAAATTGCGGGAATTGGTGCAATTGGATGCTG[C/T]CCTTCAAACAGGCTTAAGAACAAAACAGAGTGCTT	T/C
Affx-152097025	AX-147265702	2244338	A01	TCTCATTTTTAAGAGTTTATATGTGCCATTTTCAG[C/G]ATTTACAGAAATAAAAACTGCTTGTTGTGGAATTG	C/G
Affx-152039410	AX-147208093	2244427	A01	GTCTCCCAATTTCCATTGTTTGTTCCAACAGACAA[G/T]ACTATCTTTTCTGGGATCCTGTCCATCCTACCGAA	T/G
Affx-152070811	AX-147208094	2249472	A01	TTGTCGGCTGAGTTTCTAAGAATAAACAGTCCTGC[A/G]GTTGATGGAAAAATCAGATCAATTGGAGGTGAAAA	A/G
Affx-152034933	AX-147208095	2249959	A01	CTCATGAGAAATTACATCAAAACACTGAAGAAATA[C/T]GGGCTAAGCCGGGATCCAAGCAGAAAAAAATGATG	T/C
Affx-152072219	AX-147208096	2252752	A01	TTCCAAATATGAGTTTCTGTGCTCACCCTTCATCT[A/G]TAAGAGTTTCCAATACCAAATTGTTACCATTCTCA	A/G
Affx-152051231	AX-147208097	2252816	A01	ATTCTCAAGAGCAAGGAATGTAATTTTCCACAACA[A/G]TGTAAAGGCTACTGCCGGAAATGATGCAAGCTTCC	A/G
Affx-152073935	AX-147208098	2252892	A01	ACAAAGCAGCATCAACAATTGCAGCCTAAGATGAA[C/T]AAGGGACTACAGTCTTCCCCCAAAGGTAATGGGAA	T/C
Affx-152040769	AX-147208099	2253648	A01	CAAATGTTGGACACAATGGAGAGGATTGTGGAGAA[C/T]CCATTGTCATACAGCAGCGCTTCACCTTTGATCAT	T/C
Affx-152079074	AX-147208100	2272833	A01	AAACCTTTAATTTAGGCTTCTGAAGCAATTCCAAC[A/G]GTTGAAGGCTTAACTGTTACAGCAAAGGAACCCAT	A/G
Affx-152071555	AX-147208101	2278223	A01	TTTATGTAGGTCTATGAAACAGTGGAGATGATGTT[A/G]GTGAATCCAGAGGAAGCACTAAAGATGACAAAACA	A/G
Affx-152097144	AX-147265703	2295685	A01	TTGGTCCCTCCATTGGCAGAATCTATTTCTGATGG[A/T]ACTTTAGCCAAGTTCTTAAAGAGTATGTTAAGTAA	A/T
Affx-152057163	AX-147208102	2297152	A01	TATTAATTATAGCTTGTAGTCAACGAAGGTGATAC[A/C]GTTAAACCAGGTCACAAGGTAGCTATTATTTCAAC	A/C
Affx-152060477	AX-147208103	2299427	A01	AGGCTGCTATTAGTGCACTCCAACATCAGCCAATT[A/G]TAAATGCAGTCATTGATGGTGATGATATTGTATAC	A/G
Affx-152052378	AX-147208104	2299474	A01	ATTGATGGTGATGATATTGTATACAGAGATTATAT[A/C]GATATCAGTGTAGCTGTTGCTACTGCAAAGGTTTG	A/C
Affx-152095809	AX-147265704	2302789	A01	CCAAAGCATCATTCAGTTCATTTCGTGCACAAAAT[C/G]CACGAATTATAGAATCATAACTGAGGGAAGATGGA	C/G
Affx-152102507	AX-147265705	2303667	A01	TGTATCAATGCACAATGAACATCATGAGAAAAGGA[A/T]GGCTGCTCTTTTACAATGATATCTTTTAATGCAAT	A/T
Affx-152080867	AX-147208105	2303999	A01	ATCTAACCTTAGTGAAGGGTATGATAGCAGCATGA[C/T]CTCAAGAAGTTGTAATGCTTTCCCAAGCATTTTCC	T/C
Affx-152068900	AX-147208106	2304266	A01	GCATAGCAAGCCCTTCTTGATGTATGCCTGTACAA[C/T]CAAATTAAGAGTTTCCGAGTCAAGTTTATTTGCAG	T/C
Affx-152047155	AX-147208107	2304575	A01	ATCAACATCTGTATCCAAGTAAAGTCCATTTCCAA[C/T]ATCATCATAGAACTCTGTATTTGAAAGTTTCCTGT	T/C
Affx-152026852	AX-147208108	2305273	A01	TCTTGACAATGTTCCTTGCTTCCAGAATCTTTCCA[C/T]TGCCACAAAGTAGTATCACCAAATTCTCCAACGTT	T/C
Affx-152057790	AX-147208109	2305686	A01	AAACCCATGTTTCTCTCACCACACAATTTGAAAAT[C/T]TGCCACAAAGACCTAACCTTTTCGACATGAACCCC	T/C
Affx-152077145	AX-147208110	2305934	A01	GGAACCAGCGAGGCCGTGAAAATCAACCGTTGATA[A/C]GTGTAGTTGGGTGTTTTGGGTTGTTGAGGTGACGG	A/C
Affx-152050371	AX-147208111	2312565	A01	TTAAGGATGCTCCAATTGATGTCTCTACACAAACC[A/G]AAACAACATTGCCGATTGAAGGCACACCTAATCCC	A/G
Affx-152040405	AX-147208112	2312605	A01	AACATTGCCGATTGAAGGCACACCTAATCCCACAC[G/T]CCCCACAATTGTTCCTGTCAGAAACCACATTCACA	T/G
Affx-152058323	AX-147208113	2316545	A01	GATAAATTCCAAAGCCAATTTACCTGTGGTAAGAG[G/T]AAGACTTGTCTACCACAATCAGAAATAAGAATATT	T/G
Affx-152103622	AX-147265706	2317022	A01	GCTTCTACTGCCATGTGGAGTGCAAGCAGAAAGCT[C/G]GCATGATCAATCCTTTGGGGAAAACACTCAAAAAT	C/G
Affx-152102504	AX-147265707	2317260	A01	CATCAATTGGCGCATTGGGAAAGAATTGGACTTCG[C/G]CATCACTGCTTGCTTCGAATTGAAACAGGACCTCT	C/G
Affx-152062657	AX-147208114	2318120	A01	CCAACCTCCTCTTTCTGAAAATTCGAAACCAGGGT[A/G]GCAACTCTCTTAATGCTCAACATCTTTACCCTTTC	A/G
Affx-152097146	AX-147265708	2329567	A01	GACTACGAGCATTTGAAGTGACGACATCCTTGATA[A/T]CGTATGTTTTATTATGGGTGTCATCTACTTATCTT	A/T
Affx-152070611	AX-147208115	2346158	A01	AAAAAACTTACTGTACTAGTGACCCACCCACCCAA[C/T]CCATCCATTTCCTCTTCCATTTTCGAAACCCATAG	T/C
Affx-152052731	AX-147208116	2354447	A01	AAATATACACATTGAACTATTTTGCCTAGCATTAA[G/T]AATATTTTGATGGCCATAAGAGACTTTCTTTCATT	T/G
Affx-152029990	AX-147208117	2355914	A01	CATCTACGGCAAAGTCCTTTCACAATGTAGGTTGC[G/T]GGGTATTCTATGGTTCCATCTTTATTGGAGTACCA	T/G
Affx-152096994	AX-147265709	2360665	A01	ACTCTCCACATCGAAATTAGAGCAAACTCCCTGAA[C/G]AGTATGTTGCTACATGGGGAAAACAGGTTAATTTT	C/G
Affx-152067545	AX-147208118	2361365	A01	ACATACCTCTCTATGATATCTTCAAAATTGCCCGT[C/T]GAATCATCCTCGGAGGAAAATGGTAAATACTCAAT	T/C
Affx-152076673	AX-147208119	2364250	A01	AGAAGAGATGAAAGTTGTCGTGGTTGCTGATTCAA[A/G]ACTTGAATAGGCCAATTTTCGGGCCCATCTGTGGG	A/G
Affx-152030164	AX-147208120	2365785	A01	GCCCATTTCCAGAGATGCCACTGATGACCAATGCC[A/G]CTTTCAAATTCAACAGCCTGCAATGTTCTACTTTT	A/G
Affx-152081626	AX-147208121	2371511	A01	CAATCATATGTAAAATACCATGTCATCAGGCAATA[A/G]GTTTGCATTTTCACGAGTCGGAGCATCAAAATCCA	A/G
Affx-152101458	AX-147265710	2373615	A01	ATCAATTTGTCCTCAACAACTCGATGCTTAACATT[C/G]AAACCATACCTATAAAACAACATCAATTATAGTAT	C/G
Affx-152026644	AX-147208122	2388342	A01	TCCCATCACATTTCTTGATGTTTCATTTTCCATAA[C/T]ATATAACTAAATCTAAAGGAACTAGAACTTAAGCC	T/C
Affx-152036358	AX-147208123	2389223	A01	GTAGTGCAAATATAATCCAAGCCCACGTCGTCCAA[C/T]AGGATTTTCTGAACAATGAAAGTTGCAACCTGTCA	T/C
Affx-152075759	AX-147208124	2390023	A01	CCAATGACGCCAAGACTGGTGAGTCTCAAGTACTC[A/G]AATGGTCTTGATTTGCTTGTTGTATTAAGGAAGGG	A/G
Affx-152066092	AX-147208125	2391841	A01	GCATTGCACACACGATTAGATTGTGCTGGAGTAAG[A/G]TTTGGTGGAGAAAGAACAGGGTATATTGAAACTAT	A/G
Affx-152043650	AX-147208126	2414291	A01	ATGTTAATCCCATTATAATGGCAATTCCATAAGTC[A/G]TCTCAAGAAGTGAAATACACAACCAAAATACCTGA	A/G
Affx-152102209	AX-147265711	2416270	A01	TTCATGTGAAGATATGGTGCCAAATTATATGCAGT[C/G]AGAATAGTTGGTACGCCAGACAGTAATGTAAGAAT	C/G
Affx-152043110	AX-147208127	2416304	A01	TCAGAATAGTTGGTACGCCAGACAGTAATGTAAGA[A/G]TTGTAGATTTCTTCCATCTTAAAAAGGGTAACTGA	A/G
Affx-152061638	AX-147208128	2417580	A01	AAAGGCTTTGATCCTATCATCAGCGCAAGTCCAAA[A/G]CTCTGCAAAGAGATGAAAGAGATAAAGGATTAAAA	A/G
Affx-152029020	AX-147208129	2419845	A01	AATCTGATAATTTTTCCACTGCAAGGAGTGATGAA[A/G]AAAGTATGCCCGATAACTGTCAACACATAAATAAA	A/G
Affx-152031356	AX-147208130	2434150	A01	TCATGTACAAACTGCTTCTGTCCATTGTCATTCCA[C/T]GAAGAAACAGCCATAATTGACCTAGAATACATAAT	T/C
Affx-152044618	AX-147208131	2439513	A01	GCCACAATTCGTCCTTGTTGCAAGCTAATCTGGTC[G/T]ATCAGTGATCGCATTTGACTCGTACAAGTGTTTTC	T/G
Affx-152099184	AX-147265712	2503863	A01	AATAATGAGATATTCCAAGAGATTAGAAATACCCG[C/G]TTTGGACCTAAGCGTATGGACAAATTTTGTAAACC	C/G
Affx-152099697	AX-147265713	2504595	A01	ATGTTATTTGCTATTAGCATAGGTGGTACAGTTGA[C/G]AATAGTGTAGGAATTGTAAATTTCTTCCATCTTAA	C/G
Affx-152095107	AX-147265714	2511268	A01	TCAATTATAGCGTACCATAAATAAACATGATATAG[A/T]GATAATGACTCCAGTTTTGTAAGAAATTTTTCCAG	A/T
Affx-152104342	AX-147265715	2519773	A01	AACTTTTGGAGAGTGTGCATGATATCTTTGGTAGA[C/G]TTCCAAATGGTTTGTGTATGAGACGGTTCAGAAGT	C/G
Affx-152052562	AX-147208132	2519832	A01	CGGTTCAGAAGTTGCTTTTACAAAAGAATTTCGTG[G/T]CTTGGATCCTCCATGAATGAATTTGTAAGAATGGT	T/G
Affx-152046993	AX-147208133	2520160	A01	ACAAATTTTGGATCACAATCAATTAAGACATGAAA[A/G]CTGTGTGTTCTTGACACGGCATAAATTTCACGAAC	A/G
Affx-152054003	AX-147208134	2558477	A01	GAAGTGGTAACTTCCGGTAGATGTGGAAAAACCAT[A/G]CACGCTTTCATTGCTGCCATTGGAATTGAGAAAAT	A/G
Affx-152074610	AX-147208135	2597178	A01	CACTCATTGGATGCCATCATTGGCAAGGCGTTTAA[A/G]ACTCAAGGCCATTGACTTTTGTATTGTCAGTTCTG	A/G
Affx-152034972	AX-147208136	2597396	A01	AACATGTGTTTGGGAGCAATGTTCTTTTCTATGAT[C/T]GTATGTTCATTTAATTTCCATGAGTGAAGCCGATG	T/C
Affx-152038107	AX-147208137	2598031	A01	TAGTATTGTAATGGATGATGAGAATGAGACAAGCA[G/T]AATAGTCAAAAGTAACCATGATAAGATTAAGGAGG	T/G
Affx-152103214	AX-147265716	2661446	A01	ACGCCAACTACATACCAATGCATGAAAATGATAGG[A/T]ATGATATACTGAGGGAAAAAAAAAGGTTAATTAAT	A/T
Affx-152097810	AX-147265717	2663834	A01	TAATAAGAGACAGTAAAGTTTTGGACAGTATGCAT[C/G]ATATCCTTCATAGACTTGATCCAAATGCTTTCTGT	C/G
Affx-152040958	AX-147208138	2664297	A01	TCGGAATCAACAAATTTTGGATCACTTGCAATCAA[G/T]TAAGACAACAAAGTTGTGTTTATCATGACACAACA	T/G
Affx-152081031	AX-147208139	2677574	A01	CATCAATTTACCATTGAACTGTCATTCACATGGTG[A/G]AAGTTCGGAATACGTCTTGAGAGCACTCTCAGATT	A/G
Affx-152040962	AX-147208140	2680587	A01	TCCTCTGCTATGGTGATAATATTTGGGTAAAGAGC[A/G]TGTAGTATCTCATTGGCCAGGATAAGATACAATTG	A/G
Affx-152027912	AX-147208141	2680620	A01	GCGTGTAGTATCTCATTGGCCAGGATAAGATACAA[C/T]TGTGCATCCCTGTCAATGTATTGGTTACAGTACCT	T/C
Affx-152102408	AX-147265718	2680972	A01	GCAAAACCATTGTGAGTGTATAGCATAGACGAAAC[A/T]GAATGGAAGTGGAAACCATCAATCTGATACTCTGT	A/T
Affx-152076204	AX-147208142	2681234	A01	ATGATTATTTCTTATTGCATATACCAGTTCAGGTT[C/T]GAGAGAAGGAAATGCAAAACATCAGGGTCGCCATA	T/C
Affx-152068989	AX-147208143	2681270	A01	GAGAGAAGGAAATGCAAAACATCAGGGTCGCCATA[C/T]TTGAACATTCTGGTGCCCCAGAATTTGTGTTGTCC	T/C
Affx-152041024	AX-147208144	2683156	A01	AAGTCTTCAGGAGTGCCATATCGACTACTGACAGC[A/G]TAAAAATTGGTAACCTGCAACAAAAACAAATGTTT	A/G
Affx-152070787	AX-147208145	2684125	A01	CCCACACTAAAAAGAACCTTGTCTGTAAAATCATT[A/G]AATGAGGATATTTTTGGCTCAGATCCACTAATTCC	A/G
Affx-152055480	AX-147208146	2693599	A01	CTCATTCCACCAGGATTTGAGTCTTTTGACATTGA[C/T]AAGGTAAGCTACACCTATAGACTTTCGTCGAATGA	T/C
Affx-152102907	AX-147265719	2706823	A01	GCCAAACTGACATTCTTCTCCACTTGTATTTACTT[C/G]CACCAAGACTTTCAGCGGATTTCTTTTAAGGGTTG	C/G
Affx-152069851	AX-147208147	2706879	A01	TTCTTTTAAGGGTTGAAACCATACGGTCAAGATGA[G/T]TTGCCACCTGCCAGTACCAAAGGTACAAGAAAACG	T/G
Affx-152058196	AX-147208148	2715182	A01	ACTTTCAGCGGATTTCTTCCAAGGGTTGAAACCAT[A/G]CGGTCAAGATTATTTGCCACCTGCCAGTACCAAAG	A/G
Affx-152073366	AX-147208149	2717463	A01	TTGAGCAACGAACACGAAACACAACGGATATCAAG[A/G]AAATGCATTTGGCAAACTATAAAAACACATGCTAA	A/G
Affx-152039022	AX-147208150	2733097	A01	TTATTTTATATAGAGATTTTATTAGAATGGAAGAG[A/C]GTGTACAGAAGAGGATAAGCCATCCACACTATGTA	A/C
Affx-152099767	AX-147265720	2756908	A01	AAAAGCCAACGAACCAGACACATTATCGAAGTGTG[C/G]ATTTTAGCTTGCTTCCTTAGAACACCAAAATTGGC	C/G
Affx-152101979	AX-147265721	2760762	A01	TTGACACTGGAAGTGATCTCACTTGGACTCAGTGT[C/G]AGCCTTGTGCTAAATCATGTTACAAGCAACAAGAT	C/G
Affx-152103498	AX-147265722	2762073	A01	CCCATGGCGAGCAGTTTGTCCATATTGGACACATG[C/G]TATGACTTGAGTGCATACAAAACGGTAATTTTCCC	C/G
Affx-152032895	AX-147208151	2781754	A01	GGGATTACGATGTTCGGAGTGATGTTAGATAGGGG[A/C]ACGCTTAACACCATATTCGGTATTGAGATGTCGCT	A/C
Affx-152028722	AX-147208152	2784538	A01	TGGTCATCGAAGACATGAGCTTGAGTCCATTCATT[C/T]GGGTTACCCTCCTTCCAAATAATGACACGCCCATC	T/C
Affx-152050475	AX-147208153	2784796	A01	TGGACTGTGTCTTGATGACCCGTTTCAACCTTCTG[A/G]GCAGGCATGTTTCTGGTATCAAGACACAAAAAAAA	A/G
Affx-152102071	AX-147265723	2792987	A01	CCTATGGTTCTACTTTTGGGTCAATACTCAACTGG[C/G]AAAACAACATTTATCAAACATATGCTAAATACTAA	C/G
Affx-152056104	AX-147208154	2799133	A01	CAAAAAGAGATTGAGAAAATGCAGGATAAAGTTCT[A/C]CGTACTTATGCCGAGATGGAGAATGTCATGGATAG	A/C
Affx-152042133	AX-147208155	2802305	A01	ATTGGACATCACTGTGTTTTGCTGTTGATGCCAGG[A/G]TAGCTCAAACCGAGATCCAACTCACCAATGTTAGA	A/G
Affx-152067316	AX-147208156	2802991	A01	AGCTATGAGTTCATCTTCAACCTTTTCAATAACAG[A/C]CTTCTTCTGTTCTTCAAGCACAGCAATCTACATAA	A/C
Affx-152036712	AX-147208157	2813279	A01	AGAGAAAGGTTGAACAGGCTGCTAAGTCAAGGGCA[C/T]GCCTTCTTCAATCTTTATCTGATGCTAAGATTGAG	T/C
Affx-152039580	AX-147208158	2813588	A01	TGGCAACAAAAGGATGAAAGAGTAAAGGAGTTTTC[A/G]GATGTGCAGTCGCAGATTGAAAAGATATGTGGAGA	A/G
Affx-152049592	AX-147208159	2813846	A01	TTTCCCTTGCAGAGTGAGAGGTTGCACAAGGTTCA[C/T]GAATTTGTGAGTACTGTGCATGATCTTTGTTCGGT	T/C
Affx-152030113	AX-147208160	2813886	A01	TTGTGAGTACTGTGCATGATCTTTGTTCGGTCCTT[A/G]GTATGGATTTCTTGAGTACTGTGACTGAGGTTCAT	A/G
Affx-152061611	AX-147208161	2813930	A01	TTCTTGAGTACTGTGACTGAGGTTCATCCGAGCTT[A/G]GATGATTCTACCAGTGTTAACTCCAAAAGCATAAG	A/G
Affx-152048583	AX-147208162	2813969	A01	GATTCTACCAGTGTTAACTCCAAAAGCATAAGCAA[C/T]GGCACACTAGCTCGGCTGGCTAATACAGTATCAAC	T/C
Affx-152029457	AX-147208163	2814025	A01	TAATACAGTATCAACACTGAATGAAGAAAAACAGA[A/G]AAGGCTACACAAGGTAATGAGTTTATAATACTGTA	A/G
Affx-152069742	AX-147208164	2814303	A01	AGGAGAGAAGTCTATTTGACCATGTTACCTGCAAT[A/G]TGTCAACTTCTGTGGATGAAGTCACTGTTCCTGGT	A/G
Affx-152102853	AX-147265724	2815452	A01	CAGGATGATAACAGGTATAATGCAAGCAGAGGTGC[A/T]CACTTAAACCTGAAACGTGCAGAGAAAGCTAGGAT	A/T
Affx-152082372	AX-147208165	2816732	A01	GCTGCTTCCCATGTTTCTGGTTCTGAACCAGTCCC[C/T]GCATCACCCTAATAATAGAGATGTATTTTCAACCA	T/C
Affx-152084195	AX-147208166	2817702	A01	CTTCCTCCTTTGAAAACCTCCAGCTTGTGGATGGC[A/G]AATGACCCGTCACCTTCAACCACCTCCTTGAAGTC	A/G
Affx-152037451	AX-147208167	2823558	A01	AGCTCCATATTGGACACTACAACATTGTCTCCCAT[A/G]GCGGGCAACATCTATAATAAAAGGAAGAAGAGGCT	A/G
Affx-152060452	AX-147208168	2851860	A01	TTCTTCAGTTCCAAGTTAAGGTACGGTATGACAAC[A/G]GTTTTCAGAGCCGTTGATATTAATGACTGCAAACA	A/G
Affx-152059516	AX-147208169	2857180	A01	CATAGCCAAATCCGCAGTGGCACCAGAAACAACTA[A/G]AAAGATTCCACTCTCTCCACTCACAACAGAAGATG	A/G
Affx-152040277	AX-147208170	2857346	A01	TGAAGCTGAACAATGGAGGCAATACCTTGTTCTAT[G/T]AGTATATCCTTTGCAAAATCAAGACCCTTGTCAGA	T/G
Affx-152103208	AX-147265725	2857770	A01	CAACTTGTGTGGTTCAAAAGTATATTCCTCACATT[C/G]AAAACGCATCGTTTATCTCAAGATTCATATTCCAC	C/G
Affx-152038293	AX-147208171	2860463	A01	TAGGAAATACAAATAACTGTTTATGAACAACTCAC[C/T]GTGATGATGTCCGATATTCCCTGCACTCCTTGACG	T/C
Affx-152033388	AX-147208172	2860541	A01	TCATCTGCAAGACGGAAAGCATCCTGAAGAGGTGT[A/C]TGCTCATCAGCAATGTCAAGAAGACGGTCATTTGG	A/C
Affx-152059773	AX-147208173	2863591	A01	AATTCATACACTGATGACAGTAATTGTCCTGCATC[A/G]ATGTCATCCTTCCAGGCTTGAGCGAGAATGGAAGA	A/G
Affx-152051256	AX-147208174	2864951	A01	GAAGCACGTGTTGGAGGAGAGAGCAAATTGCTGAA[G/T]ATTTTGGCCCTTTCATGCATACATTGTCCAACAGC	T/G
Affx-152029981	AX-147208175	2865510	A01	GGGTCCAAAAATGCATGAAGAAAAGTCTTTGTCAC[G/T]CGTGGCTGAAGATTATGATAAACATTCCCAAATCT	T/G
Affx-152048299	AX-147208176	2868567	A01	AACAAAAAAGCACAATTTGAGAGCAGAAGGAGGTG[A/C]GGACTTTGATGTCGATAAGCATACGAAGTAGTAAC	A/C
Affx-152068038	AX-147208177	2868574	A01	AAGCACAATTTGAGAGCAGAAGGAGGTGTGGACTT[A/G]GATGTCGATAAGCATACGAAGTAGTAACTCACACT	A/G
Affx-152043852	AX-147208178	2872517	A01	ATAGGAAAGTAGCATACAATTAGTCTAGTGTGTAG[A/G]CTCAGCTCTTCATTCACTGCTAATGCAATGTGCTT	A/G
Affx-152062064	AX-147208179	2873291	A01	TTCCTTCTTATAGCAGATGCATGACGCTGAGCTTC[C/T]GGTCCAGATGTGGATAATGAACTCCGCTCAGAAAT	T/C
Affx-152075473	AX-147208180	2874822	A01	TATGAAAGGATCGTAAAGGGAACTCGCTTATACCT[A/G]CTAAATTTGGGACGAATTATAAGTAGGGTTTCGGA	A/G
Affx-152095985	AX-147265726	2885350	A01	ATCTTGAAAACTTGAAGCATAGGACACTTGTAAAG[C/G]AGGTTTATGATTAGAGTCGGATTGAAACATTCTAG	C/G
Affx-152067864	AX-147208181	2891227	A01	CCTCACAAAATTTACCAATATAGCATACTCCCTAA[C/T]AGCCTTCCTATCCACACCATTCCTCACCAGCTGAG	T/C
Affx-152102821	AX-147265727	2896637	A01	GATAAAAAATTACTCGTCATATAATGAGAATCTGG[A/T]TCCTGAAGCCCATAAAGGCGAGGTTGTTGCCTCAG	A/T
Affx-152062361	AX-147208182	2897162	A01	TTTCCTATCTGATCCTCGTGTCTCTCTTGACTCTC[C/T]AGTTCAACAATTCCTTGAGGAGTCTTTCCCATCCT	T/C
Affx-152034948	AX-147208183	2897458	A01	AGTATGATCCTCATGTCTCTCTTGTTCAACATTTC[C/T]ATGTGGAGTCTTTCGCATTAAATAATCATGTCTCT	T/C
Affx-152064550	AX-147208184	2897855	A01	AGGGAGAGTGGGGGAGATGTCAGATTCCATTGTTC[C/T]ATTTGTCTGTCACTAGTATTAATTGATCCGGGTAG	T/C
Affx-152069044	AX-147208185	2900186	A01	TTCACCTTTGTTGGAAGTAAATCATAGTTCTTATA[C/T]GAGCATCTCTTCCCAGTTTCTTCAAGCTTTTTTTT	T/C
Affx-152048094	AX-147208186	2904306	A01	CCAGAAGACTTTTTTCCAGCGAGTTTAGGTACCTT[A/C]GTAGACAGTTTAGGTACATCAGCAATGCTTCTTTT	A/C
Affx-152104249	AX-147265728	2904664	A01	ATTAGATTGTCCCAGGCCCTCGTTATTATACCCTC[A/T]TCTTCTATGTCTTCAAAAGCAATTGCTCTGATAAA	A/T
Affx-152083074	AX-147208187	2908644	A01	AAACTCCTTATTCTTACTCAAGCTATCCCACGCAG[A/C]TTTCGCGGTTGCATCAGGATTCTTCTTTGCAAAAC	A/C
Affx-152077918	AX-147208188	2908699	A01	TTCTTCTTTGCAAAACTCAGGAAGTAAACAGTTAC[C/T]AAAATACTCCTTACAATGTCCTCATAGCTCTTTCT	T/C
Affx-152081703	AX-147208189	2908993	A01	TCATCTTCAAAGTGGTAATTCGAGACAGATAGTGG[A/C]TGAGACTCTGGCTCATCATCCGAAGACGCCATTGT	A/C
Affx-152043139	AX-147208190	2916416	A01	AATGGCAAGGCACCAAAGAGGGTCAACATATTCAA[C/T]ATAAACAACGTCATTAATCAGCTGAAGATCAACAC	T/C
Affx-152062226	AX-147208191	2916651	A01	TAAGCGTCGCTTCTAAGCATTGTGTACCTTGATGC[G/T]GAATCAATGAGGAATCCTCCGCGGCGATCGCTTGT	T/G
Affx-152074561	AX-147208192	2918962	A01	AACCCATTGAAGTCAACGGGGCTTACATCGTGGTT[A/G]AGGCCGAAGCTTAAGACTCCAACATCCCTCGGCGA	A/G
Affx-152098892	AX-147265729	2919094	A01	TAAGTTGATGGACCTTCCTCATATTCTAGTTTGTA[C/G]GTACATGCCTCATCATCATTTTCGTTCTTGCAAAT	C/G
Affx-152047827	AX-147208193	2919167	A01	TCTTTTCAAGAAGCTTGCAAGTCTTGTCGTTACAC[A/C]GTAGCGATCTGTAAGTTTTGGACATGGAGGATTGG	A/C
Affx-152081953	AX-147208194	2919364	A01	GACACATCATCGCCGTTCATTAAGTGTTGTGATAG[C/T]AGTGATGATCCTACTAATGATCTTGGCATGTTAAG	T/C
Affx-152032499	AX-147208195	2958711	A01	CTGTTAGGGCACAGTGACTCATACACAAGAGACAA[G/T]CAAATGCAGGTGACCATTGCCTATAACCATTTTGG	T/G
Affx-152097521	AX-147265730	2980333	A01	CAGACATTATTGATCTGAAATGCATATCCAGCTTC[C/G]GCAAAATATGACTTCACTAGTTCAAGAGATCTGAA	C/G
Affx-152037094	AX-147208196	2981087	A01	TCGCTATTCGGGCCAATCGCAAAGGAAAATACACA[C/T]AAGGCATAAGCTGATTTATCATCATATGCCCTCAA	T/C
Affx-152033571	AX-147208197	2983579	A01	AAGCGAACCACACACCAGTAGTAAAGTAGAGTGGA[A/G]TACTTGACTCCTTCGGAATTGGGAGTGGCTATGGT	A/G
Affx-152037480	AX-147208198	2983652	A01	TGCCTGCAGCTGCAAGCAATGCTTTGCATCAGTTA[C/T]GAAAACAAAGAGAAGTGGCAACCGCACTCAAACTA	T/C
Affx-152057362	AX-147208199	2986560	A01	CATTATTCAATGAAATTCCACGGGAAACTTCAGTT[A/C]CTTGGAATGCTATAATATCGTCTCTTGGGATTCAC	A/C
Affx-152026855	AX-147208200	2986676	A01	GAAGGGGTAGAGCCAGATCATATCACATTCGTATC[A/G]TTGTTGTCGGCATGTAGTCATTCTGGTTTAGTGAA	A/G
Affx-152027451	AX-147208201	2986898	A01	GCGTCGATCTGGGGGGCTCTTCTTAGTGCTTGTAG[A/G]ATACATGGAAATGTAGATTTGGGTACCTTTGCTTC	A/G
Affx-152102454	AX-147265731	2987131	A01	CAATATAGTTGAAGTCTTCTACACTGGAAACCAAA[C/G]CCATCCTAAATGCACTGAGATATACGAGGAATTAA	C/G
Affx-152074851	AX-147208202	2987267	A01	GTTGAGGATGACGAAAAAGAGCAGATTTTGATGAG[C/T]CATAGCGAGAGATTGGCAATGGCGTTTGGTATTAT	T/C
Affx-152029162	AX-147208203	2987417	A01	ATATCCAGAATTACTGAGAGGGACATTATTATGAG[A/G]GATTCAAATCGCTTCCATCACTTCAAATGTGGGAT	A/G
Affx-152045008	AX-147208204	2997000	A01	GTGAAGAACGAATTTGTAAAATTATAAACTAACCT[G/T]GGAGTGGTTCTCCATCCACAACTACCCATGGGACA	T/G
Affx-152034503	AX-147208205	2999408	A01	GGCAATATCCTTTTGCAGCATCAGTTCAAAAAGCC[A/G]TAGTGACTCAGCCTCAAGACCATGCTGTGCGTAAC	A/G
Affx-152037295	AX-147208206	2999479	A01	CTGCTATCATTGAATTCAGTGATACCGTGTTGTGT[C/T]CTGGCATAGTATCAAAAATCTTTCTCGCATCCTGA	T/C
Affx-152050165	AX-147208207	3000209	A01	AACAGAAGCATAAGAATCAAACCCACCCATCACCA[C/T]GAAGCAATGTAGCTGCCTGATCAACCCCACACCAC	T/C
Affx-152046536	AX-147208208	3009264	A01	GTGTCTCTGCCAACGCAACGAGGTTGTTCAGTTTG[C/T]GTAGGATGTTCAATTTTGCATCTTTTCTGGCATAC	T/C
Affx-152100436	AX-147265732	3009366	A01	GGAGGTTTCTCCGGATTACATGTTCCTGATAATAA[C/G]TTTGTACCTGTCGCCATCCCTCCAAAAAATTAAAT	C/G
Affx-152059377	AX-147208209	3019488	A01	ACACCTACTCCAAGTGGTCTCATGTAAGCATGTTG[A/G]GTATAGACTTGAGATTTGTCTGCAATCCTGTTGGT	A/G
Affx-152046422	AX-147208210	3028069	A01	TGCTCCCCTCATTAGACCAGCCCACCAAATAATTA[C/T]CTGGAATAACCAAGATTAAGAAAATAACAAATAAT	T/C
Affx-152057233	AX-147208211	3028472	A01	CAATATCTACTCAATATCTACCTTAATTTGGTCAT[C/T]CTCCACTTTTCAATGTCAAGTGCATCCATTCCCAC	T/C
Affx-152045348	AX-147208212	3032436	A01	GTAAGAATGTGGGAACTTTTTCCTTTGGTGACTAA[C/T]AAGAGTATGCTTCCAGCTATGCATCCCTACCAAGG	T/C
Affx-152067668	AX-147208213	3032918	A01	TATTTATCATTATTATTTGCTTTCTTCTCAAACTT[A/C]GAAGAAGTTATTGTAATAATAATGATTACACACAC	A/C
Affx-152044837	AX-147208214	3033014	A01	TTCTTCTTGTTTGTTTGCGTATATCTAATCAAGAA[A/G]GGTAGCAAGCTATATATGTGTGATATATTATAAAG	A/G
Affx-152079291	AX-147208215	3034529	A01	GTCTATGACTCAAGCTGAGCATACCACACTCCTTG[A/G]ATCTTAACATCCTTTGGAGCTTTGGCACCCAAATC	A/G
Affx-152076258	AX-147208216	3034571	A01	ACATCCTTTGGAGCTTTGGCACCCAAATCAGTGTC[C/T]GATGGCTGAATGCTCTCAAACACACCAATAACCTC	T/C
Affx-152078153	AX-147208217	3034640	A01	TCTCCAGTCTCTGGCTTGCTCTGCGTCACGCTCAA[C/T]GTGATCTTCCCTTTGGATGATGAAGCACTCTTGTT	T/C
Affx-152052509	AX-147208218	3034922	A01	GGGAGCTGAACAGTCACTGCAGCATAGTCAATGCC[A/G]TCCTTCTCCTCAAATTTCACGGTTCCATCAGAGGA	A/G
Affx-152069366	AX-147208219	3035072	A01	GAATTCTTGGTGACACCCTCTGCCTTGACAGTGAA[A/G]GAAGTCGGCTCAAGACAGAATTTCTTGGCATTGTA	A/G
Affx-152058166	AX-147208220	3035616	A01	AGTCTGAAGAGAACAAGTGAGTTTGGAGCCAACGG[A/G]TTCCAAACCGAAGGCTTTTGAAAGGGAGTGAGTGG	A/G
Affx-152058603	AX-147208221	3035767	A01	GCTGCCATTGTTTGTTGCTTCTATCTCTGTTGAAG[C/T]CTGTGTGTGTTTCGGTTTTTAGTGCTTTTGTGTGT	T/C
Affx-152039626	AX-147208222	3050197	A01	GGACATGTGTAATACTTTCTATCCAGGTTGGCAAT[A/G]CTATTTGAGACTTGTAACGGAGCTCTTAAACCACA	A/G
Affx-152046928	AX-147208223	3067542	A01	CAACTAGCACTATATCTAACTCACGCAGTTCCCGA[G/T]AACCGCACACTTCATTTTGTGTTGTTTTTTTGTTT	T/G
Affx-152067148	AX-147208224	3069430	A01	GATACTTTTCTGTGGATTACAATCTCAAGGATCTT[G/T]CCAATGTTATTTGTAAGTAACTTTAAATATTAATT	T/G
Affx-152031106	AX-147208225	3071017	A01	ATATGGCCTGTAGACGGAAACCTTTATCTACAACC[G/T]CATACCTCTTTGGTTGCTGATGCACATAAAGCGGG	T/G
Affx-152077170	AX-147208226	3072277	A01	GTTAACACCACAGTCATTTCAAAATGTGGAGCAAG[C/T]GGAGATTTTCCCGGTTGCACCAACAAGGCATATGA	T/C
Affx-152058975	AX-147208227	3072442	A01	GAGAGCACAACAGTTGCTCAAACACGGTTCGCTAG[G/T]CTTGCCAAGTCTATCCCAGAGATCAAATCTGGCAC	T/G
Affx-152101850	AX-147265733	3072477	A01	TCTTGCCAAGTCTATTCCAGAGATCAAATCTGGCA[C/G]TGGCATATTTACCTTTAGCTTGACATGGGAAGATA	C/G
Affx-152077593	AX-147208228	3072506	A01	CTGGCACTGGCATATTTACCTTTAGCTTGACATGG[A/G]AAGATATACAAACCTTGACCCGTAAGTCAAATAGT	A/G
Affx-152064070	AX-147208229	3095780	A01	AAGGCAAGCGAGAAAGAAGTGAGGACTTCAAAATG[A/G]AGTACAAATATTCTCATATTGCCTCTATAGTACAG	A/G
Affx-152077643	AX-147208230	3097304	A01	TTCCAATTCTTCACGCTCCAACACCAACCTTAACA[A/G]TCAAATTCCTCTCCTAAGATCGCAGCAGCAACAAC	A/G
Affx-152052840	AX-147208231	3097371	A01	CAACAATCGCACCATCACTCTTTAAAGCCATGGCC[A/G]ATTCTCCCTTCTTACCTTCCTTGGACCGACGCCGA	A/G
Affx-152071804	AX-147208232	3102076	A01	GGGCTACCACTAAATGCATACCATTCTACAAAACC[A/G]GTCTCTGGACATAATGTTCTTTTTGTTCGTCGTGA	A/G
Affx-152028707	AX-147208233	3102205	A01	GCAGAAGTATTTGAATCCTTGAAGAGCTGGGTATC[C/T]AATTATAATGGTTGTAAAATCAACCTGGTCAATGG	T/C
Affx-152068519	AX-147208234	3102412	A01	AGCCAATTCAGACGCCCACATTTTGCGTATATTGC[C/T]CGTTGGAAAGGGTTGGAGTATCATGCAATCAACCT	T/C
Affx-152073229	AX-147208235	3102466	A01	TATCATGCAATCAACCTTGCAGGGTCGCATGCTGA[C/T]CCAGGAACTGTGATCAATGAGCTGGCCAATATAAT	T/C
Affx-152049567	AX-147208236	3105729	A01	TTCCTCTCTGGTGCTGCTATTTTATCTTTCGGGGC[A/G]CACCTTTCTTATGTCAACGTTGCTCCCCAACAAGC	A/G
Affx-152067926	AX-147208237	3105887	A01	TCAGAGTGGTTTGGTCAAAGACACAATTGGCAACT[C/T]CAGCTTTAACAAATAGAAGAAAAACACACTTCTTG	T/C
Affx-152043998	AX-147208238	3107557	A01	CATCATGTGCCTTCAGAATTACTAGCTGAATTGGA[C/T]TCCATGGGTTTCACTTGCCTTCACTATGTTGCAAT	T/C
Affx-152038550	AX-147208239	3108571	A01	CAGCTCAACTTGATCATTTACCACATGGTGATTTA[A/G]GAGATTCTTATGACCAATCAAGCCATCATCAATCA	A/G
Affx-152079044	AX-147208240	3108752	A01	AATTGCAGCTCCTAGCATAAAGCATTTAAGAGATG[C/T]AAAGCTGAGACAAGTGTTTTCTGAGAGATTGGTAG	T/C
Affx-152071669	AX-147208241	3108888	A01	GACATTATCTACAATGCCACATCGTCTGGCATAGT[C/T]GAGATTTTAAGGATATGTTTCCAGTTTTTTCCGGA	T/C
Affx-152075204	AX-147208242	3116014	A01	CTCGGTTATATTACAGGTTAGAGAAGAGATCAAAC[A/G]ATGTTACGAACTCATAAACAGATTGGGTAGAGGAG	A/G
Affx-152050652	AX-147208243	3117095	A01	AAGTTTCATCATTATGGAAGGTTTGTAACAGCAAC[C/T]CTGAGGCTTTGGCTTACCTGGTGGATTTCTACGGC	T/C
Affx-152044121	AX-147208244	3119898	A01	CTCAAGGATGCAGACACAAGGGCTGCAAAAGACAA[C/T]AATGCCCTTGACGACGATGGGATCAAATCATGGGT	T/C
Affx-152098086	AX-147265734	3120188	A01	CCATTGCAGCTCAAGAGAGAGCCATAGTGCGAAGT[C/G]CCATGACACTCGAATGGCCTCCCTTTTCATGGAGG	C/G
Affx-152083716	AX-147208245	3120434	A01	TTGGATCACAGTGTCTCAGTCTTACACAATAGAAG[A/G]ATTGTTGAGGAACATGCTAGACCAGTTTTACAAAG	A/G
Affx-152066524	AX-147208246	3120706	A01	GGAGCATGAATGTTGCTGAGTTTTGTAAGAGATCT[G/T]CCTTTGTTAATTTACACAACTTGCGACCTTTAAGT	T/G
Affx-152071440	AX-147208247	3121116	A01	GAGAGACTCATTTGGCAGTGGATAGCAGAGGGATT[C/T]GTTAAACATGAGAAGGGAAAAACTCTGGAACAAGT	T/C
Affx-152069201	AX-147208248	3121444	A01	ATGTTTTTAGAGTTGAAGAGTTGTCAGAAACCTTT[G/T]TGAAGAGCATTGTCAAAAAGTGCAGGCTGCTGAGA	T/G
Affx-152062859	AX-147208249	3121733	A01	ATACCATCTAAACTTCAAAGTTGACTTTCGCATGT[C/T]GTGGGATTGGGAAAAGGGTGTTCAGATGAATGGTG	T/C
Affx-152098092	AX-147265735	3121948	A01	TACATGTCTCGATACGTGAGATGCATCACTTGGAG[A/T]CGCTAGAAATAACTGCTATAGACGAAAATGAAGTC	A/T
Affx-152043845	AX-147208250	3121987	A01	TAGAAATAACTGCTATAGACGAAAATGAAGTCATT[A/G]ATTTTCCTCTTGTGTCATCTGTGCCTCAACTTCAG	A/G
Affx-152042078	AX-147208251	3128327	A01	CCTGAACAGCTTCCGCAGTATCTCGGAGTTGACTT[C/T]TCAAAATCTGGTTCTCCTTTTTCAACAATTTTGAT	T/C
Affx-152060724	AX-147208252	3128533	A01	ACAACCAAGTCATTATATTTCTCTTGTAGCTCAGC[A/G]TAGTGCTCCACAATTCTAGCATGACCAGTGACTGC	A/G
Affx-152028396	AX-147208253	3128560	A01	AGCTCAGCGTAGTGCTCCACAATTCTAGCATGACC[A/C]GTGACTGCTCTATTTAGTGCATCATCCAACTCTGC	A/C
Affx-152081862	AX-147208254	3128893	A01	AGCTTGCTCCTTAGATTCTTAATTTCTTCAAGAAG[A/C]AATTCCTTCTCATTAGCATCAAAAGAGCTATCTTT	A/C
Affx-152036323	AX-147208255	3129479	A01	ATTCTCCATCACTGGAAGGCTTATTCGGTATTGTT[C/T]GATCAGAAGATTCATCCTGGTCATTTTCTGGGCAT	T/C
Affx-152047782	AX-147208256	3129547	A01	CATGCCATCAAGGTTAAGTGCTCAAATGAGAAGGA[A/G]GTTGTGGATTTGTTCAATGCTGAGTTCTTCTGGTG	A/G
Affx-152101874	AX-147265736	3129700	A01	TGACACTCTTTAAATGATTTTCTTGACAAATCTTC[A/T]TCTAAATTTGAATTCTCTGCCACATTGTTCCAACG	A/T
Affx-152096952	AX-147265737	3129822	A01	TTTTGGGGAATCAGACAACTTTGGTCCATCAAGTA[A/T]TGGAGATGGACTGCACGAATGGACTGATTTAATGC	A/T
Affx-152045308	AX-147208257	3129862	A01	GATGGACTGCACGAATGGACTGATTTAATGCCTTC[G/T]GAAGTGTTTTCGATGCAATCAATGTTATCTGCTGA	T/G
Affx-152033843	AX-147208258	3130404	A01	TCTAACGGATCTTACTCGTTGTCCAAATCTGAGTG[C/T]GCTGAGTGTTTCACTATTACTCCTACAATCAACAA	T/C
Affx-152055063	AX-147208259	3131708	A01	ATATATTCCTCAATCAAATTCTCAATATACAGTGC[A/G]TTTTTTGAATCTTCCTTCACCTGCAATAGTTTTGA	A/G
Affx-152066854	AX-147208260	3167620	A01	TGGCATGCTTGATGTATATATACACCAAGCTAGGG[A/C]CATTCAGAACATCTGCATATACCATAAGCAAGATG	A/C
Affx-152080970	AX-147208261	3167780	A01	GAGAATCTAAGGGTTAGTGTTAGGACTATTGATTC[C/T]TCACTCAAATGTGAGATTTGGATGCTTAGCAGGGT	T/C
Affx-152082317	AX-147208262	3167915	A01	GTTCAGGATGGGAAATTGGAGAAAGAGTTCTCTCT[G/T]TCTTCAACTGATTTGTTCCATTCTCCGGCCGGTTT	T/G
Affx-152082936	AX-147208263	3168221	A01	CCCAGCAGTGTGTCAACAAATGGTGTCACCTCTCC[G/T]GTGCCTGCAAGCTCGGAATCATCTGAAGCTGCTGC	T/G
Affx-152057155	AX-147208264	3168312	A01	GTCAGGAACAAATTTCCAGCACCAAAGATGCTAAA[A/C]ATGTGGATGCTATAGATGGTGAGAGTGATTCCTCA	A/C
Affx-152094642	AX-147265738	3168511	A01	ATTGGCCAAAATGAAGCTTCCTATGGACATAAAAA[C/G]TGAGGCAACTAGTTCAGGGAATTCGAGCACTGAGG	C/G
Affx-152095556	AX-147265739	3168581	A01	GAGAAGTTGCAGACACCGAAGAGTAACAACTCGCG[C/G]GTATTTTATGGTAGCAGGGCTTTCTTCTGAACTTC	C/G
Affx-152053313	AX-147208265	3170062	A01	TAGTTCACTTTGCGATGAAGTTCGAGGAGGAGCCT[A/G]TGCTCATAATATCTCAGCCCCTGGATTTCCTGCTT	A/G
Affx-152095942	AX-147265740	3170143	A01	ATTTCTTGTTCAATAATCTTTAGCCTGTGTAAGAC[A/T]GCTTCAACTCCTTTTGCAATTCCCCCAAAGCTTGG	A/T
Affx-152064857	AX-147208266	3170530	A01	AAGTTTCGGACACATTCGGGCCTTATGATGCTTTC[A/G]GTCAAGGTGATCCCATGGCAAAGGCTTTGGATTGC	A/G
Affx-152057907	AX-147208267	3170578	A01	CCATGGCAAAGGCTTTGGATTGCTGGAATTATAAG[C/T]TGCTGAATGACTCTTAAAGTTTCTGTCAAGTTTTT	T/C
Affx-152037448	AX-147208268	3170683	A01	AATTGTCCTCCAAGCTCTACTCTTATGTAAATTCC[A/G]TTGATAATGATTGAGATGAGGTGCTTCTCAAGGCT	A/G
Affx-152050911	AX-147208269	3170701	A01	ACTCTTATGTAAATTCCATTGATGATGATTGAGAT[A/G]AGGTGCTTCTCAAGGCTATAAGTTGCTCCATGTTG	A/G
Affx-152031620	AX-147208270	3170740	A01	TGCTTCTCAAGGCTATAAGTTGCTCCATGTTGATT[A/G]TTTAGAGTCTTTACTCTGTTGTGAAGGTGCACCTG	A/G
Affx-152066258	AX-147208271	3171315	A01	CCAGCTCCTTCCTGCTAATAAATCCATTGTTTTCT[A/G]AGGAGTATTGCTTCCTCACATTTAACTTTACAAGC	A/G
Affx-152060035	AX-147208272	3171365	A01	CTCACATTTAACTTTACAAGCTGACCAAGTGCTTC[A/G]CCACAAAACCACTCACAATCTAATATTAGAAACCC	A/G
Affx-152039832	AX-147208273	3171451	A01	AATCACCTCACCAATGTGATGAAGGCAAGTAGCAA[C/T]AGCTCTTCTCCTTGTTTCCACTTTCCCTTTGTTAT	T/C
Affx-152031052	AX-147208274	3171488	A01	GCTCTTCTCCTTGTTTCCACTTTCCCTTTGTTATC[A/G]TTTCTAGACCGGATTCTCAAAGCCGGCACTTTCGC	A/G
Affx-152034321	AX-147208275	3171603	A01	TGTAATTCTCAGTTCTCCAGTCTGATAAAATCTGT[A/G]TCAGATCATTGCAAAGTTGATAAACTCGCGGCACC	A/G
Affx-152030183	AX-147208276	3171689	A01	TTGCTTGTCTTTCTGATGTAATGAGTGAGTTTACT[A/G]ACAGATGCAGAAGATCTTGCATCAACTGTGAATAT	A/G
Affx-152070914	AX-147208277	3171803	A01	CTCTGAATTGAATTGACAGTATGCTGCAAATTATG[G/T]GACGGTTGATTGATCTTATCAAAGTGTGTGAGAAC	T/G
Affx-152038644	AX-147208278	3172080	A01	CATGCTGCCCAGCAAGATTCCATACTGAAATCTTT[A/G]TGTCCTCATCCTTGAAAGTTTTTATCTTCATCCCT	A/G
Affx-152059544	AX-147208279	3172175	A01	GGGTTTACTATTGTTCTGACTTGATCCAAGTAGGT[C/T]AATGCCGAAGCAGAGAAATTATGAGATATTGAATT	T/C
Affx-152069907	AX-147208280	3173065	A01	TTTGCAGCCTTGTAGAGACAAGAGTTTCAAACTAG[C/T]ATTCTTCTCCAAACTCTTGAAGATTTTGACAAAGT	T/C
Affx-152027429	AX-147208281	3173724	A01	CCAACCTATTTTTGTTCTGCCACCTCCAAAAGTAA[C/T]ACACTTCAAAGTAATGTTGGCTTGCCTTTGCAGGG	T/C
Affx-152083094	AX-147208282	3174335	A01	CCCAAATCTGAAGCTCCTCCAAACTATGATTCACC[A/G]TGAGAGCAGAAGCAATTAGTCCAGCTCCAACTGCT	A/G
Affx-152033234	AX-147208283	3174753	A01	GAAGGAAACACATTCAAGATTTAGGGAGTCGGATT[G/T]TAGTGATTGAAGTGCCCATTGTAGCTCTTTCATGT	T/G
Affx-152046304	AX-147208284	3187952	A01	ATAACCCTCAGAAGTCTTTACAGGGTCGTCTGAAG[C/T]AATACCACCAAGACCATAACCAAAAGAGCCAGAAC	T/C
Affx-152100856	AX-147265741	3188661	A01	ACGCCATATCCTCCTATTGGACTCATACTATAACC[C/G]TGAGCATAGTTGTTTAGATAGCTACTGGCCCTATT	C/G
Affx-152027220	AX-147208285	3188853	A01	CGATCCACAGCTTCTTCCGAATCAAATGTGATGAA[A/G]CCAAAACCTCTTGGCCTTTGAGTATTGTGATCATA	A/G
Affx-152033823	AX-147208286	3188943	A01	ATTGTACCGAACTGATCAAAATACTTCTTGAAATC[A/G]CTTTCTGTGATAGTTGATGGCAAACCTCCAACAAA	A/G
Affx-152048710	AX-147208287	3189828	A01	GTGGTGCGATCTCTCATGATCACAGCCTCTATAAC[C/T]TCCCCATATTTTCCAAAATATTCCTTGAGACGTTC	T/C
Affx-152074298	AX-147208288	3197053	A01	TTCCAGGATGCGAATAGCGAAATGATGTGGTCGTT[A/C]GAGAAGCCTCTTAGCAACATGATTTCGGAGTGAAG	A/C
Affx-152075657	AX-147208289	3203979	A01	TTTCTTTAAAGTTATTGCACAAGTACCAGTGACAT[A/G]CATTAGATCAAAGAATCTCTCTTTAATAAAATCAT	A/G
Affx-152029351	AX-147208290	3235061	A01	TATGCTCTATGCAGGGCTGCACCTGGAGGTAAAAC[G/T]ACTTATGTCGCTGCTCTTATGAAGAATACAGGTGT	T/G
Affx-152076664	AX-147208291	3236273	A01	ATTTTCTGCCGACAGGTTATATCCAAGGATGAATC[A/G]GTTAAAACCTCCAAAAGCTTGGAAGACATACAGAA	A/G
Affx-152079350	AX-147208292	3239311	A01	ATTAACGGCATAAAAGAAAATGGGAAAGTAACTTC[G/T]GGATCTGGACCGATAAAGAGGCAGAAAAGGAAATT	T/G
Affx-152094760	AX-147265742	3241177	A01	ACACCATAACAAGAACTTTGAAATCTGAGTCTTCA[C/G]AATTAAGCTCATGAAAGAAAGGATCCTTGAGAAGC	C/G
Affx-152030765	AX-147208293	3241377	A01	ACATTGTCACACTCACTATATGGAATCTCTATTGT[C/T]ACCATTTCTAACACACACATCCCAAATGAGTATAT	T/C
Affx-152048574	AX-147208294	3241420	A01	CTAACACACACATCCCAAATGAGTATATGTCCACC[A/G]TTTCCGTGTACTTCTCCTCGTATAACTCCGGCGCC	A/G
Affx-152040762	AX-147208295	3242008	A01	AGGTCTCTATGGATGATGCAAGGATGATGAGTATG[C/T]AAATAATTCAAACCTTCAAGAATCTGCTTAGACCA	T/C
Affx-152101182	AX-147265743	3242195	A01	AGGCGAAAAGCGAAATGATGTGTTCATTGGAAATG[C/G]TTTTGAGCAATGTGACTTCAGAGTAAAGCCTATCC	C/G
Affx-152098907	AX-147265744	3258316	A01	TTTGTAAAGCTCCATCGTACAAAGTAACTGTTGAA[C/G]ATCTTTTTATTCCATTGGTGGAGCAAATAATTAGA	C/G
Affx-152052580	AX-147208296	3258372	A01	GAGCAAATAATTAGAGCTTCTGATAAAACTTCTTG[A/G]GTCCCTTTCTTCACCATTGGAAATTGGAAATGGAG	A/G
Affx-152035470	AX-147208297	3259750	A01	AATACCAGTACTGTTGTGAAGAACCTCTTGTTCAT[C/T]CATCAGTATGTTTATTTCAAGAACATCTAAATCCT	T/C
Affx-152066549	AX-147208298	3259862	A01	TTCAGGTGGGCCTTATGGTAATATTCAATATTACC[A/G]ACCTTATTACTCTCCTCAATGGTAAATCACTTGTC	A/G
Affx-152102234	AX-147265745	3263392	A01	GTTTAGAGTTGGATGGAGTCAGTAGGCAAAAGTAA[A/T]AGGGAAATAGTTGTGGTGGTGACGATGTTTCTTTC	A/T
Affx-152098921	AX-147265746	3263534	A01	TGAGTGAAGCAATTAAGAATGCTCCAAAGTTGAGT[C/G]AAAGTGTTTACACCATTCATGTTCGAGCTGGTACT	C/G
Affx-152101582	AX-147265747	3266391	A01	TATTCATGGAGAAGGGTTCATGGCGGAAAGCATAG[C/G]ATTTGTGAACTCAGCGGGTCTAAAAGCAAGCGGAG	C/G
Affx-152074076	AX-147208299	3266482	A01	GCAAACAACACCGTCTTCTACCGATGTTCCATCGA[C/T]GGTTACCAGGACACTCTATGGGCAGTTTCCGGCCG	T/C
Affx-152077102	AX-147208300	3280783	A01	GAGCCAGGAAAGCTGATTCGTGAACGCTATAGAAC[A/G]GCATCTCAAGTGGTCCAGAATCAAGTTAGGAGTTT	A/G
Affx-152058800	AX-147208301	3281862	A01	CATGAAGATATTGTGAATATCGTTCATAGAATGTA[C/T]GAAAAAGATGGCATACCTAAGGATGAAGTAATAAG	T/C
Affx-152072849	AX-147208302	3286718	A01	CAGGGCCATACCACAAACATAGATATCTGTGTAGA[C/T]GATCCAACAGCAACTCCAATGGTGATATCCTGCAG	T/C
Affx-152102737	AX-147265748	3290221	A01	CCAAGAACTAGGAGCATATTCGACAAGATTGAGCC[C/G]AGTAACGATTGTTGAACAACCCTAATCATGTCGTT	C/G
Affx-152096342	AX-147265749	3290700	A01	AAAAGATTTGAAGTAATATACCTGTTGGTCCCGTG[A/T]AGAATGCAAGTTGCCTACGTAAGAGTAAATAGGCG	A/T
Affx-152041474	AX-147208303	3317563	A01	CGTCATAGTGAGAAGCTAGTTGAAGAGAGATCGAC[A/G]AGTAGATGAAAATCCTATATTCTAAGTGAATCTAA	A/G
Affx-152034288	AX-147208304	3326187	A01	ATTCAAATACACAAAGCCATTAGATCCTATATTTC[A/G]AAAAGTTCAAACCAAAATACAAAATGATCAACGAT	A/G
Affx-152043178	AX-147208305	3326260	A01	TGGCTATTTTTTAAAAATGCTATAGGAATCATTGA[A/G]TGTACTCATATTCCATGTGTGTTTAGCTAAAATGA	A/G
Affx-152080735	AX-147208306	3326621	A01	CACCAGTTGGATATATTGGTCCATATAGATATGAA[C/T]GCTATCATCTTCCAAATTTTGGACGTTCATCTGGA	T/C
Affx-152031136	AX-147208307	3326660	A01	ATCATCTTCCAAATTTTGGACGTTCATCTGGATTT[A/G]CAAATGGTAATGAAGTGTTTAAGGTGAAGTTCAAA	A/G
Affx-152079893	AX-147208308	3329865	A01	ATGTATTGCATAAATGAGAACAGATTTAGCTGAAC[A/G]CAATATTTTACAACTATTGATACATACAAATTAAA	A/G
Affx-152097039	AX-147265750	3329980	A01	CAGCGTTTAAAATGACAAGCTATTTAGACAGAACA[C/G]AGTCACAGCCTCACAGGAACACAAGCTACTAACAC	C/G
Affx-152056558	AX-147208309	3330057	A01	GAGAGATCCAATGTTACAAGTCAACTGCGTTTCAC[C/T]CTCTGACAGAACCTTCAAAAACACACACACAAAAA	T/C
Affx-152103287	AX-147265751	3331989	A01	TCTAAGCTTCATCAAACAGGGCATGGTTCTGTGAC[A/T]TCTGCTGCTGTATCTACTACATTTCCTGTAACCAC	A/T
Affx-152038796	AX-147208310	3332034	A01	GTATCTACTACATTTCCTGTAACCACTGTATGCTT[C/T]AATACCAGTACTGTTGATGACAGAACATCGAGCTT	T/C
Affx-152102446	AX-147265752	3332434	A01	TTGTACTATGAACTTATTTTTAAGGTTAATGCGGA[C/G]TTCAACAACCATGTAAATGAAAAATCTACTCAAAT	C/G
Affx-152076574	AX-147208311	3332530	A01	TTCCCCTCGTCACCATCAGTTAAAAGTGAGATAGC[A/G]GTAACTTCAAATGAATTAAGTCTATCATCACCTGT	A/G
Affx-152067367	AX-147208312	3333441	A01	TGAGGTTGATATATTGGATGATGGATACCGTTGGC[A/G]TAAGTATGGGCAGAAGGTTGTGAGAGGCAATCCAA	A/G
Affx-152077134	AX-147208313	3335170	A01	ATGACATGGCAGGACAAGCTGCATCCATTGGACAG[A/G]CAAGAATTAGGCCAGAAGAAAGCGATACGATTAGC	A/G
Affx-152031550	AX-147208314	3335370	A01	ACCTCAGCTCCAGTATACTTCGGTGTTCTAAATAA[C/T]GGTTCAATTCCATCATATGGTTCTAGAGAAAATCT	T/C
Affx-152075155	AX-147208315	3335412	A01	ATTCCATCATATGGTTCTAGAGAAAATCTGAGTGA[G/T]AGTACATCTTTGAACCACTCTACTTATCCCTGCCC	T/G
Affx-152101648	AX-147265753	3335472	A01	TATCCCTGCCCGCAGAACATGGGAAGAATACTAAC[C/G]GGTCCGTAGTATTGTTAAATTACTAAAAAAGAACA	C/G
Affx-152039568	AX-147208316	3339800	A01	ATTATGTGAACATGACTTTCCTCCTTCATAGCTTC[A/G]GCAATTGCTCCATTCGCCGACATATACCCAAACTT	A/G
Affx-152054912	AX-147208317	3340310	A01	TGTGTCAAGCAAGAATTTATCTCCGGCGAGCCATT[A/C]GTAGTTTCGAGAGAATGTTGTGGCCTCAAGACATG	A/C
Affx-152095814	AX-147265754	3340615	A01	GAACCTGCCAGAGCCATAGGGAAGTTCATGTTCTT[C/G]AGATGTTTGCATCGAAAAACAACCGATCCTTCGAA	C/G
Affx-152070874	AX-147208318	3362064	A01	GTTTCTGGTTCAACAAAGGTCACAAATCCAAACAT[C/T]CTTCTCTGTTGGCATGGAATCCTTACATCTTCAAC	T/C
Affx-152034555	AX-147208319	3362240	A01	ATTTACTTGAAGTAGTTTGAAACATCTTCCTCTGT[A/G]AAAGTGCTATCAGCTGGAAATGTCAAATATATTTG	A/G
Affx-152035170	AX-147208320	3362317	A01	CGCACTAATATTTTGACCAAACTCTCCCTTTCCTA[C/T]GTATTTTGGAGCATCTTCTGCCAAAACCACTGCGT	T/C
Affx-152099284	AX-147265755	3363559	A01	TTCTCATAGTACGCCATTGGAAGCGAAGCAATCGA[A/T]ATCGGGCTTCCTTTTCTTGATTTCAACAGCTCCAC	A/T
Affx-152072647	AX-147208321	3363883	A01	ATTCTTGTTTCGAATATTTCGAACTGCTTCTGAAG[C/T]TCCGAGAAAGAGTGATGATCCCAAGAAGGAGAGGA	T/C
Affx-152045856	AX-147208322	3374701	A01	AGATCCTTGGCCACAATAACCGTTCAATTGATTCT[G/T]CCAATTTCTCTCTTCAAATGGCTTCAGCTTATTGC	T/G
Affx-152036015	AX-147208323	3374809	A01	CTCAAATGGGTGCAAACGGTGCTGCGCAATTGCTT[A/C]TGAATTTGTTGCCTCATTCTGATGGGATGTTTCTG	A/C
Affx-152081348	AX-147208324	3375936	A01	ATAGTGTATCTCATATAATTGATGTTCCTTCATTC[A/C]GAAGCATGCAGAATCGGCTGGCTCAACTTCGTGAA	A/C
Affx-152044461	AX-147208325	3378282	A01	TTCAAACATTGTTGGATCCTGTGGAATAATGCTTA[A/G]TTTGGATCTTAAATCATGAATTCCAATTGAAGATA	A/G
Affx-152099450	AX-147265756	3380180	A01	ACATATGCAATTTATTGAAGAGTATGGTTGCAGTC[A/T]CATATCCAGATATCACAGTAAGCATTGATCTGACA	A/T
Affx-152055217	AX-147208326	3380267	A01	TTCCAATTGCTAAAGCAGCATAGACAGCCATAAGC[A/G]TAACACTTCCAACAGCAGCTTCTGCAGTTGCAGAA	A/G
Affx-152101479	AX-147265757	3380515	A01	CTTTTATCAACTATTTCATCTGGTTTACCATTTTG[A/T]TCATCAATGTTTTCCAAGTCTTGCTCTCCAAAAGA	A/T
Affx-152044512	AX-147208327	3382035	A01	TATCTCCTCAGCCTTCCTAAGCTGAATGATCTTCT[C/T]TAAGAACTTCATCTCCCAAGCTTGCAGTTTCAGAA	T/C
Affx-152071789	AX-147208328	3382285	A01	GCCAAAGCAACTTGCAAAACAGCCACCCATGGATC[A/G]TGCATGTACCAACAAAATTCACCAACCCTTGAAGC	A/G
Affx-152030885	AX-147208329	3382405	A01	GATTTACACGAAAGCTTCAAACCTTTAGCATAGAT[A/C]GTCCCCACCAACATTGATTGTATCCTAACCCCAAT	A/C
Affx-152046279	AX-147208330	3382726	A01	TTCCCATCATCACCACATTGTGACTCAAGCTTGTC[C/T]CTAAGATTTGGAAAAGCCCCATAGGCACTATCATT	T/C
Affx-152050956	AX-147208331	3383162	A01	CCCAGCAACAAATCCTCAAGAAACTTGAGGGGAAA[G/T]GTCCCCAAGAACCGGAGCTTCCAAATTGCAAATAA	T/G
Affx-152057658	AX-147208332	3383423	A01	TACGTAATCGAATTCTTTCATTGTTTTCTCTATGG[C/T]TCACATTCGCATGAACTTTCTCCCATATCCATGAC	T/C
Affx-152100022	AX-147265758	3383460	A01	CACATTCGCATGAACTTTCTCCCATATCCATGACA[C/G]AAGCAGCGCAATTAACAGAATTAGGTTCAACGAAG	C/G
Affx-152096743	AX-147265759	3383532	A01	AGATACATAACGCGTGAAAAGCGGTTGGAGGAGAA[A/T]ATCATCAACAGTTGCAAGGTGCATGATTATGGAGG	A/T
Affx-152104304	AX-147265760	3397429	A01	ATTAAGTTAGGATCAAATTTTCATGTACCTCAATG[A/T]GAGAGTTATTGCTTCTTCCCTTATGCAATGCATGT	A/T
Affx-152074284	AX-147208333	3407861	A01	GAAGAAAGAGGTGATTGTGATGAAATTGAAGGACG[A/G]GAAGAGAACGAGGATGCAGAAGACGAAGAAGAAAT	A/G
Affx-152081740	AX-147208334	3408198	A01	ATGATGACAGGCAAAAGGCAGAAAAGTGGGTTTGA[A/G]AGGGCTCCACAGTGCTTCAGGTTTGTGTGATTTCA	A/G
Affx-152096407	AX-147265761	3408805	A01	AGAAGTTGGCAAATGGATCCTATTCTACTTTGGAG[C/G]AATTTGAGGTGCATAAGAACTTTTCTTGATTGTTT	C/G
Affx-152032046	AX-147208335	3409539	A01	GGAAAAAGTTTGAGAAGTTAAGGATAGCCTTTGAA[C/T]GCTCTCAGGCTGAGCTGAAACCAGAACAAAAATCA	T/C
Affx-152101110	AX-147265762	3410597	A01	GCAGGGATAAGGCCCAATACTTCTGCTGACCTTGA[C/G]AATCTTGATAATCAGAAACAGAGTGTCCAATCAAA	C/G
Affx-152061534	AX-147208336	3410790	A01	CTAAGCCCAGAGAAATGGTATCAAGGAACTTGAAT[A/G]CTGCTCCATCTGTATTGTTCAAACAGCCGGACACT	A/G
Affx-152039437	AX-147208337	3416272	A01	AAATCTTGATGTGAATTCTATCACTAAATTCCAAA[A/G]TAGGATTCCGAACAACTTTTCCTCCCTTGATTTTT	A/G
Affx-152062809	AX-147208338	3417153	A01	AAGCAATTAAGATTGGTATTTTTTAAACTACATGT[C/T]GTGTAAATTTCATGGATTTGTATTCATTCCATGTC	T/C
Affx-152082394	AX-147208339	3426995	A01	TATACCTTTGTTATAGATTGTTTAACATCAATTGA[C/T]GTTTGAGTTGACCATTGATCCAAAGTCTTTATAAA	T/C
Affx-152067915	AX-147208340	3432772	A01	GTTCTGAATAAGTTAGTACATACCTCTGGATTCTC[G/T]TTGTGATGAAAGGGTGAATGTCCAAAGAATAACTT	T/G
Affx-152056953	AX-147208341	3433039	A01	TTTAGAAGATTTAATTGCACTTGTATTTATAACTT[A/G]TAAGTGAAAAAATATGGACCAACATACATGTGCTA	A/G
Affx-152028196	AX-147208342	3436202	A01	GAGATGAACTTAGATTTTGTTTTAAGAGCACCTAA[A/G]AAGCCCACAATCATTGCAATTTGCAGCACTCTGAT	A/G
Affx-152096161	AX-147265763	3438110	A01	AGCGGAATGGTGAATATCCTAGAAGCCTTAAGTGG[A/T]ATCAGTGTCTCCTCTTTGCGAGTGACAGCAGTTCA	A/T
Affx-152038664	AX-147208343	3438230	A01	GAGCATCAAAGCTCGCTCGGATTCTCACAATCACA[A/G]TCACAATCACAATCATTTGAGGACATGGAAACGAT	A/G
Affx-152047145	AX-147208344	3438818	A01	AGGATTATGGGAGTGAACAATAAGGATACAATAAA[A/G]TATGAAGAGAGATATGTGGAAAGTGATGATGATAT	A/G
Affx-152064805	AX-147208345	3438883	A01	TGATATCCCTAGAGTGGTTAATGAATTTGATCAAA[A/G]GCGTTATGATTTATATGTTTTGGGACAAGGGAAAG	A/G
Affx-152095327	AX-147265764	3439011	A01	GTGTTATTGGGGACTTAGTGGCATCAAATAGCTTT[C/G]GTTCCTACTCTTCTGTGCTTGTTGTACAGCAATAT	C/G
Affx-152100072	AX-147265765	3441562	A01	GAAAAACTGCATATTCAATTGTTTAGGCCCTCCTT[C/G]TCGAAGCTCTGTATACTCTGGACCTGAAACAACAT	C/G
Affx-152060309	AX-147208346	3441680	A01	ACATTGGTGTACCTCCCATCTGGACCTTTCTTTAG[C/T]TTCTTGAGAGCATTCTCAACAGCGATCTTCCGAGC	T/C
Affx-152035002	AX-147208347	3441731	A01	TCAACAGCGATCTTCCGAGCTTGCTTTCCTGGTGA[C/T]AACTCTTCCGGTTCTTGTTCGGCTTTCAACATCTC	T/C
Affx-152069197	AX-147208348	3441866	A01	TTTTCATTTGGATAAGCTTCTGTAGGAATGTCATC[A/G]TCACTATCCATTTCATCACCAGTCCACAGCGTCTT	A/G
Affx-152036510	AX-147208349	3441950	A01	TCAGACCAAACACTTCTTAACTCATCACTGTCATC[A/G]GCATCGATCAGATCTGCGTGTTCTTTAGCTTGCTG	A/G
Affx-152081749	AX-147208350	3442022	A01	CTTGCCTTCCTAATCTCTTTATCAAGATGACTCTT[C/T]GAGTCATTTTCTTCATCAGTTTCATCTTCGCTTCC	T/C
Affx-152034474	AX-147208351	3443162	A01	GATTGTGAATCTAACCTTGAAAATTCATCACATAG[A/C]CATTACTAAAACAACCTTTTAAAACACCTGGAGCT	A/C
Affx-152065232	AX-147208352	3443441	A01	CCATCGGAACAAACTAACTGCTCTAACGCATTACC[A/G]CCTCTTTTTCCAAGTTCTTAATAATGCTTCTCCTG	A/G
Affx-152045407	AX-147208353	3445374	A01	TATTTCTTATGCACACGCTTGTCACTTACTTTGGT[G/T]AAGAGTTCGAACCAAAAGAGTGTCTGGCTCAGTTC	T/G
Affx-152060985	AX-147208354	3451358	A01	TCCTCCAATAACCCACACTTTTCAGCTTCCAATTC[A/G]ATGTTCCTTTTCTTAAGATCATCAACAACACATCT	A/G
Affx-152056901	AX-147208355	3451436	A01	TCCCATTTCTTCTTCTCTTCCAAGAGCTCAGACTT[C/T]TCAAATTCCAACTGCATGTTCCTATCCCTAAGAGA	T/C
Affx-152100570	AX-147265766	3451647	A01	CCTTGAGCTGCGATTCGAGGTTCAACTTATCCAAG[C/G]TGTGGATACTGTCTTTCACTTTGAGGGACGCAATT	C/G
Affx-152058184	AX-147208356	3454654	A01	TGCTGCAAACCACTCAGTTGCCTCACAACACGATC[C/T]ACTTGATGCCACTCTACAATCGAAAAGCACAACAG	T/C
Affx-152044857	AX-147208357	3454720	A01	AACAGTGGACAGACGGCATTCCATGACTCCTCACC[C/T]TCAAACACAATCGGTGGCAGAATATGCTGGATATC	T/C
Affx-152071712	AX-147208358	3454933	A01	CGAAGTCTAAACTCTTCAGAGTCATTGCGCTGCTC[A/G]TAACCAACCCACCTGCAATGTAATGAGCCATCAAG	A/G
Affx-152058050	AX-147208359	3456842	A01	CATTTCTTTTTCTCTTCCAATAATCCGCACTTCTC[A/G]GCTTCCAATTCAATGATCCTCTTCATAAGATCCTC	A/G
Affx-152056416	AX-147208360	3456883	A01	CAATTCAATGATCCTCTTCATAAGATCCTCAACAA[A/C]ACCTCTCTGATCATCCCATTTCTTCTTCTCTTCTA	A/C
Affx-152103403	AX-147265767	3456978	A01	ACTGCATGTTCCTATCCCTAAGAGACTCACTCACA[A/T]CCTTTTCTTTCTCCAATTCGTCCTTCATCTCCAAA	A/T
Affx-152083264	AX-147208361	3457073	A01	CTCGAATCAGAACCGACATTCTCCTCTTTCTTAAC[A/C]TTTGCTCCTCCATTTCTGAACTCCCTGAGATGTGA	A/C
Affx-152042950	AX-147208362	3460680	A01	CATGTCAAGATCTTCATGCTTCTCGCCATTTGGAA[G/T]CTTCCAATCAAAATGAAAAAGCAAATTTGCAAGTA	T/G
Affx-152096561	AX-147265768	3460850	A01	AACCATCAATGAACCTTTCTGGATCAAACTTCTCA[C/G]CTTCCTTCCAGTATCTTGGGTCCCTCCCAATTCCC	C/G
Affx-152073103	AX-147208363	3461937	A01	ATAACATTGTCAGATAGAGGGTGCTCAAGGTTGCT[A/C]TGCTTCTGAAGCTTTAATAAGACATCAACAATATC	A/C
Affx-152065826	AX-147208364	3461985	A01	TTTAATAAGACATCAACAATATCCTCCGTTGACTT[C/T]TCATTCATTTCCTTTCTTTCCTTGTGATTTCTCAC	T/C
Affx-152045592	AX-147208365	3462178	A01	CTTTCAACACATCCTTCATAACTTGTATGAACGCT[G/T]CTTGATCCGTTGACTTTTCCCCAAAGGCCACTCTT	T/G
Affx-152036170	AX-147208366	3462248	A01	TGATGTTAATCCATATGACACAGAATATATAACTT[C/T]GCTGAAATTAATGATAGACCCATGATTGGAACTTA	T/C
Affx-152060752	AX-147208367	3462773	A01	GGACAAGGTTGAATTTGAAGAAAGATAGTGGAGAA[C/T]AAACTCCATGATTGGAAAGGAAGAATAGCTTTTGG	T/C
Affx-152073517	AX-147208368	3466095	A01	CCTGGGCACATTCTTCTTCCAGCACCAAAAGGAAT[G/T]AGTTCCAAGTTGTTTCCTATGTAATCAATAGTGCT	T/G
Affx-152073371	AX-147208369	3466473	A01	GCCCACAATACGGTTGTAGCTGATGTCTCTGTTCC[G/T]GCTGCAAAAATGTCCTACAACCATAGATCAAGTTA	T/G
Affx-152069481	AX-147208370	3468954	A01	TACTATCATCTGTTAATTGAAACTCTTGCTGATTA[C/T]TACTATCCTGGAATTTCAAGAGCACATCTAAGAGG	T/C
Affx-152073495	AX-147208371	3469112	A01	GCTTCTCGGTGCAATTTCTCAAGCTTGGGCTTCAA[C/T]CCAGAGACATATTGAAGCCATGTAATAGAAGGGTA	T/C
Affx-152100209	AX-147265769	3469722	A01	TATTGTTGAGAACACTTGTTTGGAAAGATTGATAG[C/G]CGACCCTTCTTTTGAAGCAATCAATTTGATGAGAT	C/G
Affx-152038216	AX-147208372	3469765	A01	TCTTTTGAAGCAATCAATTTGATGAGATTGTTGAG[C/T]TCTTCAACTCTGATTGGTTGGAAAGATTGGACACG	T/C
Affx-152050736	AX-147208373	3469990	A01	AACTCCTTGGCATATTCAGGTGAAGATACCACTAT[A/G]GTTGAAACTTCACCTAGCTTAAGATGCATCAAGGG	A/G
Affx-152062193	AX-147208374	3478066	A01	TTCTGCACCACATAGAAAACTAAGAGACTTAGCAC[A/G]AAAATATGGACCTTTAATGCATCTTCAACTTGGTG	A/G
Affx-152046510	AX-147208375	3478519	A01	AGGTTTTGAAGCTGGCTGGAGGTTTTTACATTGGA[G/T]ACTTGTTTCCATCGGCTAAATGGATTCAGAACCTC	T/G
Affx-152047051	AX-147208376	3480363	A01	AACTATGGTGTTGCAAGTGTTGAGTTAATCCTTGC[A/G]TTGCTGTTGTATCACTTTGATTGGAAGCTTCCTAG	A/G
Affx-152042797	AX-147208377	3493539	A01	GTTTGTTGAAAAACAGAAACATCAGCCATTTCCCT[C/T]TTCCTCAGAGCAAGAATCTGACCGTCAGTTATACT	T/C
Affx-152040757	AX-147208378	3493658	A01	ATTCCAGTTCTTAATCAGCCCTTGTCTTCCAACCG[C/T]TACTATGTTATATGGAGGAAAGGAAAGCATCAAGG	T/C
Affx-152098606	AX-147265770	3494770	A01	TTGGCCTAAATCAATTGTTGCGCGGTCAATTACCG[C/G]CATTTGATTTCCCATTGTCTAATGATAGTTCTGGT	C/G
Affx-152064626	AX-147208379	3494869	A01	CATTTATGTTTGTGAAGGAAGGAATGGAACTCAAG[A/G]ACCAAATGAAAAGATCCGTGTTTTACACATTGACA	A/G
Affx-152073959	AX-147208380	3495291	A01	TTGAAGAGAATGGATGGAAGCTTTGTGTTAACTTA[C/T]GGTTTCAGACACACTCATCAAATTATGTGTAAATG	T/C
Affx-152039499	AX-147208381	3505719	A01	AGGGAGGCATGTACAAGCTCAACGGAAGAGGATAT[A/G]GGAACTACTTGTTTATGCTGCAATTCTGTGAAAAA	A/G
Affx-152053927	AX-147208382	3505849	A01	AGCGTTCTGGTTTCCATGCAAAGTCTGTTGCTTCT[A/G]ATGGGATCCCTCCTTCATTCTTAAGGACGAAAGGT	A/G
Affx-152060913	AX-147208383	3505889	A01	GATCCCTCCTTCATTCTTAAGGACGAAAGGTTGGA[A/C]TGTTGAAGCTTCTACACCCAAGAATTACAATTTGG	A/C
Affx-152059909	AX-147208384	3505995	A01	CAATTACCGGCATTTGATTTCCCATTGTCTAATGA[G/T]AGTTCTGGTTCTGTGGTTATTGGGAATTGGTACTG	T/G
Affx-152030524	AX-147208385	3506440	A01	GAGGGGCTATTAAATGGGAAAATTTTGGGTGTTAT[A/G]TGCTTGTGGAAAGCTTTGTTTTGAAGAGAATGGAT	A/G
Affx-152062138	AX-147208386	3515413	A01	ACTGTTGAAGCTTCTACACCCAGGAATTACAATTT[A/G]GAAGAAGCTCTTGGCCTAAATCAATTGTTGCGCAG	A/G
Affx-152100421	AX-147265771	3524995	A01	GCAGCAAGAAAAGTAATATCAGTGGTGGCGGTAAA[A/T]TTTGGAAGATTGGGAAGCTGTTTAGGAAGAATAAT	A/T
Affx-152045379	AX-147208387	3525579	A01	CTCGATTATTCATCAGAATCAAGAGCAGAGTTGTT[C/T]CCTCCTTCAAAGATGATGATGAGTGATAATTTTAA	T/C
Affx-152084308	AX-147208388	3536825	A01	GTTGAGTGCTCCATGTTTGCTGCACTTACTGGTTT[A/G]GTTTACTTCTTGAGCAACTCTCTTGCTATTGAGGT	A/G
Affx-152036150	AX-147208389	3546878	A01	GTCCATAGTGAAGCTAGGAATCTTATCAAGCCTAA[C/T]GGGATTATCTTTTCCTCCAATCAATTTAGCAGGAT	T/C
Affx-152037447	AX-147208390	3547461	A01	TTGAGATTCAAGCTGGATAATTTGTTGGAAAGATG[A/G]TTGGATAACGCGCTTTCTAAAGACTTGTGGCACAA	A/G
Affx-152103632	AX-147265772	3547634	A01	TTCATCATGAACACGATCGTCAACATCAACCTTAG[C/G]CTCAGACTCTTCAATAACCGTGCGTGTATGCAGGG	C/G
Affx-152039808	AX-147208391	3547746	A01	CGGCAGAATTTGAGGTAGTTATAGGAACAATCATC[A/G]GTTTGGGACCCGTTTGGCTTCCGAGAAAAAGGGGA	A/G
Affx-152055519	AX-147208392	3569411	A01	TAAACCCTTCAATTTCTCATCAGCCTCTTTATACG[A/G]AACGGCATACCGATTCTCGGCCACTCTATTCTTCT	A/G
Affx-152043508	AX-147208393	3574490	A01	TCAAAGCCTACACCTCTTCTGTCACGAGTTATGAT[A/G]CTCTTTTGGAAGAAGGATCTCTTAGCTTTCCTGTT	A/G
Affx-152054267	AX-147208394	3574583	A01	CCAATGGCGATATGATCCTTTTTGCGAGTTTCAAA[C/T]TCCCGGAGAATACAACTCTGCTGAATCATGTCTGG	T/C
Affx-152077744	AX-147208395	3575633	A01	GACATAGAATCTTCTGGAACATCTTCCACTATGTA[A/G]TCGGTTACTTAACAATTGGGCTTGGCATATGGAAC	A/G
Affx-152073066	AX-147208396	3575674	A01	TACTTAACAATTGGGCTTGGCATATGGAACGTCTT[C/T]AAAGGTATTGACATAATGGAAGCAAGAGGATGGAA	T/C
Affx-152033696	AX-147208397	3575731	A01	GCAAGAGGATGGAAGAGTGTGTATTTGGGTGTGAT[A/C]ATATGTTTGGCTCTAATTGCTATAGTCTTGGAGGT	A/C
Affx-152059595	AX-147208398	3579919	A01	ACCGTGGTGGGACCATCAACACACTCTGCACTAAT[A/G]ACTTGAGAATAAGGTGTGATGAAAACTTCCCGGGG	A/G
Affx-152099140	AX-147265773	3579967	A01	GGTGTGATGAAAACTTCCCGGGGATGTGGATTTCG[A/T]ACAGGAATCACACCCTTGACTTCCTGATTATGGTG	A/T
Affx-152063356	AX-147208399	3580360	A01	CTGCAAAAAGCATGATAATGTTTAAGCTGCTTGCC[A/G]CATGTCCACGCCACTCCAGACCAAACAATGTCAGA	A/G
Affx-152077820	AX-147208400	3580540	A01	AGAAAAAGTAAACAAGAGGGATATACCTTGCTATT[A/C]GCTATCGGTGCAGGAAGACCAGTAATTTCATTGAC	A/C
Affx-152099401	AX-147265774	3580606	A01	TTGACACTACCATTTGTGGTATCATAAGCTTGTCC[A/T]GAAGAATGACTAGGTGATCCTATGATATAAAAAAT	A/T
Affx-152103296	AX-147265775	3581379	A01	CCTTCCTTCCCACAAATTTCCAAAAACTCATCGGC[C/G]ACAACATAGAACATGTGCCTAACACTCCTCTCAGT	C/G
Affx-152041225	AX-147208401	3582192	A01	GCTCCAGAGGATGTTGCATAAAAGGCAAAAGGGTG[C/T]CCCGAATTGCAGAAAAGATTGAAACTTCTTTTCTA	T/C
Affx-152037902	AX-147208402	3584402	A01	CCAGCGTACAGAATTTACAAGACCAAGTACTGTAT[C/T]TGGTGGCAAAATCTTTCGGCTGTTGTGTGCCACAC	T/C
Affx-152048193	AX-147208403	3584834	A01	TGTTCAATGATAGATCCAATCTGTGGTGCATCCAT[A/G]GTCAAATCAACATATTTAGGGGTACTAGACGAGCA	A/G
Affx-152082486	AX-147208404	3586212	A01	GGACCATGGGCATTATGGCAAAGCTCATGAAGCAT[C/T]GTATCCAAAACTTGATCAAATGGGTAGAAGTCCAA	T/C
Affx-152066288	AX-147208405	3593801	A01	ATAGGCTGAATCCACCACTATTGGCCTATGGGGTG[C/T]GTATCCCTTCGACAAAAGATGGTTAATTGATACAT	T/C
Affx-152103294	AX-147265776	3593931	A01	CCTTGTGTCGTGGCGTCTATTACAATTCCAATGGC[A/T]ACGCCAATTGGACTGGAAATTGCAAAGGCGAAAGC	A/T
Affx-152102038	AX-147265777	3594096	A01	GTCCATAAAGCTTTCCAAGCATCTGCTTTTGTCTC[C/G]GCAACTCCTATGGCTAAGCCCTCGAACACGGAGTG	C/G
Affx-152034373	AX-147208406	3594170	A01	GCAGAGAGCAACAATTAACAAGATGGTATCTCCAA[A/G]TGAGGTGATAGATGTAAGAGCAGGGTTTGCTAGGT	A/G
Affx-152044328	AX-147208407	3594354	A01	TGGAATTGTGACTGAGAAGCAACTCCATTGCCACT[C/T]CTTTTGACTGTCATAGACCCTGCAACAGGAACATA	T/C
Affx-152048895	AX-147208408	3595179	A01	ACGCAAGCTAACATGAAAGCGAAAGGGTACTCTTT[A/C]TCCGTCAAGCTCCCAAAAGTCTCGTTAGCATCGCT	A/C
Affx-152080937	AX-147208409	3602086	A01	AATTCAGCTGGAATATCACATCCCTGATAAGATGC[G/T]AGCACTTGCCTTATATCAGCTGGACTACTACAGGC	T/G
Affx-152030983	AX-147208410	3602872	A01	TTCCCATCTTGATACTTCGTAGCTGTCCTTGCTAG[C/T]GCAAATCGTATAGTTGGCCTGGGATTATTCAGCCT	T/C
Affx-152036087	AX-147208411	3611395	A01	GAAAACAATTGTTTTAGATCATCTCCGCAGCCCAA[C/T]GACGGAACATTCCTCACAATCAAATACCTGCACCT	T/C
Affx-152062398	AX-147208412	3611598	A01	TAACGCGGCATGGAAAGCAAAAACGAAATCCGTTA[C/T]TTCAGTTACAGCAAATGACAGTTTTGCTCTGGGAG	T/C
Affx-152046159	AX-147208413	3626508	A01	AGTTGAAGATGTGAAAGAAGTAAAAAAGGACAAGA[A/G]AGATGATGATGTGGAAGAAGAAAACGAGGACAAGA	A/G
Affx-152066685	AX-147208414	3626679	A01	TAAGGAAATTGATGGTGTGAAAGAAGTATCAGAGG[C/T]TAAGAAAGATGATGATGGACTTAAACCTGAGAATG	T/C
Affx-152026642	AX-147208415	3626801	A01	TTGAAGCTGAAAAACCAGAAGTGGATGCAATGGAA[A/G]TAGATGGTAACACTAAAGACATGCAGGAGAGTGGG	A/G
Affx-152044158	AX-147208416	3626949	A01	TGGAAAGTCAAAAGAAGAAGACAAAGCTGAAGATA[A/G]CAAGGATAATAAAGGATCGAAAAAGCGTTCGAGAG	A/G
Affx-152100999	AX-147265778	3628218	A01	TTCTGCTTCTTCAATGCAGCTAATAACTTTTTGAC[A/T]CTTGCATTTTGTGCTTCAGTGGCATTTAAATTATC	A/T
Affx-152033183	AX-147208417	3628598	A01	AAGCATATGATCAAAGTTAAGGAAAAATTTGACAA[A/G]TGTAACAAAGAAAAACTACTGGAATTTTGTGATGT	A/G
Affx-152101746	AX-147265779	3629714	A01	AGAATGGATCTTGTATGTGAAGTATTCACATCATT[A/T]GGTTATGTGAATTTTGACCTTTGGTTCTGAAGGTG	A/T
Affx-152075215	AX-147208418	3647671	A01	CAGGGGTTTAGAGGGAATGATTTGGGTGCAAAACA[A/G]GGTACTGGTGGATCTGGAATTAGGGTTGAGTTGGG	A/G
Affx-152079345	AX-147208419	3648316	A01	TATGCTTCGCCTTTTACAGTTAAGAAAATGGGTGA[A/G]GCTCAGGTGAATAGGAACCAGCAGATGAACCAAAC	A/G
Affx-152043344	AX-147208420	3649096	A01	AGGAGGTACAGGGATGATAGAGATCAAGGATATGA[A/G]AGAGATGCACCCAGAGAAAAAGATGTGGGCCATGA	A/G
Affx-152030522	AX-147208421	3664800	A01	TCATCCTCCCAAATTTGGAAGTTAAATTTATTGAT[C/T]CTGATACTGGTCGATCCCTCCCAAGGAACACACCT	T/C
Affx-152046569	AX-147208422	3665567	A01	GCCATTTTGTTATCTCATCCGTCGGTAGAAGATGC[C/T]GCAGTTGTGCCGTGAGTAACAAGCCACCATCGATC	T/C
Affx-152028371	AX-147208423	3665858	A01	AAATCACCTTCTGGCAAGATAATGAGAAGGCTTAT[C/T]AAAGAGAGGATGGTGAAAAAAATGAAGACAAACTC	T/C
Affx-152096292	AX-147265780	3690030	A01	TCCTGTAACGAGTGTTAGCTGGGCTCCTGATGGAA[C/G]ACATTTAGCCATTGGTTTGAACAATTCCCATGTAC	C/G
Affx-152037798	AX-147208424	3690223	A01	TTGAGAACACTGAGGGGTGTACACCAATCAAGAGT[A/G]GGTTCACTAGCTTGGAACAATCATATCCTCACAAC	A/G
Affx-152079620	AX-147208425	3690413	A01	AATTGGCAAGTGGGGGCAACGATAATCTGGTTCAT[A/G]TATGGGACAGGTCCATGGCGTCATCCAATTCACCG	A/G
Affx-152104346	AX-147265781	3695314	A01	ATAACGATAGAGATGACGGGGCTGATATTAAAAGA[C/G]AATCTGTAGTCAAGAGGGAACCCAGCAAGCTGCTG	C/G
Affx-152031889	AX-147208426	3695452	A01	AAATTATTGCCTCAACTCGTGCAGAAAATGCAGCA[A/G]ATGGATCTAACCCCCAGCCGAAGAAACTAATTATA	A/G
Affx-152029545	AX-147208427	3701464	A01	AAGAAATAGTAATAAGGAGTGAATAGTAAATAGGG[C/T]TTGAATTGGAGATTATTACGGTTTATGCCATTGTC	T/C
Affx-152078178	AX-147208428	3715622	A01	ATCCTTTCCTTGCAATTTTTTTCCTGCAACCCTGA[G/T]TCTACAGTCTCAAAATCTCACTCTCCAATATCTGT	T/G
Affx-152102569	AX-147265782	3715884	A01	GTCTCTGAGTCATCACCAATCAACATGTCTCTTGG[C/G]TACGCAGAGAAGCTTTCCTACATAGAAGATGTCGG	C/G
Affx-152034492	AX-147208429	3715953	A01	GGCAACGTTGGAATGGTTGAGCATTTCGATGCTTC[C/T]CACCTTTTGAGAGAAAAAGTGCGTCTCCTTTCTCT	T/C
Affx-152061250	AX-147208430	3717294	A01	TTTTTCTACTTGCAGAGTAAACACTTGGTGGTCTT[C/T]ACGGGTGCAGGAATATCAACTTCTTGTGGTATACC	T/C
Affx-152030484	AX-147208431	3724436	A01	TCCTAGTTTTCCAATGTAATTAGGGCAAGAGCAGC[C/T]CTTTCTTGTTGCCTATCCTACTGGCTGCTGGTGTA	T/C
Affx-152078524	AX-147208432	3724480	A01	TTGCCTATCCTACTGGCTGCTGGTGTAATGCATTC[C/T]ATTAACCATTCTAATCTTATCATGAATGTAAGTTT	T/C
Affx-152047183	AX-147208433	3724614	A01	TTAGACAAGGAAGATTACAAAGCAGCCATTCTTGA[C/T]AGGCAACCGTTTCGGCTTAAAAGGTTTTATAACAC	T/C
Affx-152083970	AX-147208434	3725371	A01	ATTGTAACCAATCTTGTTCACCACAGCAAAACAAG[C/T]AAATCATCCCCTGATTCTCGAAGTAACGGTGATCT	T/C
Affx-152103871	AX-147265783	3726472	A01	CCAAGAGTTTCTACTATGTTGCATATTTTGACTCT[C/G]AGACCATTTTGTCTCACGCTGACAAAGTTCTATTT	C/G
Affx-152042763	AX-147208435	3726648	A01	TTTTTACTATACATTCTACAGTATTGCACTCATTC[A/C]CAAAAGCTATGAATTGCTTCTCTGCTTAGTTGGAT	A/C
Affx-152055260	AX-147208436	3749655	A01	GTTTGATTTGTATGAAAGGAGGTGGAAACAAAGGA[A/G]ATAAGAGAGAAGATAAAAGTGGTGAAATGTATGTT	A/G
Affx-152043703	AX-147208437	3749741	A01	TGGAGAAATAAGCGTGTCAGCATATGACACTGCAT[A/G]GGTTGGTCTGGTGAAAGATGTTAATGACGGAAATG	A/G
Affx-152100306	AX-147265784	3755275	A01	AAATGATTAAAGTTATTAAATTTGGTAGATGCACT[C/G]AAGCATTTTGAGAAAAATGGTGAGTTCTTTTGCTT	C/G
Affx-152055543	AX-147208438	3757691	A01	TCTCAGACCATTATGTCTCACGCTGACAAAGTCCT[A/G]TTTCAGAAAGTGATGTAATAAATTAACATATTTCA	A/G
Affx-152097456	AX-147265785	3787192	A01	GATGGTTCTTGGGGTGATGCTAATTACTTTTCACC[C/G]CGTGACCGTCTTCTTAATACCCTCGCCTGTGTTAT	C/G
Affx-152062849	AX-147208439	3802139	A01	TCCAAACGTGTATCCTATAGATTTGTTTGAGCGGA[A/G]TTGGACTGTTGATCGTTTGGAACGTCTCGGCATTT	A/G
Affx-152040735	AX-147208440	3802320	A01	ATTTCAGATATTGGACCGACAAGGGTCTTGGTTGG[A/G]CAAGAGACTGGGAGGTTCCAGAGATTGACGATACA	A/G
Affx-152055513	AX-147208441	3802711	A01	CCAAACATTTTTCATCCAAATTTTTATCAGAGAAG[C/T]GTGCATCTAAAGAGATATTTGATAAATGGATCATC	T/C
Affx-152104030	AX-147265786	3804800	A01	TTGGAGACAAGATTTTACATAGAACAATATGGTGG[A/T]GAAAACGTTGTTTGGATTGGAAAGGCACTTTACAG	A/T
Affx-152076540	AX-147208442	3807764	A01	AGAGTCGGGGGTCAAGCATTCATTTCTACTGCACA[A/G]CAAGAATCTTCGGTCTCAAAAGATGAGACTTTCCT	A/G
Affx-152080803	AX-147208443	3807853	A01	TAACTGCTCAATTATGTTTGGTTTGGACTTTACAA[A/G]TTTCATAACCGAATTTACAGAACCTTCTGCGCCTG	A/G
Affx-152052071	AX-147208444	3808034	A01	GAACCACAGATTTCTTTGTAAGTATCATAATCAGC[A/G]GCGCATGTATTGCCCCCTTCCAAAATCTTTGCAAG	A/G
Affx-152038304	AX-147208445	3808090	A01	CAAAATCTTTGCAAGAGGGTGCAAAACCAAGATTG[C/T]GCCATCACTTCTTTCTAAGGTGTCCTTCAACAAAA	T/C
Affx-152095454	AX-147265787	3808190	A01	AACTGCACAAATACTGCAGTCGCATCCAAGTGGTA[C/G]ACAGAAACCACAGAAGCTGGACCAAAAACTTTAGA	C/G
Affx-152101500	AX-147265788	3808238	A01	GAAGCTGGACCAAAAACTTTAGATATGCACACTCT[A/T]AGATCATTTGCCTTCAGCTGAGAAGGAAAACCCCA	A/T
Affx-152075062	AX-147208446	3809137	A01	CTTTACTTTCTTCTTTTTTAGGTGACAACACATAA[A/G]CTCCACTGCCAATCAAATGCAAACCAGGAGTTGGG	A/G
Affx-152058290	AX-147208447	3809521	A01	ATTATTGTTGAAGAGTATTTTAGTGTCAACAATGT[G/T]CGGAAAATACTTGTTAATAGAGGTGACAAACTCTT	T/G
Affx-152044133	AX-147208448	3810313	A01	ATAATATATTTACCAGAAGTAAGTTTAGTTCATCC[C/T]TTGAGTCTGTATATACAACCATATGTTGTGAACCA	T/C
Affx-152101310	AX-147265789	3810352	A01	AGTCTGTATATACAACCATATGTTGTGAACCAGAA[A/T]CTTCGCTATTCACACATACATATGACAAATCTTGA	A/T
Affx-152095618	AX-147265790	3832053	A01	AAAGAGGCCTTCATACAAAGGCAAATTGATGAGAA[C/G]CAACACCACACTTAGTAGAACTTGCAATGGCAACA	C/G
Affx-152050582	AX-147208449	3832297	A01	GCTAAACTTGAAAACCCTAGAGACTTGAAGATGGT[A/G]TCAATCAAGGCAAATAAGTATGAGCTTGTTCTCTT	A/G
Affx-152067071	AX-147208450	3833121	A01	GTTGGCAAGCAATTAAGGACCCAAAGATTGTAAAA[A/G]CAATATGTGATTTGAAGTCCTGGGCTGATTAATCC	A/G
Affx-152053818	AX-147208451	3833312	A01	CCTTTTTGGATTATAGTACACTGATTTCCACCCTC[G/T]ACATTGTATAGCTAAACCAGTTATAACATCCTCCA	T/G
Affx-152082661	AX-147208452	3839241	A01	TTGTTTGCGTACATGTCGCAATCTACATTAAGAAT[A/G]ATTTTCCCATTGCTAATAATTGATGACACCCTTAT	A/G
Affx-152040569	AX-147208453	3841412	A01	AGAAGAGAATGAATTCCACTGAGAAAATCCCTTGT[G/T]TTTGGAGCGGATTTCCTCAGCTACTTCACCCACCT	T/G
Affx-152073555	AX-147208454	3844147	A01	CTTAACCCTATAAATAATAATGTTACCTTGATGGT[G/T]ACCAACTCTTTGGCATTTATAGAATCATTTGAGTA	T/G
Affx-152080294	AX-147208455	3844288	A01	GGCAACCAATGCTTAGCAAAATTAGATGCCTCTAA[A/G]AGAGCATAGAAAGTAATATCTGAACCTCCATCATC	A/G
Affx-152034384	AX-147208456	3845309	A01	CTCATGAGCCAATAAAGACCAAACCATAGCTCACA[C/T]AAAAACATTCCAAACCAAACCCATTTCCCATCTTC	T/C
Affx-152042138	AX-147208457	3855961	A01	TGTATAGCCATATCCTTAGGTCATTCCACCAACCT[C/T]GAATTGTGCCTCCAGAGAATAAAAATTCCAATAAA	T/C
Affx-152040048	AX-147208458	3855990	A01	CAACCTTGAATTGTGCCTCCAGAGAATAAAAATTC[A/C]AATAAACTATAACTTGTTTCCCCAATAATAACATA	A/C
Affx-152061671	AX-147208459	3857470	A01	AAGGAGATACAATGAAGGGATAATTGAGTAGTATA[A/C]TGTTGCCAAAGAGTTTGAGGCCCATAAGCAATAAG	A/C
Affx-152096173	AX-147265791	3860950	A01	CCCCATAATGTGTTTTCCTCATAGGTACAACTTGC[C/G]AGGACCTTTGATCTTTCTTCCAATTCCTGCAAGTT	C/G
Affx-152039842	AX-147208460	3861018	A01	GTTTTCTTCTAGACTTTGATCATTTTCATTATTAG[C/T]CCAATCATTAATCCTGTTTTGACCATTATTAAACT	T/C
Affx-152100112	AX-147265792	3861733	A01	GAGTACATATCACAGTCAACATTCAGAATTATTTT[C/G]CCGTTGCTAATAGAAGAAGACACCCTTAACTGCAT	C/G
Affx-152065979	AX-147208461	3863895	A01	ATAATAATACCTTTATAGCCGCCAACTCTATATTG[C/T]GAGTGTGATCATCATATTGATTATTTTGGTGTGCC	T/C
Affx-152029234	AX-147208462	3864763	A01	GAAGACAAGGTTCCAACGGAGTGCTTGAGTGAGAA[G/T]CCAATAAAGACCAAACCATAAATCTGCACCAAACA	T/G
Affx-152039696	AX-147208463	3907226	A01	TACCTAGCTCCCGTGTAATCTCACCGATGAGTTGG[G/T]TCAGCCATATGATCAAGTTTCGAAGGTTGGAGAGT	T/G
Affx-152042266	AX-147208464	3907278	A01	GTTTCGAAGGTTGGAGAGTGACCCCAAAGTGAAAG[A/G]GATACTTCCATTCAGGTGGTTGAAACTCAAATTCA	A/G
Affx-152069968	AX-147208465	3910739	A01	GACAAGTATTCATTTTCAACTCAATTATGTAGGTA[C/T]GGATATGTTACTCCGAAAGATGTACCTTCGTTGAT	T/C
Affx-152077575	AX-147208466	3910768	A01	TAGGTATGGATATGTTACTCCGAAAGATGTACCTT[C/T]GTTGATTCAACAACATATAATTAAAGGAGAAATAT	T/C
Affx-152052790	AX-147208467	3910799	A01	CCTTCGTTGATTCAACAACATATAATTAAAGGAGA[A/G]ATTTTGGACTCGTTATGGAGGTAGTTATCTTCTGT	A/G
Affx-152095821	AX-147265793	3911583	A01	ATCAGAACAGTGTAACAAATTTTAAAGAAAACACA[C/G]AAGAGTTCATGGATACAAACAATCATACAACAGGC	C/G
Affx-152064893	AX-147208468	3915849	A01	TTAACCGCAACACCATTCTGAATTTCCAACTTGTG[A/G]AGCTCGGATTCGATGGTCTTGGCAATCTTGGCGTC	A/G
Affx-152083386	AX-147208469	3915984	A01	ATGACGACGGCTTGCTGCTTGATGAAGTTGTAGAG[A/C]TGTTGGTGGAAGTTGCTGTCGAAGGAGAAGCAATT	A/C
Affx-152073085	AX-147208470	3916004	A01	GATGAAGTTGTAGAGCTGTTGGTGGAAGCTGCTGT[C/T]GAAGGAGAAGCAATTTTCAGTGTCTCCTGCTACGC	T/C
Affx-152075031	AX-147208471	3916745	A01	AATATAATATGTGTCTGTCTTTTCCGGGTAGTTCA[A/G]GTCGTCAATTGTAGATATAGATGTCAAAAGCTGCA	A/G
Affx-152099323	AX-147265794	3917470	A01	TAGTTCATATCATAATGTTATGAGATCCTTACGGA[A/T]GCTTTGTCAAATGTGCTGAGCCCAACACCAACAGC	A/T
Affx-152037658	AX-147208472	3918336	A01	TTGGCAACATTCCAGTCCCTTGCTTTGAGAAATCT[A/G]GCTAGTGTTTCAGTTGGATATCCCTGATGCATGTT	A/G
Affx-152100161	AX-147265795	3937313	A01	TACTTCTCTTCCTTGAGGTTCATGCCGGAGATACC[C/G]ATGAATCCGGCCGAGTTCTTGCTCGACTTGGCTAC	C/G
Affx-152046947	AX-147208473	3946283	A01	ATGGAACTCGTTCCATACTCCGAACCAAACACTTC[A/C]ACTCCACCCTGGCAAGAAATGTTCCGATCCGCCTC	A/C
Affx-152032701	AX-147208474	3946524	A01	TCCTCTACGCCGTCTCGAAGCTTCTAGAAGCATAC[A/C]TAAGACCCCTCCAATGGGCTGTACTATGCTCAATT	A/C
Affx-152062380	AX-147208475	3946928	A01	ATGTCGACTCTGAGTTCTTTTAGGAGTAACAGCTT[C/T]AGGAGGAGTGCGATTAGTGCTTTTTTCACCAGAGG	T/C
Affx-152072927	AX-147208476	3947295	A01	TTACCGGGATTAAGCATTTCGTGGTGACTAGCTCT[A/G]GGAACTCATCTGCACAGACAAAGGCCTTGATGAAG	A/G
Affx-152050622	AX-147208477	3947660	A01	ATTTGGGTTTTGTACTATCTCATCACGTCAGAGTC[C/T]GGTGGAGTAACAGAACAAGTGATGTGTATGCTTCC	T/C
Affx-152099292	AX-147265796	3968481	A01	TCTGAAACACAACAAAATAGGCCTTCTTTGATGAC[A/T]AGAACGGCCATGAGAATATCGAGATCGAGATGGTT	A/T
Affx-152027060	AX-147208478	3969902	A01	AGGGCACATTTGATGAACAAATGCCGGAGTTCATT[A/G]GAGCTTTTCTTTGCAATGTGGTTTGTGATGGGAAA	A/G
Affx-152067199	AX-147208479	3970252	A01	CATTGCAATCATAATGATTGTTCTCAAACATCCAT[A/C]AATGAGGATCAAGTAAGTAATAATGAATTTATTTA	A/C
Affx-152035850	AX-147208480	3973125	A01	GATATCAGGTTCTGCAACAACAAACTACTTCATTC[A/G]ATTGCCAAAGGCGCGAGACATTTAGGACGCCTCTT	A/G
Affx-152058262	AX-147208481	3986510	A01	AATCCAGTGGAATCTTGCTCTCTTCATGGTTAAAC[A/G]ACCCATCTTTGATCATGTTGTTTATGATCACCGAA	A/G
Affx-152057884	AX-147208482	3990799	A01	ATGTATTGCTTCAACTATTTGATTAATAAGAAAAC[C/T]AGAAGTGTTTGGAGTTCAAGGACTATACACTGACT	T/C
Affx-152099737	AX-147265797	4014127	A01	GGAAACTTCATCCTTTTGTGGGAAGGAAAGAGCAA[A/T]TGGAACGTGTGATTAAGATAATTTGTAGATTAACG	A/T
Affx-152052928	AX-147208483	4014270	A01	ATTTTGAGTGGCTCTGTTCCTCAAAAACTCAGAGG[A/G]AAGAAGGTCATACTCATGCTTTTTACACCTAACAA	A/G
Affx-152083004	AX-147208484	4014715	A01	GAAGTTGGGCAAAGTGGGGATGTGCTACTTTTTGT[A/G]AAAGAGGTTCAAAACATTTTTGAAACATCATCTTC	A/G
Affx-152038728	AX-147208485	4014751	A01	AAAGAGGTTCAAAACATTTTTGAAACATCATCTTC[G/T]GCCCAAAATTTTGCATACCATTTGGGACATGCCCT	T/G
Affx-152030376	AX-147208486	4015112	A01	AACTTGTATGTATATAGTGCATTTTTGCTACAACA[A/G]TGAATGAGCATAGGAAGCACATAGAGAATGATGCA	A/G
Affx-152042263	AX-147208487	4017363	A01	AACATTGGTAACAACATCATTGTTGAATCTCATAA[A/G]CAATTGTGTGATTCTACTAATAACAACAATGATGA	A/G
Affx-152037220	AX-147208488	4017783	A01	GTTGTGGACACTAATATTGAAGGAAATGTTGTTGT[C/T]CTTAACCAGAATAGTGCTTTGAGGGAATGTCTAAC	T/C
Affx-152078711	AX-147208489	4021101	A01	GGGTCAGATGGATTGACCACAACTTGAGGATTTTC[A/G]CTATACAAGTTTGGAACTGCACTATAGTAGAGCTG	A/G
Affx-152033765	AX-147208490	4021209	A01	GTTGGGACTTCAGGAGCTGTCTGTCCATAATACTC[A/G]GAGCCAGCAACAGGTGTGTAAGAAAGTGACTGCCC	A/G
Affx-152071424	AX-147208491	4021572	A01	TTTGCAACTGATGCATCTGCATCAGTTACATTGCC[C/T]GAGGAATTCATATCTTCAACTTCCATGTCCACATC	T/C
Affx-152102172	AX-147265798	4022049	A01	CAGAATGGAAGCAAAGATGCTCCATATGAAGCAAG[C/G]GACCTAATATCAGAAAGTCTAATCTCAATCTCTAA	C/G
Affx-152057766	AX-147208492	4022103	A01	CTAATCTCAATCTCTAACATATACTTTGACAAGGT[A/G]TCCTGATCTTGCAAATTGCCCTTTGACCTGTAAAA	A/G
Affx-152057812	AX-147208493	4022431	A01	TATTCCCAATCAATTCCCTTCCATGAGTTACATTT[A/G]TATGTTCACCACTACATCCATTCATTTGGGATCCA	A/G
Affx-152028596	AX-147208494	4023619	A01	GGCACTTTACTTGATCCATCATCCATTTCATCATC[A/G]CTATATTGCCCAAGCAGCAGCAATGGATTCTGTGG	A/G
Affx-152029004	AX-147208495	4023682	A01	TTCTGTGGTTGACCTGAGACAAAACGCCAGCTTAT[A/C]AGATACTACAAACACTGGATTATCAATAGTATAGC	A/C
Affx-152052668	AX-147208496	4033590	A01	GTAGGCTTCAATGATCTTGAACTATAAGTCGTCCG[C/T]GGTCGTCCTGGAAAGTTATCTGAAGAAACAATATT	T/C
Affx-152063308	AX-147208497	4042724	A01	CTCAGACCAAGCTTCAACATTCTGTGGATCCTGTT[A/G]CCGAAGGTGTTGGGATCATCAAGGCTGAACCCAGA	A/G
Affx-152049788	AX-147208498	4043372	A01	ACATAGTCCTTGAGGCTAGTCATCTCATCACCACT[C/T]TTGGTGGAATGGTACCTGAGAAGTTCAGCAATCTT	T/C
Affx-152044775	AX-147208499	4043663	A01	AAGCCAAGGTATTCAGGAATCAACTCCTCACAGTT[A/G]TCCATGATGAAGACTCGGCGAACATAGAGCTTGAT	A/G
Affx-152066259	AX-147208500	4043717	A01	CGAACATAGAGCTTGATGTTGTTTGGCTTTTTCCT[C/T]GTGTCAAAGAGATCAAAGGGTGCCCTCTTGGGAAC	T/C
Affx-152061628	AX-147208501	4044050	A01	TCTTCCTCATCCTCGTCATCAGAAATTTCCTTCTC[A/G]GTTGTCTTCTCAATCCAGAGAGAAATTGGGTAGCT	A/G
Affx-152083077	AX-147208502	4045408	A01	GGGGAGGGTTTATGTTTTATATGACGAAAAAGGGT[G/T]GTTTCTAGATCCTTCTATGAGGCAAGAATAATGGT	T/G
Affx-152054410	AX-147208503	4047379	A01	CTTCTCTGCTGCTGAATTGTGTCAACAACAACAAA[C/T]TATTCTCAACTTCCAAACTCAGCATGCATGGCACT	T/C
Affx-152095755	AX-147265799	4047415	A01	TATTCTCAACTTCCAAACTCAGCATGCATGGCACT[A/T]TTAACATTTCTCATGCTTTCACCTCCAAGGTAATA	A/T
Affx-152065595	AX-147208504	4050068	A01	TTGAACAGATGATTGTGGGTTTAAAGGAGGTTCTT[A/G]TTGGCATGAGATCTAATGGTATGTTTTAAGATCTT	A/G
Affx-152046829	AX-147208505	4052801	A01	AGCTAATCCAGCGTATAATAATTAATCAGTTAACC[A/C]CTGATCATTGATTCCAAATTCCACTTAACATATCC	A/C
Affx-152082846	AX-147208506	4053019	A01	TCGTCTTTGTTGGCCGATTGGAACTCATACGCCGC[C/T]TCTCAGGAATCCTCCACTTTGATGCCCTTTGATAT	T/C
Affx-152060530	AX-147208507	4056372	A01	GTGCGCCATAGCTATGTTCTTTCTGTGATGTTCTC[C/T]GTTATACAGGTATATCCTTAACATCTTTTTAGCAT	T/C
Affx-152058299	AX-147208508	4057115	A01	TGAGATTTCTGACTTCTGCTTTTACCTCTTCAATA[A/G]TGAGATGTTTTGGGAGGTGACACTGTTTTGGTTAA	A/G
Affx-152065462	AX-147208509	4090997	A01	CATGGAAGAACAGTTTAAACAGCACTTCAGATTCA[G/T]TAGCATCATGGAACAATTCTACTTCAACACCATGC	T/G
Affx-152059540	AX-147208510	4091915	A01	AGAATCCCAGAAGACCTTGGAAGATGCAGAGAGAT[C/T]AAGGTCATAGATTTCTCCGAAAACCTTCTGACAGG	T/C
Affx-152037224	AX-147208511	4092194	A01	CTAACAGGAAAACTCCCAGATAGTCTTTCTGAGTG[C/T]CAAGAACTTGAGGCACTTGATCTTTCATACAACAA	T/C
Affx-152073989	AX-147208512	4092317	A01	CTCTTGCTTCTTGCCAATGATTTATCCGGCGTTAT[C/T]CCGCCGGATATAGGTAACTGCACTAGCCTATACCG	T/C
Affx-152069823	AX-147208513	4092963	A01	ATGTTTCCTTCAATGGCTTCTCTGGTGAATTACCA[A/G]ACACACCATTCTTCCATAAGCTCCCTCTCAGTGAT	A/G
Affx-152034551	AX-147208514	4093142	A01	CTCCTTAGCACCAGTACTGCACTGGTGCTCCTAAC[A/G]GTCTGCGTCCTGATTCGTTCACGATTGAACGAATC	A/G
Affx-152098678	AX-147265800	4100478	A01	TTATCTGCTGTGTCGATTTTGACCTTGATTTTAAT[C/G]ACTGATGAACCTCTTTCTGTGGATTGTGATCTCCT	C/G
Affx-152048086	AX-147208515	4100925	A01	TTCTGTTTCCTTCCTTTCTAATGCCAACTTCAGAC[C/T]TGCAATCTGCACAAATTTCCGGAAACGTTTGTATT	T/C
Affx-152044726	AX-147208516	4101878	A01	GTCTCCCCAATTGCATTAACCTCAGGATTTATGTG[A/G]ACAAACATCAAAGTTTTTGCATGCCCACCTATTCA	A/G
Affx-152050208	AX-147208517	4102361	A01	TGTGTGAGCTTGCTATTTCTATAAGGAATATGAGG[A/G]CTTTTTTGTGCAAGAGCAGAGATAACATCTCCAAG	A/G
Affx-152043777	AX-147208518	4102764	A01	TCTTGGGTACAAGTGACTGGAACTATGAATGCATC[A/G]GGGACATTTAGACCATTTAGTTGAGAGTTGTTTCG	A/G
Affx-152084388	AX-147208519	4106089	A01	GTGCCTTGGGAAGTAAGCAAGGATGAGAAATCTTT[A/G]ACTACCTTGCTAAGAAGGGTATCAATTACCTACAA	A/G
Affx-152099118	AX-147265801	4107337	A01	CCTCTATTTGTTCATCCAACAATGATTGATCATCA[C/G]CACTACTTTGATCACTTCCAATTGTGGATAATGAA	C/G
Affx-152062921	AX-147208520	4107430	A01	ATGAAGTAATTCTCACAGTCCCACCATACTTCCAT[A/G]CTCCCTCTCCACCGGATAACTTCCATTCATGGTAC	A/G
Affx-152068529	AX-147208521	4108631	A01	CGAGGGTGGACTTTGTTGAGGACATTGCAAAGAAT[A/G]AGTCCATTCCGAAGCGCATTGCGGAATTCTTCTTC	A/G
Affx-152096060	AX-147265802	4111824	A01	GTGAGAAGAAGCTTATTTATATGTTGAATGCTTGG[C/G]TTCAATGTTAATGTTATAGTGATATAGTGATGAGT	C/G
Affx-152054510	AX-147208522	4141418	A01	TTGCTGTGATGTGCCTTTTAGGTAAACCCCTCAGA[C/T]GTTATAATTTTGGAAGGGATCCTTGTTTTCCATGA	T/C
Affx-152066800	AX-147208523	4143724	A01	TTCAGTGGGGAGAGTATGGAGAATGCTTTACGAGC[A/G]TGCTGTAAAGGTATCAAGATCGGGAAAATTCTAAT	A/G
Affx-152028375	AX-147208524	4144562	A01	AAGTTTCCTAGAATAAAAATAGTGACATCTGAGAT[C/T]GAGATTGGTTTGAATAAAGATTACCGCGTCATACC	T/C
Affx-152050566	AX-147208525	4147026	A01	GTGAAGTCACCATTGATGTAATTTGGAGAGTCAAA[A/G]TACACCAAATTGAGGTTTGCATTTGGAATATCAAA	A/G
Affx-152101355	AX-147265803	4147095	A01	AAAATGGGGGTTCTTGGTTTTATGATAAGGAAGAT[A/T]ATCAATGTTGCAATACCAAAGAAGATAAGGACAAG	A/T
Affx-152059221	AX-147208526	4147252	A01	GCCTAATTAGCTTTGTTGTAACAGAATTTGGTGCA[C/T]TTTTTTCAATAGAATTTTGGTTTCTTGTTTGTTTT	T/C
Affx-152081709	AX-147208527	4147264	A01	TTGTTGTAACAGAATTTGGTGCACTTGTTTCAATA[A/G]AATTTTGGTTTCTTGTTTGTTTTGTTGATATGACA	A/G
Affx-152033621	AX-147208528	4149317	A01	TCATAGGCCTCAGCGATTCTATCATCCCTACACAG[G/T]GCCCTAACAAACGTGGCATAAGAAGCTGTCTCAAG	T/G
Affx-152100651	AX-147265804	4149376	A01	AGCTGTCTCAAGCTTCAAACCACCTGATTTCATCA[C/G]TCCATACAATTCCATTGCCTTCTCCAACAACCTAG	C/G
Affx-152056050	AX-147208529	4149434	A01	TCCAACAACCTAGACTTACATAACCCATGTAGCAG[A/G]GTGTTATACGTGCACGAATTCGGACAGCACCCCTT	A/G
Affx-152059800	AX-147208530	4149752	A01	CCCCTACTCAGCATACAATACCCTTTCATAATCGT[A/G]TTGTATAAAAAGCAATCGGGCTTAAACCCTTCCTC	A/G
Affx-152066160	AX-147208531	4150355	A01	GGGTCAATGGAAGCATTTGCGGAATCGGAGGTTTT[G/T]ATTATGGAGTTGAAGACGGTCTTGGCTTCTTGGAG	T/G
Affx-152078044	AX-147208532	4160100	A01	AGGAGTGCAGGTGTAGAAACTTGAGGTGGAAATAG[A/C]GTCGGTATTGGCAACGTTGAAGCTATGCTTGAGTT	A/C
Affx-152097580	AX-147265805	4160140	A01	GTATTGGCAACGTTGAAGCTATGCTTGAGTTTATG[C/G]TAGGAAATGACGGGAGCACTCCAGGTTTTGGATCT	C/G
Affx-152028306	AX-147208533	4160384	A01	CTTGTCCCAGTCATCAACCAATTCTTCAGAAGCTA[A/G]CCGTTTTGTCCCAAGTGCTTTGAACCAAATAAGTG	A/G
Affx-152058352	AX-147208534	4160893	A01	TGGACACCATACTTATCTGATCCTAACATCGACCA[A/G]TTGGAACCTAAGTGGAGTGACTGAGGTGGAGCACC	A/G
Affx-152076488	AX-147208535	4162021	A01	AGAGGATAGGGGGTCTAACCAGTGCAGATCCAATC[A/G]CCAATTCGAGGTAGCCACTTGGAATCAGAAGGGGT	A/G
Affx-152029516	AX-147208536	4171640	A01	CAAACTGCTGATTTGGTTTGCCTTTGTTCTTACAA[A/G]AACTCCATTCAGCTTCCTCTTCTTGGAATTGATCC	A/G
Affx-152066728	AX-147208537	4179859	A01	CTCGCACGATCCTTCGGTTCTGCTTCCAACATTGT[A/G]GCTTCTTCTCTTGATTCCTATGGTCTCTCTCTCAT	A/G
Affx-152077390	AX-147208538	4181472	A01	CCTACTAAACTTTACAGGAAGCATAAAGATCTTGT[G/T]CTTGGTTTCTTCAAGAATGCAAGTTGCATGCTTAG	T/G
Affx-152050434	AX-147208539	4181787	A01	AGGAAAAGGAAAAGGGGTTTAGGAGAGCAAATATG[C/T]CGCCCATATCAAGAAATACAAGATGCTAGGCAGCA	T/C
Affx-152027004	AX-147208540	4181926	A01	TCATGTCATCACTGTATGGTTTGTCAAATGAACAC[A/G]CTCCAATCGGATGTGGCTACCTGAACAATGTTGAT	A/G
Affx-152059128	AX-147208541	4182161	A01	TATCACTCCGCTGCCACTTGTTGCTAGAAATGAAG[G/T]CTACCAAGTAAGTATTTGTTTGACAATGGTTTATA	T/G
Affx-152026943	AX-147208542	4243004	A01	AAAGTTAAACCTAGGGCTGTAACATTTGAGAGACA[A/G]AGGTTTGATTGGTTGAATGAAGTTTGAGATTTATA	A/G
Affx-152053434	AX-147208543	4269685	A01	TCTTGCACTTACCGCAAATCCGATCCTTTCAAGAT[C/T]GGAAAATGGAACTGGTAAAAAGTTAGTTTTATGGA	T/C
Affx-152061526	AX-147208544	4270413	A01	TCTAAATTGACTGATTTTTCACCATGATGCAGAGA[C/T]AAGAGATAAGCTGATAAAGAGCAACGAGGACTTTG	T/C
Affx-152026809	AX-147208545	4271187	A01	GCATGTCATGAGAGTCTTCTAGAAGACATTGACAC[A/G]AAAAATGTCCTCGAGAGGCTCCAGAATGCGTCGCT	A/G
Affx-152033210	AX-147208546	4292000	A01	GCTGATTTTGTCCATGCTTTCATGATGGGCTTCGA[C/T]GTCATAGATGCCATCGCTCTACTCCGTATGGATGA	T/C
Affx-152077403	AX-147208547	4293154	A01	TTGAAATCAATCGTTTCTAATAATTGTTCCTTTCA[G/T]CCCCCAAAAAGAAATCCTGCTGCTTGTTCCTCATT	T/G
Affx-152044523	AX-147208548	4294850	A01	GCCTCCTTAAACTTTTCCTCATCAAGAAACCGTGA[C/T]GGTATGTCTTTCTCTGAACAGAACAAACAAGGTTA	T/C
Affx-152075650	AX-147208549	4295051	A01	CCACCACCAACTCGTAAAACATTATCTTTTAAATC[A/G]ATTATACACTGCATTTATGAGCCAAAATTGTAAGA	A/G
Affx-152052478	AX-147208550	4297401	A01	TGCTGGAAAGCACTGGGGTTTACAGCGGATCCATC[A/G]GCATTTAAACTCAATTCATTGGCAGTTCCACTGAA	A/G
Affx-152070280	AX-147208551	4305608	A01	GGAAGAGACAGAAGGGCAAAAATTCTCAAGCATCT[A/G]GTCCATCTTCCCCATCTCCAAGTGCATGCAATTCA	A/G
Affx-152048617	AX-147208552	4309825	A01	TCTGTGAAGCAGGTTGATTTACATGGACTTTTGTC[A/G]ATGGTTCCTCTTCCTTTGACCCAAGGAGTAGTGCT	A/G
Affx-152055650	AX-147208553	4310084	A01	ATCTTTCAAGCATCCGTCTTTTATTGCATGTCATC[A/C]ACTCTATGCTGATGACATGTAAATGATTTTCCTCA	A/C
Affx-152047151	AX-147208554	4324704	A01	AGGGACCTACTTCGGCTCCATCCAGTAGTGATGCT[A/G]ATATTGTTTGTGTTCCATCTCCGCCTCTTCCTTTG	A/G
Affx-152046730	AX-147208555	4326639	A01	TGTTCACCATTGTAAAATAATTTCTTCTGTAGGAT[G/T]CACTCAAATCCAGTTTTGAAATATCAGTGGTTCCC	T/G
Affx-152054928	AX-147208556	4339810	A01	ATCTATTTCCTTTTGTAACTTAAGCTTAATCCTAG[A/G]AAGAATTTCATCCTTATACTTTTCAATTGGTATCC	A/G
Affx-152096020	AX-147265806	4339846	A01	AAGAATTTCATCCTTATACTTTTCAATTGGTATCC[A/T]GTTTTCAGTCCATCTCTTCATCAAATAAACTCTAA	A/T
Affx-152101930	AX-147265807	4390268	A01	TACAAACTTAGTGTTCATATGCAACATTCTTTCGA[A/T]AATCGATCTAAAACTTGATGATACATTGTCCGAGT	A/T
Affx-152076528	AX-147208557	4392432	A01	TGAAATTTCTAAATGGGAATCAATAATCTGGCTTT[C/T]GGTTATGACTGCTTGGATATCAATTCTTTCCGAAT	T/C
Affx-152071532	AX-147208558	4393579	A01	CAACTTTTTGAGACTGCAGCACTATTTCTAACTGT[C/T]ATAGTTGTTGCCTTCATGTTACAGGTTATTTTCTT	T/C
Affx-152080593	AX-147208559	4417332	A01	TCAACTCTTCAAGTACAAAGAAAATCTCCTTACAT[A/C]TTTTTCCTGTCAAGTAATCTGGTAAGCTATTCTGT	A/C
Affx-152035262	AX-147208560	4418563	A01	GCTCATATTGTTACGGCGGTGATTGGATCCGGCGT[G/T]CTGTCTCTTGCTTGGAGCACTGCACAGTTAGGATG	T/G
Affx-152042680	AX-147208561	4420623	A01	TTTGTGGCAAAATTCCACAAAGTGAAACTACCCCT[A/C]TTGCCCCGTTTTGAGATCAACCTCTTCAGGTTCTT	A/C
Affx-152099732	AX-147265808	4431917	A01	CTCCATAACCATAAGCTTGGTTAAAAGATGGATGT[C/G]ATGAACTCTCTCCAAATAAGAAGTGGCACAGGTGC	C/G
Affx-152064412	AX-147208562	4432480	A01	GGTAATAAAAGTACTTGGTTTGCTGGTTTCCTTCA[A/G]TTTTTGGCCTTATATGGGACTTGTATAGCATATGT	A/G
Affx-152032802	AX-147208563	4432769	A01	GTTTGTATATGGTGATGTTTGGGTTGGTCCAGATT[G/T]TGATGTCGTTCATACCAGATCTTCATAACATGGCA	T/G
Affx-152078267	AX-147208564	4456527	A01	GTTGAGAATTGGCTTCGGTTCAAATTCCCGGACAG[C/T]GATTTTGTGAATCAAACATATAACTTGAAACTTCC	T/C
Affx-152063723	AX-147208565	4460231	A01	GATAACAAGCTCTCCTCCTACATTGCTCAACATGG[A/C]ACCCGCAATTGGCGCCTTATCCCCAAGAATGCTGG	A/C
Affx-152065002	AX-147208566	4462039	A01	TATTATAGCAGGACAAACCTGGGCATATCATATGG[A/G]GCTGATAATACAGAAGCTGCCAAAGCTAGTACAGC	A/G
Affx-152030893	AX-147208567	4462083	A01	TACAGAAGCTGCCAAAGCTAGTACAGCACCATGAA[C/T]AGAGGCCATGGATGAACCAGAACTTGATTTTCTGC	T/C
Affx-152081656	AX-147208568	4464605	A01	TCAACATTGCTGCTTGTATCATCATGATGACTTGA[A/G]TGATATAGTCGAATGTTTGAGCACAAAACAGATAG	A/G
Affx-152066810	AX-147208569	4468236	A01	TTTCCTTTAGAACGACTTGACACAATGAAATTAAC[C/T]GGAGGTTCTACTATGGCAGCAGATTCCAACTTCCA	T/C
Affx-152101610	AX-147265809	4469368	A01	TATACCTTGATCCACATGCATTTTAGTTTCGCATA[A/T]TTTTAACAGATCATCCAAAGCTGACTTAAAGTGAA	A/T
Affx-152044067	AX-147208570	4472019	A01	CAAAGAGGGTTCCACATAGGATAATATCGAAGTTG[C/T]TGCAGCTACTGTCTCAGAGAGATGCTCATTCTTGC	T/C
Affx-152084298	AX-147208571	4472047	A01	GAAGTTGCTGCAGCTACTGTCTCAGAGAGATGCTC[A/G]TTCTTGCTGTATTGTCCCCGATCAATTAACTTTAG	A/G
Affx-152099768	AX-147265810	4472119	A01	ACAGAATTAACAAAGAAGACCCTCTCTGATTTCCC[A/T]AGATGTTGTTCAATTGGTTTGCTATTTTTTGTGCC	A/T
Affx-152097490	AX-147265811	4475296	A01	TTAAACTCAGACCATATCTCAAAGGCAGAACCTGA[A/T]GGGAAGAATCTCCGGCAGGACTGAACAAGGGTAGT	A/T
Affx-152049545	AX-147208572	4475710	A01	TCAACGTATCATACAAAGGCCGCCACTGAATACTC[A/G]ATGCAATCTTTTTCCTATATTTGTTGAGTAGTCTG	A/G
Affx-152052977	AX-147208573	4475907	A01	TTGTTACGGGACAAGTGAAATAGTTCAAGGCCCAT[C/T]TGAATAAGGGCTTCGACATCTTCCAAAGCTACATC	T/C
Affx-152064431	AX-147208574	4520000	A01	TGGCAGAACTCCATTACAGCATCCTAGCTTTTTAC[A/G]CCTGATATCAACCTTCCCAGACCCTCTTTCAGATT	A/G
Affx-152040535	AX-147208575	4520075	A01	GAAAGTGCAGGACAATAAATCAAAACATCATATGA[A/C]TGAATCACACCCTTCTTGGCAAGTAACTGAAGAGC	A/C
Affx-152066175	AX-147208576	4520625	A01	CATACTTGCTACAAGTCCTTGTGCGGTACAGCTGC[A/G]AAACATTTATAAATCTTGAAGTATTGAACTTTGAT	A/G
Affx-152056711	AX-147208577	4520804	A01	TCCCTCACAATCTTCACACACAAATGAACCTCCAA[C/T]CTCCTCAAAGTCTCAAAATTTTGATCACTCGGCCT	T/C
Affx-152052599	AX-147208578	4520946	A01	CTTCCAACAAGCACTGCCACTTGTTCAAGAAAAGT[A/G]TGGCCATCTTCAAACACAACCACAAATTTCCATCA	A/G
Affx-152031300	AX-147208579	4521901	A01	CCTGCTTAGTAGCCATTCCACAGAACATGACATCG[A/G]TGGTACGATCTATTTTTTCCCATACTTCGCCATAA	A/G
Affx-152043006	AX-147208580	4522013	A01	AATGTAAAACATATAGCCAGCAACAACTTGACTAT[C/T]AACCTTGTCAATCTTATCAAACTCAAAACTCGCCC	T/C
Affx-152028069	AX-147208581	4522391	A01	ATAAAGCGTCAATTTAAAAGCACCTCACTGCTTAA[A/G]GACTGTCTATAATAATCATAAAGTTGTTCTTCCGA	A/G
Affx-152043384	AX-147208582	4538252	A01	CTTATAATCTATATATACAAGTGCTATCTACATCA[C/T]TGCCTGAAGAAATTTGTCAATGATTTACCGTCCAA	T/C
Affx-152077363	AX-147208583	4556338	A01	TATGAATGTATGATACACCAACATAAATTATGCAT[C/T]CTCAAAGCCGAAAATTCGGAAAACACCTGCAATCA	T/C
Affx-152037185	AX-147208584	4559989	A01	ATTCTTGAAGGGGATTTTTTCGTCCATCGTGCGAA[C/T]TGCGAAGCGAAGAATCTAAAGCCGTTTTCTCTTCT	T/C
Affx-152096796	AX-147265812	4563746	A01	TTGGACCAAGTATGCAGAATTGGAGAGATCTTTAT[C/G]TGAGACTGATAGAGCTAGAGCAATATTCGAGCTTG	C/G
Affx-152028826	AX-147208585	4563909	A01	GTGCTTTATGAAAGGCTTCTTAGTAGAACAAAGCA[A/C]TTGAAGGTATGGATAAGCTATGCGGAATTTGAGGC	A/C
Affx-152071786	AX-147208586	4567713	A01	ACCATATCCTATGCTTCTGAATCTGACTCTTCCTC[C/T]TCGTCCTCGTACTCGCCATCACTTAATATCTCTGT	T/C
Affx-152063474	AX-147208587	4567825	A01	TGCTCATGCCTTTCTTTTGTCTTGGAGCCGCCAAC[A/C]TCCTCAAGTTTTCCATCACAGTTTGGAGGTTCTCT	A/C
Affx-152042269	AX-147208588	4567953	A01	CATCGACTGATCATATTTATCGACAATCGTCTTCT[G/T]AACTTAAAACCAAGAAGTTTCTTGAAAGACGACGA	T/G
Affx-152031978	AX-147208589	4568169	A01	ACCCATATCAAGTTTAAACCCATACACGATCCAGA[G/T]CCTAAGGTAGCTGGATATGGACATGAGAATTGGAT	T/G
Affx-152031923	AX-147208590	4568308	A01	ACTTCACCTGGATGGACTTCCAACAATTATCATGT[C/T]GGAAACGAGCATCAAGCCTCTTCCACTCCTCAACT	T/C
Affx-152040135	AX-147208591	4568466	A01	TTGTCAATGAACAAGTGCAGGTTAACAACTTGATA[G/T]TTTATTTCGTCGACCACAAAGGCCAAGGCCACAAC	T/G
Affx-152071851	AX-147208592	4568812	A01	GTCTTGCATCTACTTTTTGAATACTAGAGGGCAGT[G/T]CTGGAATTTGCTGTAGCTTCAGGCAATAACTCACA	T/G
Affx-152040528	AX-147208593	4569028	A01	GCAAAGTCTCTAGATTTGGCCAGCACTCTGCTCTA[G/T]AATCGCATCCTTTGAACTGTGTAAATGATTCCCGA	T/G
Affx-152044130	AX-147208594	4569087	A01	AATGATTCCCGAAGTTGAGGGCACCCTCCAATTTT[C/T]AATGTGACAAAATTTGGCAACACAAATAGCTCACT	T/C
Affx-152083988	AX-147208595	4569339	A01	AATTCAAGAGACGGCAAAAAGATTCTTGGCAGAAA[A/G]CTTCTTAGTTGAATGCATCCAGAAGCACTTAAGTA	A/G
Affx-152073828	AX-147208596	4569872	A01	GAAATCAAATTTTCTTCCAGGCAATCAAGCTTTAT[C/T]CCTTCAATTTTGCTACTTCCCTTTAACACAAGTAT	T/C
Affx-152096006	AX-147265813	4570447	A01	CCAATGGAAGCCCTTTGGCATACCCTATTGCTCTA[A/T]TGGAAAGGTCATCATAGTTTGTTGCAGGACTACTC	A/T
Affx-152041188	AX-147208597	4570570	A01	ATTTCATCTCATAAATGCTTTTGACCTGATGAGCC[G/T]TTAGCAAATATTTATTCCTTGTTGTTATAATAATC	T/G
Affx-152061248	AX-147208598	4571037	A01	AGCCCAACCATGTCCTCATCAATGTGTAACTGTTT[C/T]GAAGATAGTAATTTAGCATCGGCCTTGCAAACAAT	T/C
Affx-152096798	AX-147265814	4572585	A01	CTAAGTTCGTGAGCAGCCATGGCTTTTTCATAACT[C/G]TTTCTCTGATACCGTACATCAGAGGGAGCTACTTT	C/G
Affx-152049201	AX-147208599	4572755	A01	GAAAACAACAATCGAAATCCTTGAATGTTCAATTG[C/T]TTTAAGAAGATTAGGTCCAATAGAGTCGCCTATCC	T/C
Affx-152048890	AX-147208600	4572923	A01	GCTCAAGAAAATGTCGTAGTTACTCTTGTTGGTTT[C/T]AGAAGATTCACCTGCATCTGCATTTGCCATCTCTG	T/C
Affx-152035322	AX-147208601	4573027	A01	GTACTTGTAAGTTGTAATGGTGTGCTTCATAAAAT[G/T]ATTCGGAATCTGAAATTCGTTTTAATTACAGAGCA	T/G
Affx-152080520	AX-147208602	4576892	A01	TGATTTATTGGAAAGAGATTGGATTTCTTGATCAA[A/G]CTTTTGTAATGCTTCTCTAGTCTTATCGGAATCTC	A/G
Affx-152028088	AX-147208603	4576929	A01	TTTTGTAATGCTTCTCTAGTCTTATCGGAATCTCT[C/T]ATATTGCTGTAAATTCTCCTTCACTGTATGAACTA	T/C
Affx-152040738	AX-147208604	4580345	A01	CTACTTGCCAAAAATCTTCTAGTGCGCTGTGATCG[C/T]GTAGTAAAAACTGTTCGCCCCGGGAAGAAAAAGCT	T/C
Affx-152043635	AX-147208605	4581225	A01	CTTTGGCAGGAGCAAGTATTTTCTGAAAATGATGC[C/T]TTTTTTGCATGGACATTTGTAAAACGCCATCCACT	T/C
Affx-152034576	AX-147208606	4581276	A01	TTTGTAAAACGCCATCCACTTTGGCAGACACTCCT[A/C]TCATTCTTCTGGCCTGTGTTAACATTGGCTATTTG	A/C
Affx-152032536	AX-147208607	4582115	A01	GGAAAGAGGGTATGGTTTTTCCCGAATATCCTTGC[C/T]GAGGAAGCAACACTGCGAGAGTTGTTTAGATTTTG	T/C
Affx-152041595	AX-147208608	4582480	A01	AGTTTAGCCCTGTCTGGAATGATGGATAAGCAACA[A/C]AATGTGTCTAATGCCACAGGATCCCCTGATCCTGC	A/C
Affx-152098805	AX-147265815	4586253	A01	CCCCTTGCATTTAGTTGCACATTGGGAGAGTTCCA[A/T]GTTTGATTGGAATCGCAAGGCAAAGGTTCAGAACC	A/T
Affx-152058272	AX-147208609	4586330	A01	ACTGATTGACTGTGATGACAGGACTGGACCTGAAC[A/C]ATCCTTTTCCTTGCCCTTGTTTGAGCCCTCAACTT	A/C
Affx-152081296	AX-147208610	4589760	A01	GGGGACCACATCGTCCCAAACTTGACAGCAACCTT[A/G]ACCACGTGTCCTCTTCTTGAGCTGCAAAAATGTCC	A/G
Affx-152047546	AX-147208611	4645186	A01	GAGCGAGAGATTCATATATTGTCCCTTCAAGGACT[A/G]CTCTGCCCTTATGATCGTCGACGATGATTCACCGA	A/G
Affx-152045284	AX-147208612	4645354	A01	TAATAAATATAGAGTAGTGATGGAGGTAGCGACCA[A/G]GAACTAGTGGATGAGGTGCCCAAACTGCAGGTTCT	A/G
Affx-152102586	AX-147265816	4650316	A01	TGTTGAATGACGTCACAGCAGCGTTTATTAGGGTT[C/G]ATAATTGTTGAAGGCTCTCCTATATGCATGTAAAT	C/G
Affx-152098858	AX-147265817	4650436	A01	GCTGTAAATGTTGTTGCAATAACCATTCCCATCAA[C/G]ATCAACCAACAAACTATGGAATATTTGGATTTGGA	C/G
Affx-152050568	AX-147208613	4671266	A01	ACTACATGCGTCTTTGACTATACAACTTCTCTAAA[C/T]TTTCCCAAGTTCCTTGGAACACCCAACTATTATAT	T/C
Affx-152077893	AX-147208614	4678382	A01	AGAAACTGGTTGAAAAAAGAGTGAGACTCATTCTC[C/T]GCTTGAGGAAAAAGTAGCTGCATTACAGATTCCTT	T/C
Affx-152053889	AX-147208615	4679158	A01	CTGATGCTGTCAATTCCACAAAAATTACTTCCTTG[C/T]ATATTTTATCTGCGTGGAATACCATGTTCCTCAAG	T/C
Affx-152068042	AX-147208616	4679210	A01	GAATACCATGTTCCTCAAGGCCCATATAGCATTTA[A/G]CCTTAGAGATGAATCCATAGACTTTGTCAATTGCA	A/G
Affx-152031986	AX-147208617	4679744	A01	ATGATCAGAGAGAAGCTGAAATAGAGAAATGGCAG[C/T]CTTTTCAGTCAAAAAATGACCTGCACTCAGAGTCT	T/C
Affx-152078261	AX-147208618	4679934	A01	GCACGTACAATGGTCTCATCATGGGTTAAGGCATC[A/G]ACTACTAGATCCAATACCTATATTCAGATTTGTTT	A/G
Affx-152041591	AX-147208619	4681007	A01	AAAACTTGACCTGCAACACTCTAATTTTGAGCAAA[G/T]ATTACCCAAGGCCAGAAATACACCTTCAAGGCGCT	T/G
Affx-152029611	AX-147208620	4681661	A01	AGCTAGTTTTGATTGATAAATCATTCGTAAAGATC[G/T]GGCAGCAGCATCTACAACCTGAAACAGGAGGGAAA	T/G
Affx-152072767	AX-147208621	4691529	A01	GATGCCAAAAGGGGAAGCTTCTAATAGAAACCAAC[A/G]AAGTGAATGCTCTCATTCCTGATTTTCTTCACCCA	A/G
Affx-152098722	AX-147265818	4693318	A01	TCATATGAAAGTTATCTTTAACTTGCAGGAGAACT[C/G]CTAGATGCCAGTATAAATCGCAGTCCCAGTGCTTA	C/G
Affx-152053469	AX-147208622	4693550	A01	GGGATAATAAAGGTGCTGCTGCACGGTTTATGGAA[A/G]ACTGGTTTGAGAAAGAAAGTTCTGAAAGAAATTAT	A/G
Affx-152065688	AX-147208623	4694272	A01	GACTTCAATCATAGTACATGTGGAGGAAAGAATGA[A/G]TTGTGCTATGGCCAAGGACCCGGGTAATTATTTCT	A/G
Affx-152039992	AX-147208624	4694536	A01	GTTGATTATAGACATGCCTATATAGATTTATCCAC[A/G]CTTGAAGTTACTATTCACAAACGTGGAGCTTCCAA	A/G
Affx-152048415	AX-147208625	4694626	A01	GCTGCAATGGGGTTTGCATTTGCTGCTGGTACAAC[C/T]GATGGACCTGGAGCTTTTGATTTCAAGCAAGGTGA	T/C
Affx-152039713	AX-147208626	4694774	A01	GTTGTATGGCAGGGCAATCCTTTTTGGAAAATGGT[C/T]CGTGACTTACTTAAAACACCAAGCAAGGAGCAAAT	T/C
Affx-152080591	AX-147208627	4694840	A01	CAAATAGATTGTCAGCATCCAAAGCCGATTTTGCT[C/T]GATACTGGTGAAATGAAGAAACCTTATGATTGGGC	T/C
Affx-152064510	AX-147208628	4696415	A01	GTAATGACAAGGACTTTAAAAACATGCATGTTGTT[A/G]TAGCAGGGTTGACTAATACTTATTCGCAGTATGTA	A/G
Affx-152052172	AX-147208629	4696634	A01	AGCTCAGTCATATAACTTTGTTAGGGTGCTTCCAC[A/G]CTATATGGTCCGAACACACTGAGCGCATACATTCA	A/G
Affx-152057277	AX-147208630	4698643	A01	GAGGGTGCCATGAATCATGCTATGAACCAGGAAAG[C/T]TTGTGAAGTCATCCAACCAAAACTATGAGTCCAAT	T/C
Affx-152074871	AX-147208631	4701343	A01	CCCTGTTTACCATAACAACAGCGCACATTGGCATA[G/T]CCTGAAATCAGACAACATTATGGTCAGCTGTCTTG	T/G
Affx-152101341	AX-147265819	4703238	A01	TTACGGACATCCTCATAGTAGTTCAAAAGTACTAC[C/G]AATGAAATAAGAATATTGATGATGATGCACCTGAA	C/G
Affx-152041559	AX-147208632	4704121	A01	GTGATTTGTGGAGTTAACAAAAATTTGCTATCTAT[C/T]ACTCTCATTTAAAAGGGTTAAAATCTTCGAAAGCT	T/C
Affx-152094663	AX-147265820	4704626	A01	TGGATGTTCTCTTCTGAACAAGACTGTGATAATGA[C/G]ATCTTGTCCTGACCATTGCTCAGTGTGTGTCAGTG	C/G
Affx-152058806	AX-147208633	4711255	A01	CTCAGTGGGGTTTTTTGTCATTACAAAATTTGGAA[A/G]AAAGAAATAACGAGTCATTTGTCATTCCAGCTATT	A/G
Affx-152102620	AX-147265821	4756511	A01	GGCTTGTGTTCTTGAAGAAGATTATTAGCAGCGGT[A/T]AAGTCTCCATGCATCATGGCAATTGCTGATAACAC	A/T
Affx-152055168	AX-147208634	4791807	A01	TTTATTTCTGATTTCTCCATGGTTGGAGTGGTCAT[C/T]GGTTCAATGCCTGCATCATACAAAATGGAAACAAA	T/C
Affx-152041241	AX-147208635	4792437	A01	AGATGCATCCTTTAGGACGGATATTAGACAGCAAA[C/T]GATGTGGTGACCCAGAACTTTATAAGCTGGCCTTC	T/C
Affx-152100523	AX-147265822	4792440	A01	TGCATCCTTTAGGACAGATATTAGACAGCAACTGA[A/T]GTGATGACCCAGAAATTTACAAGCTGGACTTCATC	A/T
Affx-152047413	AX-147208636	4819879	A01	AGTACCCCAGAAACATGGAAGATAATGACAATTTG[A/G]CAGCCAAGTTTTGAAGTTATTAGTGTAATAGCATG	A/G
Affx-152083836	AX-147208637	4820018	A01	CTTGGTACTTTATTCCAATTGAAGCTACTTCCAAG[G/T]TTATTAGAAATATATACACCCTATTTGTTCAAAGA	T/G
Affx-152033457	AX-147208638	4847901	A01	GCAACCCATCCAAACCCAAAAATCCGGGCAACATT[A/G]AAGCCCCCCTTCCTTCCCAATCGGATAACTCAGCA	A/G
Affx-152040180	AX-147208639	4854880	A01	CGGCGGGAGGGTTGGATCACCTACATCACTCTTGT[C/T]CCTGTCGTTACTGGTGTTATGATTGCTAGTGGGGT	T/C
Affx-152071247	AX-147208640	4857070	A01	CAACTGGAAGCTCATTTGAAAGACTGATGGCAACT[C/T]GGTTAGACAATGGTGTTGCCTTTGTAAAGGAGTTC	T/C
Affx-152045732	AX-147208641	4861426	A01	CTTGCTTATATGCAAATTTATCCAAAGAACCATTA[G/T]ACATGAATTCATAAATGATTGCCTTATTATTCATT	T/G
Affx-152027564	AX-147208642	4863348	A01	AAAATTTCTATAAATCCAACCAAGATAGTACAATT[A/C]ACTACAATGAGATTTTTTAGTATTATAATATTTTT	A/C
Affx-152052340	AX-147208643	4864440	A01	ACAACTATAAGATGCATATGAATACTGTAAGAAAA[A/G]TCTTGTAGGAAAAGACATAATAGGTTTTAAAGGAA	A/G
Affx-152067487	AX-147208644	4864985	A01	TGCAAAATTTTCGTATTACATCTTCGATGTAAGTA[A/G]TCTAGCACTAATAATTGTGATATGATATAGTGTGC	A/G
Affx-152050375	AX-147208645	4877833	A01	TGGACAATGGCGAGATACTTCTTGCAGCAGAACTT[C/T]CCGAAATGACATGTCGGTAAGATGCCAAGGAGCTC	T/C
Affx-152028822	AX-147208646	4878001	A01	AAGGTCTCATGGTCGAATCCTTGGAAGATTTTCCT[A/G]GAGATGTAGGATTCAAGGGCATACTTGGCATGGTG	A/G
Affx-152063237	AX-147208647	4878234	A01	TGCTTCAAAGAGTTCCGGTGTAGGAGCTGCTGCAA[C/T]TGCTGCAATATAGAATTGCACCAAAAAGACTTGTA	T/C
Affx-152068725	AX-147208648	4888943	A01	TCTGAATATGTCGATGATTTATCAAACTCCAAGAA[C/T]GATTCAATTCCGGAATTCGAACAATTTCAGCGCCT	T/C
Affx-152075725	AX-147208649	4901792	A01	GTCAAAGGACCACGACTTTCACCTTCTTGATGGAA[A/G]CTCGGTTAAAGCCCCCTTCATGGTCAGCAAGAAGA	A/G
Affx-152082432	AX-147208650	4901872	A01	TTAGTGCTTTTGATGGTTTCAAAGTGCTTCGCCTT[C/T]CTTACAAGAAGGGAGAAGATAAGCGCCTTTTCTCC	T/C
Affx-152048853	AX-147208651	4902008	A01	ACGCGGTTTCTTGGAACGCAAGCTTCCTTATCAAG[A/C]AGTTTCAGTAGGTGACTTCAGGATCCCAAAATTCA	A/C
Affx-152039114	AX-147208652	4906895	A01	ATGGCGCCGGATAAGGCATCAAGTTTCGCCATGCT[A/G]CCTCGAAATATGCAGCATCTGAAGTTCTTCTTCTG	A/G
Affx-152096124	AX-147265823	4911396	A01	CACAAAATGCAGATAACGAGGTTCCACCCGACAAG[A/T]TAGGAAACCCCAAACTAACATTATAACCACTGCCA	A/T
Affx-152096486	AX-147265824	4911470	A01	TATATGCAACCGTTGCTAATTGACATGCCTCCATA[C/G]ACACTTGCTCCAGTTTTGTAGGACCACAAAATCTT	C/G
Affx-152048348	AX-147208653	4911536	A01	ATCTTCCCATTTTTTGCATTCATTGCATATATTGA[C/T]CCCAATAGGTCTATTGATCCAGCAAAGACAACATC	T/C
Affx-152043334	AX-147208654	4911603	A01	CATCATTTGCAACACTAACAGGTCCATTAGAAGTG[A/C]TGTTACTAGGATTAGCAGTGGACCATACAATTTTC	A/C
Affx-152043164	AX-147208655	4912274	A01	TCAGGGGTAGGACCAGAAGGAGGACAACCAGGAAT[C/T]GAAGCATTGTTGCATTGATAAAACCATACATCATA	T/C
Affx-152041289	AX-147208656	4913429	A01	TGCAGGATGATGATCCAAATAGGTTAACCACAAAA[G/T]CTTACCATTTGTTCTGTTTAGACCAATAACTGCAG	T/G
Affx-152074813	AX-147208657	4913640	A01	AGGGATCCATTTGTTTCATTCACTGCATATATGTT[A/G]CCATTCCAACTTGGAAAATAAAGGGTATCTTCATA	A/G
Affx-152064747	AX-147208658	4913670	A01	ATGTTACCATTCCAACTTGGAAAATAAAGGGTATC[C/T]TCATATATTGCTGGTGTTGCAGTTATGTCTTTGCC	T/C
Affx-152103645	AX-147265825	4913733	A01	TCTTTTCCTGCATTGAATTTCCACTTCAAACTTAG[C/G]TTTGGTGCTGTTTTGGGACTGATCTTAAACTCTTT	C/G
Affx-152035855	AX-147208659	4917596	A01	TACCTTTGTCTTGCTTTGGCCAGTGTCGGTGTGAG[C/T]GAAGGGTCAGATGTGTTCTTCTGCTGGAATACAAA	T/C
Affx-152076730	AX-147208660	4917698	A01	TCAAGATCATCCAGTTGGTTCTCAAACAAGCACTC[A/G]GTGCAAATCAACTCCTCCCCAGAATTCATCTCACA	A/G
Affx-152057091	AX-147208661	4917793	A01	AACAAGGTCTTCATCAATACATCCAATTTCCTTCA[A/G]CACATCTATCTGGAGAAAGAGTACAGTTGAGCATA	A/G
Affx-152071926	AX-147208662	4918030	A01	TTAATTTACCCGGCCCTGAAAGTCAGGCATCTGTT[G/T]AAGTGCATCATCAGAAATTTGAAACTGAAGAGCAT	T/G
Affx-152044380	AX-147208663	4918607	A01	GGAGGATACTTATTTCCATCTGATTTCAATTCCAG[A/G]AGAAGTTGAACTGTCTTTGCATAAACAGAGTTACT	A/G
Affx-152032876	AX-147208664	4918866	A01	CACGCCTTGATTTTGGCATGACAAAATAACCTTGG[C/T]CAAATGCATTACTTTGATTCTGTGAACCACCACCA	T/C
Affx-152044231	AX-147208665	4918912	A01	ACTTTGATTCTGTGAACCACCACCACTTGCATTTT[C/T]CACTGAGGATGGCATGTCAGGTTTAATCACCAAAA	T/C
Affx-152094770	AX-147265826	4919452	A01	ACTCTTCCAGTTGTAAGAAATTGTTGTGTATTAGG[C/G]GATTGCATTATTGCCTCTGATATTTGGTTGCTGTA	C/G
Affx-152061972	AX-147208666	4921892	A01	GGGAGTTCATCACGACACATTAAAATGACAGTACC[A/G]ATCTTATCAAGTCCTCTTCTGCCAGCACGTCCTGC	A/G
Affx-152055141	AX-147208667	4922783	A01	CTCACCTTGATAACACCACGGCAAAATAGCATTTC[A/G]ACAACCTCCTTTACAATTGGAAGGAGGCCAGCATG	A/G
Affx-152042445	AX-147208668	4923876	A01	CCATTGCCATTATTCTGATAGCCTCTGCCAGTTCC[A/G]GAGAAATTATTCCCATGCTGTTTTCCTCGAGATGT	A/G
Affx-152082011	AX-147208669	4927859	A01	ATACCATCCTCTTGTTCTTTAGTAGGATCCTCCTC[C/T]TGTTCTTCAACAACATCAGCTTCCCAAGCCTTCTT	T/C
Affx-152078104	AX-147208670	4928229	A01	AACAGAATGATAAACTGACCAGTTTTTCAACCGAC[A/G]AGCTCTTGATTGACTTGGTATCCTCATAAACAGTC	A/G
Affx-152045746	AX-147208671	4929033	A01	CAGCTTTTTCTGGTGAAAACTCATCAGGATCCAAT[A/C]TTGGCTTGAGATATGTCTCTTCTATATAGTTTTTT	A/C
Affx-152082784	AX-147208672	4938082	A01	TTAGCTTATATTGTAATTAATTCCTAGATACTGTT[A/G]CTTCATCCCGCACAAAAATTTCTCCCCAAGAGGGT	A/G
Affx-152047573	AX-147208673	4938231	A01	CCGATTCTGTCTGAGCTTCGCGACCTCTGCGAACT[C/T]AGCTTCTTCATCACCATCACTACTCCTACTCTTTG	T/C
Affx-152056584	AX-147208674	4938577	A01	GGGCGTTCACTTTGGAAAATTTGCCACCAACAAAC[A/G]GGTTTTAGTTTGAATTGGAAAGTTGTGTGACTTTC	A/G
Affx-152066426	AX-147208675	4941380	A01	TCTATATAAACCCTTTCAACACAATCATTATTTTC[C/T]TTCCCAAAACGCACTCACATCGTGTCGTTTACTTT	T/C
Affx-152027213	AX-147208676	4942445	A01	TATTTTGCTTATGAATCATTGCAGATGTCTTACTC[A/G]AGGAGATCAAGGTTAGATGTCCACCTGTGTTTATT	A/G
Affx-152063854	AX-147208677	4948173	A01	ATGAGAGAGATTGAGTCTAACCAATATGCTTTATC[C/T]ACTTTTTCTTGAGCATCCATGTAGCTTGGGAAGTC	T/C
Affx-152033492	AX-147208678	4948539	A01	GAAGAGGAAGAAATTTTCTTCACCAATCTCCTCCC[G/T]GATTTCCACATTGGCTCCATCTAATGTGCCTATTA	T/G
Affx-152069808	AX-147208679	4952047	A01	TGGCCTTCCCTGGTGATTCTCTGCTTAAATAGCCC[A/G]TATCGATATCTCAAACCATACCCCCAAGAAGGTAA	A/G
Affx-152096069	AX-147265827	4954359	A01	ATCAAAGAGATCATATACCAAATGATACTTTGAAA[C/G]GAGACAGATAAAGTGGAAAAAGACAGGAAGATATA	C/G
Affx-152078207	AX-147208680	4954663	A01	AAGCAACTTGGAAAAGGTTCATGCTTCCAGCGGTT[G/T]AATATCACGGACGAGGATGGAAACGTTGGTGTAAG	T/G
Affx-152029489	AX-147208681	4956444	A01	GTCTTCATGGTTGGCCTTGATTGTCTTGAAGGTGC[A/C]AGGCACTGGTGAGCTAGCTTTAGAACCTTCTCTAC	A/C
Affx-152083992	AX-147208682	4957790	A01	GTAACCATCTCAACAAGCAACACGCCGAAGGAATA[C/T]ACATCACTCTTCTCAGAAAGCTTGTAAGATCTCAT	T/C
Affx-152033290	AX-147208683	4959130	A01	TGAACTATAAAAATGGACTAAAAACTCACATGATG[C/T]TCCTTTGACTTTGTTTGTACTCTTTCTGTCTTCAA	T/C
Affx-152080971	AX-147208684	4959218	A01	GTGTTTCTTTTTCCAGAAAGAAACAATGCAAAAAA[A/G]CTTGCACATTTCATCACAGCAGACTTAAAATTTGT	A/G
Affx-152102832	AX-147265828	4970162	A01	GTAAATGAAGCCGGGTTTATGAAGGGTTCCCTATG[C/G]GATTGTCTGGCCATTTCACCCGGTTTCATCCATAA	C/G
Affx-152065896	AX-147208685	4970845	A01	TCGACATTGCGGGGAGTTTCTGCAAGAGATTGAGA[A/C]AATGGAGGCGGAAACGTAAATCGAAGGAGAACACT	A/C
Affx-152095663	AX-147265829	4971160	A01	TTGGGAGAACATCGTGTGCAAGGTTCTCTCCAATG[C/G]TTCATGTTAATGAGAGGGTTTTGGAGGAGAATGAG	C/G
Affx-152056149	AX-147208686	4971720	A01	TGGCAGAAGCTGAGGAGGGTGGTTAATGGAAACAC[A/G]AGCGAGTCTGTTAGCCAGAAGCTTATTCGAAGTTA	A/G
Affx-152066628	AX-147208687	4971756	A01	AGCGAGTCTGTTAGCCAGAAGCTTATTCGAAGTTA[C/T]AGTGTTAGCTGTAGAAATCCCTGTAGAACAGATGG	T/C
Affx-152038264	AX-147208688	4971835	A01	ATGGATTTGTCGGTACTCCAGAGACTAATGGCAGT[A/G]TTTTGAATGGAAGAAAAGAGTTTACACTTCAAAGG	A/G
Affx-152033881	AX-147208689	4975149	A01	AAGTAATCTTCACTTTCAAACCCAATTTTCTTCAG[A/G]TATTTCTTGGCATGCATTGAACTCAGCATCTTGAA	A/G
Affx-152051014	AX-147208690	4975623	A01	TTTTGGGTGGGTGGGAGTGGGAGTTTTTTGTGTCA[A/C]CCTTCAAAATCATGATTCATGAGTTCATAATTCAA	A/C
Affx-152054566	AX-147208691	4979072	A01	TGTCCTTGCAACACAAACAATGTGCTCATTTGGCC[A/G]TAGACAGTGGCGAAAACAATGCCGGTTGCCCATAT	A/G
Affx-152067351	AX-147208692	4980099	A01	TTCCACCTGTTCCAAGGGCTATAAGGTAAAGAGCT[A/G]TAAAGCACACTGCACTTTCTAGAGTGGTGGCATGG	A/G
Affx-152036893	AX-147208693	4980167	A01	TGGCAATTTTCATCTCCATGGCCATGGCAAGTTGG[C/T]TTTATACCAGAAACTGATGCAGATAATGTCAATAG	T/C
Affx-152059642	AX-147208694	4981762	A01	TAATGATCCAAATATTGGAACCTTAAATACTGCTT[C/T]CTAGGTTGCCCTTGTATTTTGAATATTTGGAAAAA	T/C
Affx-152051376	AX-147208695	4986996	A01	GCAGTCTGTGTTTGCTGCAGTTGGTGATTTATACT[C/T]GTACAAACTTTCTGCAGTTCTCTTTGGTGACAATG	T/C
Affx-152035674	AX-147208696	4987206	A01	CTCTTTTCCCAGTTGGCCAATTGGTTTATGATCTA[C/T]TGTTCTGTTCGTACGCTATCAAATAGCTTGGAGAC	T/C
Affx-152041329	AX-147208697	4987390	A01	GACCAACAAGTGCAATCATATGGCTGTATGTTGGC[C/T]TCCTTGAATTTTCAAAGGAACGTTACAAATTGAAA	T/C
Affx-152030528	AX-147208698	4988188	A01	AATCTTCAAAGAAGCGTACCAATTGTTCTCTGAAG[A/G]TGGTACTTGCTGTCATATTTTTGCTTGCTACCAAT	A/G
Affx-152036853	AX-147208699	4988689	A01	TTTTTATCCGAATATGCAAAAAATATGTCCCTTCC[A/G]AGCCACATTGTTTTATTTGATTCGGAAGAACAAAA	A/G
Affx-152074736	AX-147208700	5005546	A01	CTTCTAGCGATATGCATGCTTCCACTATCATCAGT[A/G]GAAGCCATGGTTCGCCACTACAAGTTCAATGTAGG	A/G
Affx-152057446	AX-147208701	5009512	A01	ATCATAAATGGTGCGCTGAATGAAGAGCTCTTCTT[C/T]AAAGTAGCAGGGCACAAACTCACTGTGATTGAGGT	T/C
Affx-152071986	AX-147208702	5010848	A01	TCTACGGTTCAGTTAGTGTTGCAAGATACTGGGAT[A/G]ATAACACCTGAGAATCATCCAATTCATCTCCATGG	A/G
Affx-152067375	AX-147208703	5010965	A01	AATAAAGATACTAAGAAGTTTAATCTTGTGGATCC[G/T]GTGGAGAGAAACACGGTTGGTGTTCCCTCTGGAGG	T/G
Affx-152048796	AX-147208704	5035364	A01	TTTAGGAGTATTATTCTCTTCAAATTTCCTTTTTG[C/T]TTAATTTTAAAACAAAGTGTGTCTTTTTTTTCTAG	T/C
Affx-152075519	AX-147208705	5035512	A01	TAAAAAAAGGTTCTTTGTGGGATTTATCCTTAGTA[A/G]TGTTGTGGTAAAACCTCCACCTCTGCTTCAAAAGT	A/G
Affx-152072685	AX-147208706	5036998	A01	GTTTTAAGATGCAGGGTCAGAATATGCATAAAAGT[A/G]CTCTTAATGAGTCTTCTTACTTAGCACTTCAGACA	A/G
Affx-152054565	AX-147208707	5044662	A01	CTATTTATATGTCAGGCCGAAACCAAGAGGAAACA[A/G]GGGTTCTTGTGAACTAACTCTATTGGTTGGTTGAT	A/G
Affx-152069715	AX-147208708	5044708	A01	GAACTAACTCTATTGGTTGGTTGATCGAGCTGTTC[A/G]ACACTTCGAATCCAAGTCACTGGTAATTGACCCTT	A/G
Affx-152037404	AX-147208709	5044864	A01	TCCAACAACTGTGGCTCTAAGAGTAAGGGTCTCCC[A/G]GATATCAGAATAACCAATGTTGGGATTTGTTCAGC	A/G
Affx-152043930	AX-147208710	5045017	A01	CCAACAGCTACAATTGCAAATGAGAACTCACTACT[A/G]TTTATGGTGTCTTTCGATGGGACCTTCTCGTAAAT	A/G
Affx-152053022	AX-147208711	5045095	A01	GTTTCAGCTCCCACTGTTGCCTTTACAGCATCCAA[A/G]ATTGTCGTCCCTAAAACGGTCGGTGTATAAGACAT	A/G
Affx-152078274	AX-147208712	5046083	A01	TTAATGCAGTAGGGATAATTTGATCCATGAGGATG[A/G]CAAAGACGATCAAGTCCCTCCCAGTCAGAAATCAA	A/G
Affx-152060281	AX-147208713	5046962	A01	TCAGCATGGAGTTTGCGCCCATTCCAGCTAGAATA[A/G]GATGCCATAACCGTTGAAACTCCCTGGGAAATGCA	A/G
Affx-152076317	AX-147208714	5047025	A01	GAAATGCAGTCTAAGTAAGGTGCCATGTGGATTCT[C/T]TCTAATTCTTCATATGATAATATAGTATTTCCCTC	T/C
Affx-152061266	AX-147208715	5047674	A01	GCAAAGGTATAGTGAGCTCCACTTGCTCTAACTTC[A/G]AGTGCTGTAGCGGCTCCAATTCTTTCAGCTATATC	A/G
Affx-152051338	AX-147208716	5048578	A01	CCTTGACTTGAGAGCCGATTTTTGAAAGCCATCAA[C/T]CATATCAGCCCAATCCGATGAACGAGCAATTTCAA	T/C
Affx-152097689	AX-147265830	5049728	A01	ATGGCTTTTGTTTCTTGATTGGATGAATATCAATT[C/G]AATTTGAGTTAGTTAGAGCTGAAAGAATCGAATAG	C/G
Affx-152082196	AX-147208717	5049900	A01	TCTGCACTTCCTTAATTATAGTGCAAAAAATTGTG[C/T]CCTCCAATCATTTATTCCATCGCCACAAAAATGCT	T/C
Affx-152052053	AX-147208718	5062540	A01	CATCATCACATCTTCCTTTTCATCTCCATTATCAT[C/T]CACTCCACCTTGTTGTGACTGCTGTTTATTACCAT	T/C
Affx-152098895	AX-147265831	5062739	A01	TCACCGTTCTCATCAACCGTTGACGCCAGCGAACC[C/G]ACCTCGGAAACCTCCACTTGTAGATCTGACGCTAT	C/G
Affx-152102639	AX-147265832	5063102	A01	TTATTATTGCTTTGGATTTTTGCATCAGCTTCTTG[C/G]GTTGTTTCCTCTTCTTGGGTTTTCAATGGATTTGG	C/G
Affx-152102445	AX-147265833	5066402	A01	ATTTGAGGGCTACTAAAGCTTCCATGCCTACTAGA[A/T]GGCATCTCCTCTGCTCTAATAACAAAATCTTGAGA	A/T
Affx-152061045	AX-147208719	5066483	A01	CCACTCAGATCCATTTTCTCCTCATAAGGATCATA[G/T]GGAATGTCATATGGGCTTCTTGGCATAACCGAAGG	T/G
Affx-152069361	AX-147208720	5066618	A01	TTTCTTGGCGGCATTGCTGATTTCTTATCATCCAA[A/G]CCATTCTTCTTTGTGTCAGGGTGGAATCTAAAATT	A/G
Affx-152048044	AX-147208721	5067020	A01	CTAAAATTTCTCCTTCTACTTGTAGCATTTTGTGA[A/G]GGATACTTATAAAGAAGCTCCCTTCTAGGTCTACT	A/G
Affx-152049851	AX-147208722	5097244	A01	GGGGATGAAGGACACTTTGATAACTATGATACAAG[C/T]GGTCCCCAAAATATAAGCCCAAGTATTGGTATGGC	T/C
Affx-152049994	AX-147208723	5098186	A01	AAATTTCTTGGTGAAGGTAAATGCAAACATTGGAA[A/G]TTCTGCAGTTGCTAGCTCTATCGAAGAGGAAGTTT	A/G
Affx-152037754	AX-147208724	5098586	A01	CTTGCTTATCACAAAGAGAATTTTGCTTATGAGCA[C/T]TGGGACGAAATACTTGACATCTGCAATCAGTATGA	T/C
Affx-152055600	AX-147208725	5099122	A01	GCTGCCAATATCGGGGCACTTGGTACAGCTCTTCT[C/T]TGCTATGTAACTCCAAAAGAACATCTCGGTCTACC	T/C
Affx-152052153	AX-147208726	5099341	A01	TTGTCTTTGGATCCAATGACGGCCATGTCCTTCCA[C/T]GATGAAACATTGCCATCTGAAGGCGCAAAGGTAGC	T/C
Affx-152067533	AX-147208727	5104393	A01	TGCAAATTGCCAAGGATCCAATCAAGCAAACCCTT[A/C]TCTTCTTTGTTGCCACCAGAAGCACCTTTTGCTGC	A/C
Affx-152096928	AX-147265834	5138100	A01	ACAGTCACGTCCAATCCCAAGAACATCGAGCACGT[C/G]CTCAAAGTCCGATTTGATAATTACCCGAAAGGGCC	C/G
Affx-152066405	AX-147208728	5138416	A01	TTTGTGGACTCACGTTTGGGAAGGACCCAGAAACT[C/T]TGTCACCGGATTTGCCTGAAAACCCTTTCTGCAAT	T/C
Affx-152034540	AX-147208729	5139010	A01	GCGGAGAAGCTCGTTTACCTCAAAGCCGCACTCTC[C/T]GAAACGCTGCGTTTATACCCTTCAGTTCCCGAGGA	T/C
Affx-152069630	AX-147208730	5139052	A01	CTGCGTTTATACCCTTCAGTTCCCGAGGATTTTAA[A/G]TACGCATTAAACGACGACGTTTTGCCAGATGGCAC	A/G
Affx-152063495	AX-147208731	5139201	A01	CATGGAATTTAAACCGGAGCGTTGGATTTCGGTTC[A/G]GGAGAACCGGGTTCGATTCGAACAGCCAAAAGATG	A/G
Affx-152055039	AX-147208732	5139415	A01	ATGTCGCTTACGCTGTTCATGAAGAATGGGCTCCG[G/T]GTTTACTTACAGCCACGTCAGCTTCTACCAGAGAA	T/G
Affx-152096662	AX-147265835	5143426	A01	ATCAACTTCTTTTCTTCAGGACGCAGTTCAGGGTC[C/G]TCAAGAGGTGAACTATATGCCTACAACAGCAGCTC	C/G
Affx-152061309	AX-147208733	5180194	A01	CTTATATTGCAGGTTGATGATTAATATGTCGTCTG[A/G]TTATAAGTTAGACATTGTTGATCATCATCATGACC	A/G
Affx-152098920	AX-147265836	5181277	A01	TTATATTTGTTTAGGAAACATCAAAATTCAAAAGT[C/G]TGGGCTGCCATGTTTCTCATGGTAAATAGAATTTT	C/G
Affx-152080114	AX-147208734	5181445	A01	GGCGGCATTACGGATCTTTCATTCGACGGTGTTGG[C/T]TATGCATGGCAGATTATCAACTGTGTTCTTACTGC	T/C
Affx-152059079	AX-147208735	5182173	A01	CCAATGTTTTGGGGAGTTGCAACTGCAAGTGGATT[C/T]ATTGGACTTTCTATCAGCTTCACATCAATGTGGTT	T/C
Affx-152074968	AX-147208736	5200283	A01	TGATGAGTGGAAACAAACTCTAACAGATCCATCTC[A/C]CTTTTCTTCACAGCTGAACAATGAAAATCCATGTT	A/C
Affx-152048767	AX-147208737	5200338	A01	AATGAAAATCCATGTTTTGATTCTTCTCATAAGCC[C/T]CATGAAGTGATGATGATGAACTTGTTGTTGAAACT	T/C
Affx-152066707	AX-147208738	5200592	A01	TGATTATTCTCTTTGAAAAGTTGTTGCATGAAGAG[C/T]AACTCATCATCATATGATTCAGCTATGATTGTTGG	T/C
Affx-152031437	AX-147208739	5200871	A01	TGCCTTCTCTTTGTTGCGTTCCAATGGTTCTTGAT[C/T]GAGTTTTCAGTTCGCCCTGGTATATGCTTCGCGAT	T/C
Affx-152079543	AX-147208740	5223032	A01	AATTGCTTCCAAATAAGTCTCTTCTGCAGCCCACA[A/G]ATCATTCTTCGCTTTCCATAGAAACGTTGCGTACT	A/G
Affx-152060336	AX-147208741	5224080	A01	TAATCATGTGCAACGAGGTAGAGGAACTGAGCATA[A/G]TTTGAGAGAAGAAGAGAGTTGTTTGGTTCCTTGGA	A/G
Affx-152047457	AX-147208742	5224196	A01	GTCATCACTCTCCATCTTGGCTGTTACGGGCGAAA[C/T]GAACTGTTTCATCGAGCCACGATTCACATCCTCCA	T/C
Affx-152083416	AX-147208743	5224534	A01	CGTTAGATGATGACACGGTGAATGTCTTTACCGCA[A/G]AGGAATCAAATCCGCTCTGATTATCACTGACAGAC	A/G
Affx-152055567	AX-147208744	5224731	A01	GTGTGTGAGAACACTTGCTGGAAGAGCCAAACGAA[A/G]GAAGCGTGCATTTCCGTTTGTACCCTCTCGAGGAT	A/G
Affx-152029027	AX-147208745	5225077	A01	GCCCATTCACGAAATTCGAGGACGAGGTTGGAGAA[G/T]AAGTGCCGTCCGAATCTGAATCGTCTTCGTTGAGC	T/G
Affx-152065014	AX-147208746	5298760	A01	GTGTCAGCTTCGGTTAACAATCTGCGATCCCTCAA[A/G]TTTGAAAAAACCTTCCTGGCCTCTTCAATTGTTCC	A/G
Affx-152055110	AX-147208747	5298834	A01	CTTAGACATGCCAGATATAACTGCAGCACATGCGA[C/T]AATGTCCAGAGGGCAACCCTGTTGCATCATCTCAT	T/C
Affx-152103311	AX-147265837	5299091	A01	GAATACAAGACATCTCAATGATCTTATTGTGATAC[A/T]CACATGCCTCCTGAATTTTACCAAGATCAACATGG	A/T
Affx-152032185	AX-147208748	5299523	A01	TAACTTGGAAAAGCTTGTAAGCCTTCTCAATCTTA[G/T]TCACATTGCACAAGCCTTCAATAAGGGAATTATAA	T/G
Affx-152052166	AX-147208749	5299572	A01	GCCTTCAATAAGGGAATTATAAATTTCTAAATCCG[C/T]CCTATATCCTGAGTTAACCAAATCCTTCAACAAAT	T/C
Affx-152098034	AX-147265838	5299657	A01	ATCTTCTTTTCCGCCACAAACGACTCTATAAGTGA[C/G]CCATATATAGCTCTATCTATCAAATGACCCTTACT	C/G
Affx-152103719	AX-147265839	5299785	A01	TATAATTATAGTAGCATAAGCCATCACATCAGCCT[C/G]AACCTTATCCTTCTTCATTTCTTCCCAAACCCTCA	C/G
Affx-152075639	AX-147208750	5299903	A01	GTATAAGCAAACACGTCCGGCTTGCACAAATTCAC[C/T]CTCATTCTCTCCAAAACCTCCAGCATTTCGTCGAT	T/C
Affx-152048879	AX-147208751	5300104	A01	ATAACCCTATTATACAAAAATACCCTAGGCTTAAC[A/G]CCAAACTTCTTCATCTTCTCATACACATAGTAAAC	A/G
Affx-152067489	AX-147208752	5317091	A01	TTTTGTTGCTGCTTTTGGTGAAGTCACTTTCTATG[C/T]ACCAAACAGTATTAATTAATCAATATTCCAAATAA	T/C
Affx-152099173	AX-147265840	5317206	A01	AATATCCAAATTCCAACATTTGTTCTTTTTCCCCT[C/G]CTCTCTTGTCTCTGTTACTTCAATTCAATTCAATA	C/G
Affx-152070678	AX-147208753	5318109	A01	TCTCATTATCAACTATTTTGGTGGAATATTAGAGC[A/C]TACAGATAATGCCGGTTGCCAATAAAGACTTGGAT	A/C
Affx-152083123	AX-147208754	5318682	A01	GCCATGGAAGATTCTATACTGGAAGTGCATACATA[A/G]TTCTGAATGTAAGATACTGGCAACCTTATTTCTTT	A/G
Affx-152071090	AX-147208755	5319948	A01	GGATCATGCAGTGTTCAATACAGGGAAATTCAAGG[C/T]CATGAATCACAGAAGTTTCTATCTTACTTCAAACC	T/C
Affx-152031498	AX-147208756	5322309	A01	TTTCGGTCATATTTTACTAATTGGCCTAAAACAGC[A/G]GAGCCTAGGCTTTATGAGGAAGGCAAAGAAAAAGT	A/G
Affx-152073149	AX-147208757	5322660	A01	CAAATTCAGGTTTGGCTGGTGGATGGTGATGAATT[A/G]TCTCTTCTTTCAGTTGCAGAGCTGACAAGGCTTTA	A/G
Affx-152033162	AX-147208758	5324605	A01	TTTTGGCTTGCAGGAGGATAAAACAGCGGCCATTT[A/C]TCACATGAATATTATGGCTGATTCAGCAAGAACTA	A/C
Affx-152102258	AX-147265841	5326763	A01	ATTTATGTTTGGATTGGCTTACATTCAACTGTCAA[C/G]TCAAAACAAGAAGCTCTCAGCCTTGGATTGGTAAA	C/G
Affx-152064074	AX-147208759	5329211	A01	GTTTCTGGTAATCCAGTAACTGGCATCGATTTAAC[G/T]AAAAGAGAGGTATTTCTTGAACTGAAGAATTCTTG	T/G
Affx-152047456	AX-147208760	5351672	A01	TTCAATACTCGTATTCGTATTTGTGTAACGTAGGT[A/G]AGGAAGGACCTTATTGAAGGGTTCCCGCAGAGGAC	A/G
Affx-152060908	AX-147208761	5351747	A01	TTCGATTCGCTGAACGATAACGGACTCACGTTTGG[A/G]ATTTACTACCAGAATATTCCCGCCACTCTGTTCTT	A/G
Affx-152063757	AX-147208762	5353314	A01	ATTATGTGGTGGTGGAGCAGAGGTACTTTGACGTT[A/G]AGCTTTCCCCAGCAAACGATGACCACCCTTCGCAT	A/G
Affx-152096058	AX-147265842	5355323	A01	GCAGTGATTCATGAACCTGATGGGCCAACACCAAC[A/T]TCTCAATATGAACATTCATCTGTTCCTGCCACAGT	A/T
Affx-152030967	AX-147208763	5355442	A01	CTGGGCTGGTACCTTTGAAAAATACTTCAACATTC[A/G]AGATACTTATCGTGATGATTGTCCAGGTTTGTCTC	A/G
Affx-152073505	AX-147208764	5356809	A01	AGTAGTGATCTAAGGCCATTCGGAGCAAGGGAAGA[C/T]ACAAGTCTCTCAGAGTTCCAAGTGGAACTGATCCA	T/C
Affx-152096178	AX-147265843	5359018	A01	TTGCAAACCAATTCTTTTCTCCATTCCTGTTAAGC[C/G]ACACCGTTTTCAAGCCTTCACTTCTCAGTTCTCAG	C/G
Affx-152081939	AX-147208765	5369169	A01	AGGCAATTAAAACAAAAACTTCTCAAAATTACTTT[C/T]AAAATGGCAAAAGCTTCGTTGTTACTTCCTTGCTT	T/C
Affx-152103382	AX-147265844	5395496	A01	CGTCACCTTGTTCGCAATGGATGTAATGGATGTAT[C/G]CAATGGTTTGCTTGGTGGGTTTGTAGCCATTACCT	C/G
Affx-152075196	AX-147208766	5409454	A01	TTTCTCAAAAAGACTTTCAAAATGGCAAAAGCTTC[A/G]ATGGTGCTTCCTTGCTTGCTTTTCTTATTTCTCCT	A/G
Affx-152063654	AX-147208767	5424890	A01	CATGGGCTGCCATTATTTGTGGGTTCGTCTCGGCT[C/T]GATCTTAATTGGGCTAAACATCTTGGCATTAAAAA	T/C
Affx-152064390	AX-147208768	5425215	A01	CCTTGAACAAGCTTAAATTGCTGAGAATCTCCATT[A/G]ATGAGGAAGATTTAGGCCTTGATATCTAAAGCCAT	A/G
Affx-152103995	AX-147265845	5428199	A01	TACAGTAAAATTGCCTAATACTTGCTTTCCTTTCA[A/T]ATATTGACATGGTATTCTTCCCACTTCCACAGTTC	A/T
Affx-152041121	AX-147208769	5429411	A01	CGGAGATTTGAATAATTGAGAGAAAGAGACTTACA[A/G]TGTATTAGCATACTGAATATCAGCTTCCAAAGTTT	A/G
Affx-152060783	AX-147208770	5433417	A01	ATAAACACTTATACTAATTCCTAGGGAATAAGCTT[A/C]TCATCTCTCATGCAATCGATCCAATACAATATTGA	A/C
Affx-152026849	AX-147208771	5433628	A01	TTTCCATCACAATCTCCTCCCAAACATGTTGCTTC[C/T]CAGCCATAGCCCTAGAAAACAAGAAGTTCTCAACA	T/C
Affx-152098352	AX-147265846	5433696	A01	ACAAACATCTCTTGTGGAACATAAACACCAAGCTT[C/G]TTACCAATAATTGGCCACATCTCTTTCCAAGTGAA	C/G
Affx-152027404	AX-147208772	5434005	A01	AACAATAAACCAGGCCTATGAACAGACCAAGATAC[C/T]TTAGTACCATTCAATTTCTCCATAAGAAGATCCTC	T/C
Affx-152070028	AX-147208773	5434200	A01	GTTTGGAGTGAAACATGCTTTAGATTCTTTGCATT[G/T]GGGAACAAAGAACTCAAAGCATTTGACATCATTAC	T/G
Affx-152098060	AX-147265847	5434252	A01	AAGCATTTGACATCATTACCTTGTTGATCTCACAA[C/G]TCTCTTGTGTCTCTAATGGGAATTGACTTGCCCAT	C/G
Affx-152040021	AX-147208774	5434305	A01	GGGAATTGACTTGCCCATGTGACCCAAAACACATG[A/G]GTCACATCATGAAGACATGAAAGCTTCTTTTGAGT	A/G
Affx-152028918	AX-147208775	5459030	A01	CCGAAGAAGCTCGACGAGAAGAAGAAGGAACCTCT[C/T]CAATCCGAAGAAGAGGAACAGCCACAACAACCAGA	T/C
Affx-152079787	AX-147208776	5461765	A01	AGAAATGTAGTAAAGAAAATGCAGTCTTTGGGACC[G/T]GAGTTTGATGTTTCTCCACATGTTTCAGAATCTCA	T/G
Affx-152069789	AX-147208777	5462127	A01	GTGTTTAGAGAAGGTGCAAAGCAGCATTGGGATTC[C/T]GTGAAATCTTATTTTCAGAAAGTAAGTTTTCAGAC	T/C
Affx-152039144	AX-147208778	5464625	A01	ATGAGAATGCTGAAACTTCACCTTCTGTTTGGATC[A/G]TACGTTCCATGTAAGCATTTTCCAAGGACTAAAAT	A/G
Affx-152069527	AX-147208779	5465413	A01	GAAGAGAACCGTGGAACTTTGTTGATTAAACTTAA[C/T]GGTTGGAGAGAGTTTAGCTTTCTGGACACTGACAG	T/C
Affx-152039295	AX-147208780	5469906	A01	AAAATAAAAAATAAAAAACCTGCAGGCTCTCCGTC[A/G]ATCTCAACATCAAAGTAAACCTTGTGTGTGACTTC	A/G
Affx-152057375	AX-147208781	5482165	A01	CCTGATGTGGATTTGATGTTTGATTGCATGGATAA[A/G]CCTACGATTCTCAAGGCTGAGCACCAGAATTTTCC	A/G
Affx-152080724	AX-147208782	5484974	A01	GGCTATCGGGAGAAGAGGGCAGGATTTCATGGAAA[A/G]CTTGAATATGGATCGAATTTATGACTACATGTTTC	A/G
Affx-152065041	AX-147208783	5485056	A01	GAATACTCGAAACTTCTACAGTTCAAGCCTACTCC[C/T]CCATCTTCTTCCTTGGAAGTTTGTGTGGATTCTGT	T/C
Affx-152046344	AX-147208784	5485119	A01	GATTCTGTGCTTTGCTTCGCAGATGAGAAGCAGAG[A/G]GGATTCCTTAATAGATCAAGTACGTTTGCTTCACA	A/G
Affx-152047806	AX-147208785	5504350	A01	TGCTATTCTTGGCCTTGCATATTCTACTATTCCCA[C/T]AGGACTACTCTCATCATCTAATTTGAACACAACTC	T/C
Affx-152070687	AX-147208786	5504531	A01	ACCGCCTTTATAGGAGTCGAATCTTGTTCCATCTC[C/T]GGCAAAATAAGGGACAATCCGAAATCAGAAACCTT	T/C
Affx-152054585	AX-147208787	5504642	A01	ATATCTCTATGGATAATTGGTGGAACAGCATAGTT[A/G]TGAATGTACTCAATTCCCCTGGCAGCATCCAATGC	A/G
Affx-152034815	AX-147208788	5504840	A01	TCCTCACAGAAACCTATTAGTCTCACAAGATGCTT[A/G]TGATGAAGCCGCGATAACAATGACAATTCTGAATC	A/G
Affx-152064491	AX-147208789	5504897	A01	GACAATTCTGAATCAAATGCAATTTCCTTCTCTTG[A/G]AATTTCTTCTTTGTGCTAGAAACAATATCTCCTCT	A/G
Affx-152035417	AX-147208790	5505708	A01	AGAAACATCATTAAACAAATCAAACTTTTTGGTAT[C/T]TTCAGCACCACCCCAACATAGGACAAATCCATTTT	T/C
Affx-152069806	AX-147208791	5505771	A01	TCCATTTTTTCTTCTAATACCACAAGTGAAATCTT[C/T]TCCCAATGCAAGTCCTGAAAACTCTGAATAATAAG	T/C
Affx-152080987	AX-147208792	5505969	A01	ATCAAATTGTGCTTGAATTTGACTACTATTGTTGT[C/T]ACCCCAACAATGAACCTTTCCATTATCCATTAATA	T/C
Affx-152034176	AX-147208793	5523220	A01	TTGCATGCATAATTCCAATCTTCAACTCTTTTGAG[C/T]AACTATGCTTGTTGTGGTAGCTGGTTAACTGCCAT	T/C
Affx-152027108	AX-147208794	5523806	A01	AGAACCCCATGAATCCTCACTTCCATCCTCATTAC[C/T]CTTGAGTTCATAGTCCTGATCCTCACTGCCATCAC	T/C
Affx-152076671	AX-147208795	5524048	A01	ATCAAATCCACCATTCTCTACTTCCATTGTAGTTT[C/T]AGCATTGTCTAACACTTGGACATCATCTACCCCTT	T/C
Affx-152080633	AX-147208796	5544998	A01	TCGGAGAAGTTGAGGTTCTTGTGAAGGACGAAGTG[A/G]TAAATTCCGTTGGGTTTGTTGTGGAACAGTTGAGC	A/G
Affx-152084060	AX-147208797	5549149	A01	CTTTGTTCCACTTGGTGGTTTCTTCTCAACACCTT[C/T]CGAATTCAGAAGCAGTAGTAGCACCCTAATAAACC	T/C
Affx-152053136	AX-147208798	5550759	A01	GCAGATACATGGCTTGCTTTTTTCGGGCCAGATCG[A/G]GTTGGAAAAAGGAAAATTGCTTTGGCAATTGCAGA	A/G
Affx-152029620	AX-147208799	5551689	A01	TTATCAGAAAAGAAAAATGCAATGGAAAATTGGAT[C/T]GAGAGTGTTCTTGGAAGAGGATTTGTTGAAGCAAA	T/C
Affx-152041465	AX-147208800	5553765	A01	TCATATATTAGAGCAGATACATGGCTTGCTTTTTT[A/C]GGGCCAAATCGAGTTGGAAAAATGAAAATTGCTTT	A/C
Affx-152040331	AX-147208801	5554089	A01	AGGTAGGTTTCGTTACTCATTTGGAAAGAAAATCA[A/G]CATCAACAATTCCCTGTTTATTGTATCCTGCGCGG	A/G
Affx-152072114	AX-147208802	5555574	A01	ATCTAATATCATAAGTACCATGAAATGTCACCCAT[A/G]TCAATGTTTTGTTGAACAGCCCGGATGCTGCTACC	A/G
Affx-152103820	AX-147265848	5564951	A01	TGTTCATGTGTTAACATGGTGGAGTAGTTGTTGCT[C/G]GAAGAATCCTTCACAAGAGAACTAACCCAAGACAC	C/G
Affx-152063779	AX-147208803	5565707	A01	TCTTCTGGCTTGTGCGCGAAGAAACACACTCTTCT[A/G]GTACATGCCATCTCGTCCTTGCACAGCCTTGTTCT	A/G
Affx-152047386	AX-147208804	5565932	A01	GCGAAAGGACACTCTGTCCAATCGTGTGAATACGC[C/T]CTCGAACATGGTTTCACTTTGAAGGTATACATTCT	T/C
Affx-152031387	AX-147208805	5566493	A01	TTTGTTCCAATTCTCCTACCATACCATAATCCAAT[C/T]TCACCAACGTTATGGCCCTCTTTCTCAATAGCTTC	T/C
Affx-152032807	AX-147208806	5566616	A01	CTGTGGTGCAACCCTTCTTGACAAGTCTTATTATT[A/G]ATCTTGGATTCCATTGTGTGTCTGATTTTCTTGAC	A/G
Affx-152073455	AX-147208807	5589372	A01	TTTGATCCTTCTTCACATTTGTTGCTCTCAATTGC[C/T]GTAGATTTTCCCTCTTCAGCCATCAAATTTCCATC	T/C
Affx-152037671	AX-147208808	5589786	A01	TTCTTGTTCTTGTTCTTCTTCCTACTCTTCTCATA[A/G]TAACAAGTGTTGGTAATCTCTTGAAGCTTTCCATT	A/G
Affx-152069858	AX-147208809	5589971	A01	GCTAAGAACAAAGAAGTTTTCATTTTCAAGTAAGA[A/G]GAAAGTTGGCACCTCCCTGAATGACAATGTCGATT	A/G
Affx-152060888	AX-147208810	5598002	A01	GAGAAAAGTAGTACCGCTTCAACTAAATGGTAATG[A/G]GGAATTTGAGGGAAAAGATGATGGATGACATGGGT	A/G
Affx-152050045	AX-147208811	5600285	A01	ACACACACATATATAACACTATAAAAGTGCATAGG[A/G]CTACTATTTCTACACTTCTAAAGACAATTGGAATT	A/G
Affx-152082981	AX-147208812	5614230	A01	CTGCTACTCAACAAGGATCTGGGAAGGTTGGAAGA[C/T]GGAAAATTAACTTTTTGTCAACCCAAAAGTGGGAG	T/C
Affx-152057781	AX-147208813	5637219	A01	GCATATCTTTGGCTATGATTCTCCACTCTCAGTAT[C/T]TTCTCTATTATCCAAATTGTCTTCTCCTGAAGCTC	T/C
Affx-152027594	AX-147208814	5639485	A01	GCTTCCACTCTCTCCATCTTCTTTAAGACTTCCTC[A/G]GCTAAATTAGACAGAGAGGGATATTCCAGATTTCC	A/G
Affx-152031120	AX-147208815	5639584	A01	CCTTTCTCCAACGCAATTCTTACGCAACAATCTTC[A/G]TCGTTGCAGAACTCTGATAACAACTTGACAGCATA	A/G
Affx-152076326	AX-147208816	5640667	A01	ATCAAAGTCCATATTCCGGGTCACTATGGCAGGTT[C/T]GACGGACCAGTTCTTAAGAATTCTCTCCAGGGAAG	T/C
Affx-152075064	AX-147208817	5648502	A01	AAAAAGCATAAACGAAGATGTTCTAATATACATAA[G/T]GCACATAAGGTTTGTATCGTGAATGGATTACACAT	T/G
Affx-152070092	AX-147208818	5684600	A01	CCAACCATTCCTGAAATAATGGAAAGTCCTCAATT[A/G]CCCTTGCCAGCTAGATTGTCACATTCTAAATCAGC	A/G
Affx-152065916	AX-147208819	5685043	A01	AAAGCACCAGAAGGCATTTGCTCAATTCAAATTGA[A/G]TATGATCGAAACAAGCAATCTGTTTGGTCTGTTAG	A/G
Affx-152029483	AX-147208820	5694095	A01	GAACTCTATCAAGATGTGAGAAGAAATTCATTAGA[A/G]GAGGCTCTGAAGCTTTGCACAGAACATGGATTGCA	A/G
Affx-152031882	AX-147208821	5694371	A01	GGTCAAGGGATGGAGGAAATGTTGCAAGTGAAGAA[A/C]TTCAAGCCTCAATTCTCACAGCAAGAGCTTTCTTT	A/C
Affx-152050887	AX-147208822	5699222	A01	TCTTTGACTCCTTGGATTCCGAAAGTGGACGGTTT[C/T]GATCCTAATGCGATTACGAGCTTGTCATATGAGAT	T/C
Affx-152077351	AX-147208823	5710932	A01	CCAGGTTTATTGTCAATAATGACCTCCCACCAGTG[C/T]CCGAGCCTTCATATTCTGTAATTAAAAAAATTAAT	T/C
Affx-152033130	AX-147208824	5742316	A01	GCCTATTGAGCGGATTCTTGGAGACATTGGGGTCT[G/T]ATTTTCAACAGTTACCAATTTATGAAAAAAGTTGG	T/G
Affx-152056008	AX-147208825	5743710	A01	CACTATGAGGACGATGGAAAAGGGAGGATAAAGCG[A/G]AGAATTGTACAAAGAATAGGAAGATCCTGAAGGAA	A/G
Affx-152032985	AX-147208826	5756505	A01	GCCGCTAGAACCACTATTGGCATTACAATTTTTAG[C/T]TTCCAATTCTAATCCACTAACTCTAGCATCTAGTT	T/C
Affx-152063745	AX-147208827	5759781	A01	GCTTCATACGCCTCTTCCAGTGACATGGCAACAGT[A/G]ACTCCTTTTCCAGCAGCCAGTGCTTTGATAACAAT	A/G
Affx-152068059	AX-147208828	5759858	A01	TCCTTGTTCTTGAGTATATTGTTTTGCAACGGATG[G/T]GTCTGTAAATGTTTTGTACTGCATTAATTAATCCA	T/G
Affx-152076653	AX-147208829	5761231	A01	TAAAGCTTAAAGTTTCTTCCAAACGAAAGCTTGAC[A/G]TAAATGAAAGCGTGGAGGTGAATTCGGTTTCCTAA	A/G
Affx-152070658	AX-147208830	5763069	A01	GGTATGATGTAAGGACCAAAAAGGACTTCGCCAAG[A/G]TTAGGGAATGGACTTTTAATGAGAAAGAGTCATGG	A/G
Affx-152033861	AX-147208831	5763119	A01	TTTAATGAGAAAGAGTCATGGAAAGAAATGGTAAT[A/G]GAGGTAGTTGATGATTACTTAAGGCTTACACTAGG	A/G
Affx-152047536	AX-147208832	5763486	A01	ATGGGCTCAAAACTGTCCCTCAGAAAGAAGTTTCA[A/G]TGCAGAAAGAACCGGCTACTGAAGTAATATTTAAT	A/G
Affx-152061935	AX-147208833	5763638	A01	GCTATTGAAGAATATGCACAGGCAGCTAAAAGGGC[C/T]TGCCCAGAAAAAGCACGAAAACATCTTGCGTATCT	T/C
Affx-152031704	AX-147208834	5763803	A01	GTTTGTAAGTATGTGGCACAGAACTCGGACATGAA[C/T]CCTTTGCCGTCCCAAAATGATCAGAGTATGATGCA	T/C
Affx-152062050	AX-147208835	5763917	A01	TCAGAAAAGAGTCAGGATCTAAATGATCAGAGTGC[A/G]ATGCAACTTAGAGATGACAATCATCTTGCACCTAT	A/G
Affx-152076572	AX-147208836	5764015	A01	TGATCTAAGTATTTTGCCACCAGTTGTGTCGTCTC[C/T]TGTGGATGAAGTTGCAGATGAACCTGAGTTTTGTC	T/C
Affx-152081573	AX-147208837	5764137	A01	ACATGAAAGTGGGTAGGTCCAAAGCAAAGAGGCAT[C/T]TATTGGCTGAAGGATGGAGCTATCACTATGCAAAC	T/C
Affx-152056819	AX-147208838	5764745	A01	CTTGCTGGCTTTGAAAGTCATGCTAGTGGCTGTAG[C/T]ACACGCAGACCGGCTGCAAGTATTATTTTAGAAGA	T/C
Affx-152055781	AX-147208839	5764869	A01	GGGAAGCTATGGCAAAACCACCAAAATATTTTCAT[A/G]AAGGCGAGAATGACAATATTTGTTCTGTTTGCCAC	A/G
Affx-152032429	AX-147208840	5764966	A01	TCAATGTCCATCTTCATTTCATGTGACATGTCTAG[C/T]TGATGAGGTAACTAATAATATTCTTCCTCAATCTC	T/C
Affx-152035968	AX-147208841	5765424	A01	GCAACTAACTCGAGAAGATATAGTAAAAACTGGTT[A/C]TGCGGAAGCGACTGTAAAAAGGTATACTAATCAAG	A/C
Affx-152043583	AX-147208842	5766010	A01	GTTGCACTCTCAGTGATGCATGAATGTTTTGAGCC[C/T]CTAAAGGATCCTTCGTCTACCAGAGATCTCACGGA	T/C
Affx-152050690	AX-147208843	5768584	A01	TTTGGCTTTGTAAAGATGACAAAGTTCGAGAGGTT[A/G]CAGTTCTTGGACAATACCTTTTTAGATTTTCAGGA	A/G
Affx-152051811	AX-147208844	5845899	A01	CTATCTTTCTCAGCTTTGCTACTAAGTTTAAGGCA[C/T]CACCATCAGCACTTGAAGAGTGAGAGACCAATGAT	T/C
Affx-152047826	AX-147208845	5846001	A01	GTTGGAAACTGGGTTCATGATGATTCATACCCTCT[C/T]TACCAATCTTCAAGCTGCCCCATGATTGATCCTCA	T/C
Affx-152078917	AX-147208846	5849111	A01	GAAAGAGGACTAAGAACATGGGCTAATTGGGTGGA[A/C]ACTAATATTGACAGAACCAGAACCAAAGTATTCTT	A/C
Affx-152054594	AX-147208847	5852625	A01	GCAGCATGTGCTTTAAGGCCATCAATCCAACTATA[A/G]CCAACTCCATCACTGAATTGTTCTTTCTGCCTATA	A/G
Affx-152030119	AX-147208848	5852829	A01	TTCCTCAGAACCCATTTTTCGATGCGTCCTTCCTC[C/T]GGTTTTATCTGAAAAGGTCACACAATAAATCCACT	T/C
Affx-152066862	AX-147208849	5853564	A01	ATGAATTATGATTATATATATACCTGGACAGTAAA[A/G]TGAAACTCATGATGAACTGTGCCTAGATAATCTGC	A/G
Affx-152062650	AX-147208850	5913981	A01	CCATGAACCCATCTCACCAAGTTATGGAACAAGGA[A/C]CATCACAGCAGGTACCCCACTTTTTTTTATTATTG	A/C
Affx-152041321	AX-147208851	5914771	A01	CTCTCGTTTATCTTCTGGACATTTACCATTATCGC[A/G]CTCTTCAAATATGTCTTCATTGTGATGTCTGCTGA	A/G
Affx-152069522	AX-147208852	5914816	A01	TATGTCTTCATTGTGATGTCTGCTGATGACAATGG[A/G]GAAGGTAGAAACCTTGCAACACAATTCTAGCGAAG	A/G
Affx-152079868	AX-147208853	5915102	A01	GGTACCTTTGCATTGTACTCACTTCTCTGCCGAAA[C/T]GCGAGGCTAAGTATTTTGCCTAATCAACAACCAAC	T/C
Affx-152027027	AX-147208854	5915743	A01	CAAAAATATATCTTGCACTTTCTCCTTTCTACATG[G/T]TAAGGTTCATTCGAGCAACCGGCGTTGAAGGATGG	T/G
Affx-152040374	AX-147208855	5915790	A01	CGAGCAACCGGCGTTGAAGGATGGTTGTCCTTAGG[C/T]GGCGTGGTGCTATCAATCACAGGTACCTATAGCAC	T/C
Affx-152055416	AX-147208856	5916030	A01	GTCGAGACCATGTTCGCCGACTTGGGTCATTTTTC[A/G]GCTTTATCAATAAAGGTAAAATTGAAAGTAGAGAT	A/G
Affx-152056451	AX-147208857	5917189	A01	GGATCAATTGAACTACTTTACATCTCAGCTTGCAT[A/C]TGCAAGGTTCATGAAGGAGGTTGGATTCCACTTGT	A/C
Affx-152040716	AX-147208858	5917228	A01	AAGGTTCATGAAGGAGGTTGGATTCCACTTGTTCT[A/G]TCTTTCACTTTCATGTGTATAATGTACACATGGAA	A/G
Affx-152078358	AX-147208859	5917897	A01	ATAGTAAAGAAAATTGCAATAGATGTTGTTTTTGC[C/T]TTTCTGAGCAAGAATTGTAGAGAGCCTGATGTTGT	T/C
Affx-152041242	AX-147208860	5919009	A01	TGGACAGAGGCATTGAAACAGGTAAGCGCCAAAGC[C/T]ATAAACACGGCGAGATCTGTCTCTTCTTCTTGTAT	T/C
Affx-152061311	AX-147208861	5934638	A01	GCAGACAGGGTCTCTCCTTTTGACCTTGCAGCTAG[C/T]TGGAGGGCTTACCAGGAGAATTTTCGTCCGTCGTC	T/C
Affx-152081582	AX-147208862	5935842	A01	GAGGTTATCGTGCCTGATTCTTCTAAGGCCTTTCC[A/C]ACTTCTGGAATGGTTGAGTCCAAGTCAGTGGGATC	A/C
Affx-152052881	AX-147208863	5935974	A01	TCCCCAAGACTCATAAAATCTTCTAGTTCTAATAT[C/T]TTCACTCATGATCTTAATTTAGATAATGATACCAA	T/C
Affx-152077323	AX-147208864	5936468	A01	TATCTTCTTTCTTTTGCATAGGTAGGCCTGCCAGC[A/G]CGAGGTAAAACATTCACTGCAGCTAAACTTACAAG	A/G
Affx-152065399	AX-147208865	5940154	A01	ACCTCGCCCAATATTACTTACTCGGCATGGAGAAA[G/T]TCAGGATAATGTAAGAGGCAGAATTGGAGGAGATG	T/G
Affx-152056525	AX-147208866	5955233	A01	TTTGTTTGAGTTCTTTTGAAGATGGAGAGATGGGA[A/C]GGTGTTTACCAAAATGTGGACATGGTTTTCATGTT	A/C
Affx-152060275	AX-147208867	5967029	A01	TAAGACTCTTAGTAATAATGGAAGATGAATGATAA[G/T]CATCATGGGTAGGGTTGATTATCACCACAACCGGG	T/G
Affx-152074108	AX-147208868	5967218	A01	TTAGCCCTTGTTGGTTAAATGATTGGTAGTTTGAG[A/G]CATCAACATTATTACTTAGCTTATGGAAGTGTAAT	A/G
Affx-152033605	AX-147208869	5972436	A01	TTTGAGTTCATAAGCTTGTTGTGAAAGAAATCAAC[G/T]GCAATGAGATCAACAAGAGCCATGTAAATTAGAAT	T/G
Affx-152057866	AX-147208870	5972475	A01	ATGAGATCAACAAGAGCCATGTAAATTAGAATCCC[A/C]GAAGAAACTGAACCAAGTAACCCTTCCATGATCAA	A/C
Affx-152028765	AX-147208871	5973468	A01	AAAACTTCTAACAATAAGAGCACAACACTAACCTG[A/G]GCAACACAGCCACCAAGACCCATTCCTTCAAAGAT	A/G
Affx-152060862	AX-147208872	5999484	A01	GGGTCTACAAAAAGAGCTCTTGTTGGTGGGGATTT[A/G]GTTAACTCATGGAAAGTGTTTGTTGTTGTTGTTGT	A/G
Affx-152081668	AX-147208873	5999556	A01	GTCCCTTGATGATTTTTCAAAACCTTTATGCACCA[C/T]AAATCCTCAGGACAAGAGAGCAACTTCCAATGTGG	T/C
Affx-152083945	AX-147208874	6000056	A01	GTTCCTTAAAATGTTGTCTATGTCATTGGGGAAGA[A/G]CTCAAAGGAACTCATGAACCTTCTATAGAGGTACT	A/G
Affx-152063025	AX-147208875	6000282	A01	GTGGCCATGTATGCATAGTCAACATCATTGGAATT[A/G]AACCATTCTTCTAGCCTCACCACTAGGCTTGATCC	A/G
Affx-152074397	AX-147208876	6062789	A01	AAACTCACCTGGGAATGTGACGACAAGTTTTCCTC[A/G]TTAGGAGCTGACATGAGTCTTCACCAAGTCCTAAT	A/G
Affx-152062517	AX-147208877	6063271	A01	ATACGCTATCTTTCCCTTTTTTACTGTTAAGTTAT[A/G]ATCACAATCTATCAATTTCAAGTTCCATAAGAAGA	A/G
Affx-152028792	AX-147208878	6095667	A01	GTGTGGCAATATCATTGGGAAAACAAAAATGAATG[C/T]GACCCGTTAAGTTGTCCCATTTGAGAAAAAAGGTC	T/C
Affx-152041312	AX-147208879	6103485	A01	AGCTATGGAAATAGGTGAAGTTCTCCAGTATATTA[C/T]CGATGCCAAAGTAATGGTAGCAGCATAATATAGTG	T/C
Affx-152055139	AX-147208880	6105206	A01	TTTGAAGAAACCTGGTCAAAGAGGGATCGTTTAGC[A/G]GTCTCTTCAAAGAACCTAAGGAAGGAGAAGGCGAT	A/G
Affx-152033878	AX-147208881	6153533	A01	TCCCCAACCATGGCATCCTTATTGGAACAAAGGCC[A/C]TGGCTTTGCAGGTTCAAGCAGCAGTAGCAGGGCAC	A/C
Affx-152053166	AX-147208882	6154727	A01	GAGAAGAATAGAGTAGAAATGATGAAGTTAATCGA[A/G]CTTCAAACAGAACAAGCAATGGAAAAACAAATAAG	A/G
Affx-152042596	AX-147208883	6154767	A01	AAACAGAACAAGCAATGGAAAAACAAATAAGGTTG[C/T]TGAGTAATATTGGCACTAATGTTCAGCTTATGTAC	T/C
Affx-152058392	AX-147208884	6170919	A01	CTTACAATGTTTTGATGAAGGTTTTGTGTAAGAAG[A/C]AGCAGTTTGATAAGGCCAAAAGGTTGTTGGGTTGG	A/C
Affx-152045140	AX-147208885	6170961	A01	TTGATAAGGCCAAAAGGTTGTTGGGTTGGTTGTGG[G/T]AGAAGGGTCTGAGGCCTGATAAGTTCACTTATGGG	T/G
Affx-152030515	AX-147208886	6170987	A01	TGGTTGTGGGAGAAGGGTCTGAGGCCTGATAAGTT[C/T]ACTTATGGGACTTTGATCAATGGGATGGTGAAATG	T/C
Affx-152076876	AX-147208887	6171455	A01	AATGCCATGCTTAATGGACTGTGCAAAGCTGGGAA[G/T]ATTGAAGAAAGTTTCCAGTTGTGGGAGGAGATGAA	T/G
Affx-152067506	AX-147208888	6171611	A01	CAATGGGATGCTTTGCTTGAAACAGCTTGGGGCAC[A/G]GATTCTAAAAGTTACGGAATAGTAGTTCATGGTTT	A/G
Affx-152039709	AX-147208889	6171909	A01	TTGACAATGCTATTCAATTCTTTCGCGAAATGAGC[A/G]TCAAAGGTTGCTCACCAACTGTTGTGTCCTACAAT	A/G
Affx-152067275	AX-147208890	6172124	A01	ACAGCCCTTAGGTTGTGGAATCTGTTTCTTGACTC[A/G]GGATTTAAGCCGGATATCAGAATGTACAACATTGT	A/G
Affx-152032755	AX-147208891	6187084	A01	AGTGAAGGGTTCTTTGAGGCAATTGAAGAGCTTGA[A/G]AGGATGACAAGGGAACCCTCTGATGTTCTTGAAGA	A/G
Affx-152028905	AX-147208892	6188369	A01	AGTTACCTTGTTGCAATGACTGCTGTGGTTAAGGA[A/G]CTGAATGAATTTGCCAAAGCTTTACGAAAGCTGAA	A/G
Affx-152052178	AX-147208893	6198722	A01	TTCTCAGGGAATGGGATTTGCTCTGAGGGAATGAG[A/G]GCATTGGAATTTTACAGCAGGACAAAAAGGTTGGA	A/G
Affx-152080966	AX-147208894	6198986	A01	AGGGAGCTTCCTAATTCTCTGCATAATTCAAAGGT[C/T]GTTAAGGTTTTTTGTAGCTACGAGGCGAAGGCGAG	T/C
Affx-152074821	AX-147208895	6199073	A01	TATGATTCTTTCTTGTTGTACTATTTCCTAAGCCA[A/G]GTTGCCATGGAGGAAAGCATGATTTCCAAAACAAC	A/G
Affx-152068127	AX-147208896	6199482	A01	TTTCATTTCCATATAAGTATAGAGCCTTGGAAAAG[G/T]TTGAGGAGAAGCAGACAAAGGAAGGAATCATGGAG	T/G
Affx-152047618	AX-147208897	6199604	A01	GCTTGGTTGTACATTTCTCTGGGGGATCATGATAG[C/T]GCCATTCGAGATATTCGAGCATTGTTAACTATAGA	T/C
Affx-152076172	AX-147208898	6199820	A01	GCGATTATCCATCAGATGCTAGAGAATGATCCCGG[A/G]AAGAGCTTGCTAGAGTTTCGTCAGTCTCTACTCCT	A/G
Affx-152049252	AX-147208899	6200166	A01	ATCTACATAATTCACAGGTTAAACTGTCAAAAGGC[C/T]GCAATGCGCAGTTTGCGGTTGGCAAGAAATCACTC	T/C
Affx-152082813	AX-147208900	6200555	A01	GCATTGAACAACCTAGGGAGTATTTATGTGGATTC[C/T]GGTAAGCTAGAACTTGCAAGAGAATGTTACAGTAA	T/C
Affx-152047674	AX-147208901	6200621	A01	AGTAATGCCCTTGCAATTAGGCACACAAGAGCTCA[C/T]CAAGGTCTAGCACGCGTTTATCAGCAGAAGAATCA	T/C
Affx-152042684	AX-147208902	6200658	A01	AAGGTCTAGCACGCGTTTATCAGCAGAAGAATCAA[A/C]GAAAAGCTGCTTACGACGAAATGACCAAGCTAATC	A/C
Affx-152046842	AX-147208903	6201299	A01	TAAATTTCAAGCCTGACCTGCAAGTGCTTCATCTT[A/C]GAGCTGCATTTTACGAGTCGATGGGAGACCTATCT	A/C
Affx-152042428	AX-147208904	6202668	A01	CCTTATATACTCCGCCGTCCAATCCACACGAAAGC[C/T]GTTTTCCATGGCGTAGGGAATCCTACCGGTTATCA	T/C
Affx-152074194	AX-147208905	6202719	A01	GGGAATCCTACCGGTTATCAATTCAAACAGTATCA[C/T]GCCGAAGCTATAAACATTGTCCTTTATATGTGTCC	T/C
Affx-152040311	AX-147208906	6203577	A01	AGATGCTCAAATAGTGTTCCATTCGGAGCATACTC[A/G]AAAACCATAACCCTTGTGAATGGCTTTCTCTCTTC	A/G
Affx-152049228	AX-147208907	6203823	A01	TTCCATACTTTTCAACCAGTTTTTAGATGAAGTAA[C/T]TGAAGAATATGCCACTGCTATCTCAACTCCACTGG	T/C
Affx-152048534	AX-147208908	6231036	A01	TGTGCATTTTCATGTTGTAACATGGCATCAGAAGT[A/G]AATTCTCTTCACGATTCCGCTACACTTTCCTTCTC	A/G
Affx-152040610	AX-147208909	6231275	A01	GAGGCTTATTTGCTTCAGTGTCCGACGATCATCCA[A/G]GACTCGTGCTTGTTTCTCAGCCACTCCAAGAAGAC	A/G
Affx-152031618	AX-147208910	6231321	A01	TGTTTCTCAGCCACTCCAAGAAGACAATTATGCTT[C/T]GTGGTGCAGATCGATGCGTCTTGTGTTGAGTGGCA	T/C
Affx-152079013	AX-147208911	6280680	A01	GCTATTGAAGATGTGATCTACCACATTGAATCATA[C/T]GAATTAACAACAGTTAGATCAAGCATACCAACATA	T/C
Affx-152057472	AX-147208912	6281724	A01	GCTTACTTATACAGGATGATTTTTGAGAAGATCTT[C/T]CCTAAGGTGATTTAGACAATTCAACAATGATCAAT	T/C
Affx-152059626	AX-147208913	6302419	A01	ACAGGGAAGGTTCTGGAAGACCACAACACTTTGGG[A/G]GCATCCGGTTTGACCAATGGCTCTAAGCTCATGCT	A/G
Affx-152076495	AX-147208914	6305655	A01	TTCTCTTCAAATTTCTTGTCAGAATTGCCAGAGAC[A/G]TTTAGCAGTTTTAAGAATTTGAAGGTGTCCTATTT	A/G
Affx-152034629	AX-147208915	6315074	A01	TTCTCTATAACATCGTCATCAGTAATTGTCAGCTT[C/T]CCTTGACTTCCACAAGAAACTCCCATGAGAGCAAG	T/C
Affx-152042793	AX-147208916	6315125	A01	GAAACTCCCATGAGAGCAAGATTTTTCAAAAACTC[A/G]CATCCTAAAGCACCAGATCCAACAACAAACACTTG	A/G
Affx-152040458	AX-147208917	6315233	A01	ACTGATATCTGTGCATCATATCGACTACCTACTGG[C/T]CTTAAATCATCAGGATCCACTGGTTCTGTAGGAAG	T/C
Affx-152081058	AX-147208918	6315751	A01	AGCGGATGAAACTTCCCAGAACATGCTTTGACAAC[A/C]TCTTGTCCGACAATTCCACCAAACATGGCAGCCAT	A/C
Affx-152033616	AX-147208919	6315865	A01	AGTTTTGGATTTATATCTTCCAATTTATCATCAGC[C/T]AAGGCGTCATTGAAATCACTAACAATGGATATAAG	T/C
Affx-152066522	AX-147208920	6316009	A01	AATGCTATGTGAAGAAGACGCGGGCGATCAAACTT[A/G]GAAAAATCACTCAGAAGAAAATCTCCTGGATCACT	A/G
Affx-152029070	AX-147208921	6316216	A01	TTTCTGGGCTTTCCATCATTCAATTCTTTCATACC[A/G]TGAACTTCAGAGAATACAACAAGATCTCCATCCTG	A/G
Affx-152067035	AX-147208922	6316287	A01	AAACTCAAGCCTCTCGTCGTCAACACAAGATACTA[A/G]AGCAGGGTTGTCATTGCTGATTGATGCAACTATAC	A/G
Affx-152033789	AX-147208923	6319063	A01	GAGGAAACTGTGTTCCGATTCTTCTTGAGGAAAAC[A/G]CTGTTGTTGTTGCTGATTATGCTCTGAGTGTCTTC	A/G
Affx-152046509	AX-147208924	6319152	A01	GCAGGGTCGCTTTACACGAAGCATATAGTGCAGTA[A/G]GCTGCTGAACACGTAACGAAACTTAATCAATAGCA	A/G
Affx-152027444	AX-147208925	6328007	A01	AAAGATGGGGACTGGAATTTTGATTTGCATGATCT[A/G]CAGTTATGTTTCGGTGTAAAAGAATTCTTGGTATG	A/G
Affx-152027148	AX-147208926	6328959	A01	GTCAGGTTCCAGTAAAATTAATGCATTTGGAGGGC[C/T]TGTACGAGTTGTTTGTATCTAAGTTTGTGAGTTCC	T/C
Affx-152078137	AX-147208927	6332564	A01	ACTGCTCGGGCCATTAAAGGCGCACCTCGAGAATT[G/T]CTTTTTGCACAATTTTGTCTACATGCTCTTTGGTT	T/G
Affx-152066208	AX-147208928	6336425	A01	TTTTTATGTTCAATTATGCAAGCTGATATTCTTCA[G/T]AATTATTGGCTTTTGGTGGTATTAGATATGTCAGC	T/G
Affx-152029465	AX-147208929	6337729	A01	TATGGAGAACTGAAACAGATGGAGACCGAGATTCA[A/G]CAACTTTACGTTACCATGGCAACTACTTTGAGGCC	A/G
Affx-152077525	AX-147208930	6338001	A01	CCACGCCTCGCCAGAGAAATTTTCAATGGTTACTA[C/T]GACTTCAGTATTTCAAAAATGGAAAGCTTGGCAGA	T/C
Affx-152070514	AX-147208931	6356050	A01	AAGAATCACTATGTTGTGAAGAGAGAGATTTCGTA[A/G]CAGTTAATGATTGTTTCTGTCCCAAGTCAGTGGAT	A/G
Affx-152036445	AX-147208932	6357243	A01	TGATGATTATGAAGAGGAGCAACAGTGGTGATGTC[A/G]TCATCAGTGACGGCAGTGATTTTTGAGAGCAAAGC	A/G
Affx-152043124	AX-147208933	6414187	A01	TCCTTTCATTTGAACAACAAGGTCTTTATCAATAT[A/G]TCCAATTTCCTTCCGCACATCTATCTGGACAAAGA	A/G
Affx-152068904	AX-147208934	6431234	A01	TATGAGAAGAAAAAGCGAAAGAGGTCGACGGTGAC[G/T]GTGTCGGCGGTGAGTAGTAGTAGTGGAAGTGGTGC	T/G
Affx-152077436	AX-147208935	6451541	A01	CATTTTTAGGTAGCAGATGTAAATTCAACAATAGG[C/T]GCAATAATGTCAATGCGGAAATTCATCAAACACCT	T/C
Affx-152051357	AX-147208936	6452551	A01	TAATGAATTGGATCACATGATGGAAGGGATGATTG[C/T]TGAGTTTTTTAGGCCTTGTAAGTTTGATTCAATAT	T/C
Affx-152034026	AX-147208937	6452591	A01	TTTTTTAGGCCTTGTAAGTTTGATTCAATATGGCG[A/G]TATTCAATTGATGATGGTTGTCATAACCCTGCATG	A/G
Affx-152068963	AX-147208938	6453486	A01	GTGAATTGCTCAGAACTGTCAAGCAAAAAGGTTTA[A/G]TTCTTCCTCAAGAAGAAATATCTCAAATGGTATGG	A/G
Affx-152061510	AX-147208939	6476648	A01	ACCGGTTGTGTCCATCCTAAATCCATGTTCTTTGA[A/G]AAACCCAAATGTTTCCAGTCTGTCAAAACCATGCA	A/G
Affx-152037696	AX-147208940	6477539	A01	ACAAAGGGAACTCCATTTGCATTGCAATTAACTCT[A/G]AGTTTCCCATCAGCATGTTTTACTATTCTACCCGC	A/G
Affx-152059216	AX-147208941	6477653	A01	ATCATAAGGGCAGGGTCATTTTGGTCATTTTTCGG[G/T]GATTGATATATTTGAACAATATGGCATAGGCCATT	T/G
Affx-152060899	AX-147208942	6514445	A01	AATTTGGACAGCAAAGTGAAAGTAGTGGTTCCGTG[C/T]AGCCTTGACAATTTTGAGTCAGAATCTAACATGTC	T/C
Affx-152076501	AX-147208943	6514741	A01	TGTCGTGACTGCATTATCAACAGCAGGATTTCCTA[A/G]TATGGACATTGTTGTGGCAAAGATTGGTTGGCCGA	A/G
Affx-152037898	AX-147208944	6517171	A01	TTCCCCCTCCTGCAGCCCAAACTTATGGTGGTTCT[A/G]CTGGTGGTAACTACCCACCCTCCTATAATTCTTAT	A/G
Affx-152074670	AX-147208945	6517206	A01	GCTGGTGGTAACTACCCACCCTCCTATAATTCTTA[C/T]GATGGAAATTCAAATTATGGAACAGATGCTGGTCC	T/C
Affx-152030159	AX-147208946	6517958	A01	CTTGCTTATGAAGATCCCTCTGCAGCACACTCAGC[C/T]GGCGGTTTCTACAATAGTATTTATCTGGCTTCTCT	T/C
Affx-152054432	AX-147208947	6523461	A01	GCATTGTCATATCACGGGAATAATGATGTTCTAAA[A/G]CCTGGACCAGACGCATTTACTGAAAATCTGAATGC	A/G
Affx-152068845	AX-147208948	6523535	A01	TAGCGAGATTACAAGGCTCAGAAACCGTGCAATGA[C/T]ATTGGTAGCTTCACGATCTGGTATCTCCTTATCTT	T/C
Affx-152049504	AX-147208949	6539308	A01	TTTATTAACAAATAAATTCATGGTTTCACAAGAAG[G/T]GCATGTGCATCTAGTGATGCTACACACTCTAGGCA	T/G
Affx-152060144	AX-147208950	6540121	A01	GCAATATCATACCTTCAAAATCAAGTTACACAATT[A/G]CAAATGCAACTTGCAGTGGCTCAGGCAGAGATTCT	A/G
Affx-152054144	AX-147208951	6551760	A01	CGGTTGAGGCTTCCAAGAAAGTCGAGGCATTGAAG[A/G]GCTTGGGATTTTCTGATGACGTTGTGTCGAAGATT	A/G
Affx-152048859	AX-147208952	6551982	A01	GGTTGAAGCCCCTGATTCGTGAATTGGAGGAGTTA[A/G]GATTTCCTAGGCACGAAATTAGGACCGAGGTGAGA	A/G
Affx-152052173	AX-147208953	6552799	A01	ATAATTCATTTTAAGGATTCTTAATTTAGCAAGCT[G/T]CTAACTACATTCTCTAGTTGCTTTCTTCAAACTGG	T/G
Affx-152058758	AX-147208954	6572122	A01	AAGCCCAAAAACACAACTTTGGCCCAATCCAATGG[C/T]GACTCTTTTGCCTCTAATGCCAACCTAATTAGCAA	T/C
Affx-152039388	AX-147208955	6572299	A01	TCAGTTTCAAGTGCTCAAATGGATGAAATTGTTGC[C/T]GGGATTAGAGATAGCGGAGTGTCCTATCTCTGGGT	T/C
Affx-152066564	AX-147208956	6575360	A01	TGGAAGAACCCTTTGAGGCAGTGATTGATGAGATT[A/G]ATGGCAATGTGAATGTGGATCTCATCATTGCTGAC	A/G
Affx-152032080	AX-147208957	6576891	A01	GTAAGCAAATTGTTGAGGATTGGAAGGTTGGTGTT[A/C]AGATGAAAGAAAGATTAGGGACTAATAACAAAGAA	A/C
Affx-152082880	AX-147208958	6582917	A01	AATCTCGTATCCAACGAATCATCGCCCTCTTTTAG[C/T]AGCACCGTGGAAGCCGTTATGACCAAAATGGAACC	T/C
Affx-152042648	AX-147208959	6585087	A01	GTAGATTATATTCCTGGAAAATCTTGGATTCGTTT[A/G]GCGGATATTCCTCTTCTTGACAAGAACAACCAGAA	A/G
Affx-152060390	AX-147208960	6585965	A01	TATAACATCAAGTGTGGTGTTCAAGCCTAATGGAT[A/C]AAATGGTAGTGCATAATAATAAGCAAGAAGATTTA	A/C
Affx-152080716	AX-147208961	6593807	A01	CTGGCATAACTGAGACTTATGAGATCACTTTCTTC[A/G]AAGAGTATGGCTGAATGCATTCTATAAATGACAGA	A/G
Affx-152051964	AX-147208962	6596722	A01	GTCTTCAAGCAACACTTTTTCTTATTTCTGCAACC[A/G]AATGCAAGCTTTGCTTCACCATTCCCCTCTTATCC	A/G
Affx-152084217	AX-147208963	6604171	A01	CTAATGGTCATTGCTGCATCAGCTATCTGAGATTT[C/T]TTTGGAGGTGCTGTATATCCAGGTTCATATTGCTG	T/C
Affx-152039455	AX-147208964	6613234	A01	CTTTTTGATAATGTTTTTGACTATGAAATTGTTTC[A/G]ACCATTGCTACATACAGAGATGTTACTGAGGCTGG	A/G
Affx-152066119	AX-147208965	6626450	A01	TCCAGCACTAGCCTCCAGGAGCTAGAAGAGCATGT[A/C]GTTGGAAAGAAGAGCCTCAACTTGGATGAGTTCTT	A/C
Affx-152032518	AX-147208966	6664971	A01	GTTACCTGCAATCCATCATAAATTGGAACACGTAC[A/G]TCTTTAGCACCTAATAAGAAAAGTGTTGGTGCTTT	A/G
Affx-152048766	AX-147208967	6665542	A01	CATGTGAGATACCCATCACTGTTATCTTGGATGGA[C/T]TAGCAACTCCCAACTTGATCACTTCATCTATTGCA	T/C
Affx-152076154	AX-147208968	6668458	A01	CCACCACCTTTCTTGTAGCCTACATCCCTAAATTC[C/T]GGCTTTGAAAGAGAGGGTTCTTCTGCTACATAAGC	T/C
Affx-152049357	AX-147208969	6668750	A01	ATTCGAGACTGACTCCAAATTTCAAAGCGGCAAGG[C/T]GATTCGTCATCCTTGGGATTCCAAATTAGCAATAG	T/C
Affx-152064317	AX-147208970	6670755	A01	TTCCAATATGGAATCTATGATGACCACCACACTTT[C/T]TATGAAGGAGAAGCAGAACTCAAAGGTATATATTT	T/C
Affx-152053076	AX-147208971	6671236	A01	GAGTACTTATACATAGGAGCAGGTATATTTACAAT[A/C]ATATTTTGCATAATCGAGATGGATAAGCCGGATAA	A/C
Affx-152071649	AX-147208972	6674197	A01	GTCTCATGATTGCAAACCCAAGCAACATATCCTCT[A/G]ATTCAGTTTCCTCTCCTCTAATTCAAAACCAGCAA	A/G
Affx-152044811	AX-147208973	6674466	A01	GACAATGCTATATTCCCTGTCTTCTGCAAGTGCCC[A/C]GACAAGAACACAACTGTGTCCAACACAAGAGCCAA	A/C
Affx-152074387	AX-147208974	6676212	A01	GTGGAGAATGGATCTTTGAACTGGTGGCTGCACGA[A/G]GAGGAAGGGAAGAATAAGGAGAAGCTAAACTGGAA	A/G
Affx-152074594	AX-147208975	6676413	A01	ATTGCCAACTTCGGCCTTGCCAAGTCAGGAATGAA[C/T]GCAATTACAATGCACATTGTGGGAACTCAGGGCTA	T/C
Affx-152071301	AX-147208976	6676664	A01	GAGGGTGAGGGAGTGGATGGACAAGGCAATGTTGA[A/G]GGACACAATCTCTATGGATAGTTTGTTGGGAGTTT	A/G
Affx-152075011	AX-147208977	6676701	A01	GACACAATCTCTATGGATAGTTTGTTGGGAGTTTT[A/G]GGGATTGCTATTGCTTGTTTGCATAAGGAGCCTTC	A/G
Affx-152057724	AX-147208978	6678960	A01	ATGGGATTCATGTTCTTTGTTTTCATCTATGGTGT[A/G]AAGTGTGACCCAAGCCTGTTGAAAAAATCAGGGAA	A/G
Affx-152050822	AX-147208979	6679029	A01	AAAATGCATTTGTACACGGCATTAGTTGGTATAAG[C/T]ATTCCCTCAATGCTAACTTTTCTTGTGTCACTATA	T/C
Affx-152056323	AX-147208980	6679084	A01	TTCTTGTGTCACTATACATGAGAAAAAACATGGAC[A/G]AAGAACTTTCTAGAATAGCTTCACTAGGTGTAATT	A/G
Affx-152073719	AX-147208981	6679326	A01	ACAAAGCATGCAATTTGGTACACAATTTCTCTTGT[A/G]CTGGTGCTAATGTTCATTATGTTTTGTGTAAGGCC	A/G
Affx-152055489	AX-147208982	6679428	A01	GAAGGGCACCCAGTGGAACAATCTTATGTTGTTGT[A/C]ATTCTTTTGGGTGTTTTTGTGTTGGGCTTTGTGAC	A/C
Affx-152078736	AX-147208983	6679546	A01	TTGTGATCCCTGATGGGCCTCCTTTAGGAGCAACA[A/G]TAGTGGAAAAGAGTAAGACTATTATGACTGATTTT	A/G
Affx-152080610	AX-147208984	6679617	A01	CTACTACCATTCTCATTCCTTATGGTGGGAACTCA[C/T]ACTGATGTGTTTGCTATGAGTGAGATTGATTGGTC	T/C
Affx-152049364	AX-147208985	6681324	A01	CGGCGATATGCTATGCTATTTCTCGGAGGAGCAGA[C/T]GCAAGAGAGGCTCTTGTTTATGCAGATATGATAGC	T/C
Affx-152032894	AX-147208986	6685468	A01	CGGCGCATGTCCAGCAGAACACGAAAGGTTGCTTC[A/G]AAAATGGTTGCGGCTCTTGCCAGCACTGATAACCG	A/G
Affx-152058530	AX-147208987	6687833	A01	TGCTGGATTGAAGTTGCCAAAACCTGAACCAACTA[C/T]AAAGAAGTGGAATCCATGAATGTGCATGGGGTGTT	T/C
Affx-152081241	AX-147208988	6689419	A01	GATAGAGATGTTGTACTTTGCTGCATTTACTACTT[C/T]GATGACAAGAGAATCTCCGTTTCTGGCCTCCACGG	T/C
Affx-152071032	AX-147208989	6699509	A01	ATGAAAATCCTTGATATTGTGCTCATGCAAGGCTG[C/T]AGTCCATGTTGGATGAATCTCTCTGCAACAAATCA	T/C
Affx-152027620	AX-147208990	6700416	A01	AGGTGATCATCAAAGATAATCCAACTTGATTGCAC[A/G]TCACATATCTCCACAAACTTCAACACAAACTCACT	A/G
Affx-152052085	AX-147208991	6700572	A01	TTGATCCAATTTTCACCTAACAACTCTCCTAGTTT[A/G]CTATGTTTCACACAGTTAACCATGTAGGTGTAATT	A/G
Affx-152058385	AX-147208992	6701083	A01	CGCGCCACTGCGTTAGCGAAATCTAGTAGCAGAAT[A/C]ATTGGTGTCCTGCATAGCTCCATAAAACAGAGATC	A/C
Affx-152074480	AX-147208993	6701308	A01	ATGTGAAGCTTTTGCATATCTATCTTCCTCATTTT[C/T]TCAGCAAGGATTTGTCTCCTCCAAGTTAGGTATAC	T/C
Affx-152077064	AX-147208994	6714083	A01	TTCGACACAATGCGTGAACTAATTCCTGAATTCGC[A/G]TCGCTCTTCTCTGATTCACAATGTGAGACGGAAGC	A/G
Affx-152064089	AX-147208995	6714458	A01	GAAGCCAAGTCCAAAATCTACAAGGACCTTGCATT[A/G]TGCTCTGTTTTCATGATGAATAATTTGAGGTACAT	A/G
Affx-152031162	AX-147208996	6714563	A01	GTTTTAGGTGATGATTGGATCCGAAAGCACACTGC[A/G]AAAATTCGGAGATTTCATGTGAGCTACCAGAGGAG	A/G
Affx-152041426	AX-147208997	6714864	A01	GCTTCATTGGAAGGTTCCATAATGTTCCGGAACTC[A/G]GCAAGTACGTTGACAAGTATGTAAAGTATGGGGTG	A/G
Affx-152059914	AX-147208998	6785807	A01	AAAACTTTGTCAGCACAAACTGCTACAATAACTGG[A/G]CCCGCTAAATCACCAATAATACAACCTGAAAAAAA	A/G
Affx-152053049	AX-147208999	6788070	A01	ACTTTTTAAAAGGGACGGAAAGATTGCGACAGATG[A/G]TATTTTGATTATTTGTTTGAAGATAGTCATGATCG	A/G
Affx-152036746	AX-147209000	6793489	A01	ATGGCATCATATTGTGTTATTTTAAATTTATGAGT[A/C]ATTTGTTTCCAGGATTTTTTGAAGTACAATGAATC	A/C
Affx-152053890	AX-147209001	6794484	A01	GTTCCGGTAGATGCCCGTGTTATGTTTCCTCGATA[C/T]AGTTTGGAGGAAGCTGAGACTGTTTGCCATTATTA	T/C
Affx-152054562	AX-147209002	6796090	A01	CTGTTAATACCATTGATGCACCTAAACCTCCAATC[C/T]TAATGTTACATTTCCTCATTGTCTCCAACATGTTG	T/C
Affx-152076980	AX-147209003	6796689	A01	CTCTCACCCTTGAAGTGAAAGCATTCATGTGAAAG[A/C]TCATTAGATGGCCAAAATGGTGAAACTGCCATTGA	A/C
Affx-152041476	AX-147209004	6796749	A01	ACTGCCATTGAAGTTTTATCTATCGGAAATTTCAG[C/T]GGTTGCTTGAGAACTGTTCCGATTAATCTCTCCCT	T/C
Affx-152066741	AX-147209005	6797615	A01	ACATCAATCCCTTCAAGATAGTGAAGAGAAGAGAG[C/T]TCACAATTAGCATTTGCCTCCAAGAATGGAACTCC	T/C
Affx-152080830	AX-147209006	6797710	A01	GATTCCAAGTCTTCCATCACCACCATTATTTGTTA[C/T]TATCTTACCTGCAAGAGGGTAATAGTAAACCAAAG	T/C
Affx-152079807	AX-147209007	6797918	A01	GGAAGAACACAAGAAGGTGTTGGTTTGGAAGGTTT[A/G]ATGATCACAACATCCTTCATCTCAAGTGAGAGTGT	A/G
Affx-152072542	AX-147209008	6804163	A01	TTTTAGATATGATCCAACAACAAATGCATTTTGCT[C/T]AAGTTTTTCCTTCTCAATTACTCTCAAAACGGCAT	T/C
Affx-152075623	AX-147209009	6805589	A01	CTGGCAATCATCAAAGCCAGCTCGTTGGCTTCTGT[A/C]CCAGAATTTGTGAAGAACACAGCCTGAATGAAAAT	A/C
Affx-152084231	AX-147209010	6806000	A01	CGAAATCGATGACAGCATGGTTCAAATAGAGGACA[A/G]TGGTATGCTGCAAGAGTCTCATCTGGTTAACAGTT	A/G
Affx-152061834	AX-147209011	6817622	A01	TTTGACATGTCCACTGTTACTACTGTAGTGAGAGG[C/T]GTTGGAGATATCGGTGATGTAAAAATTATTGACCT	T/C
Affx-152040194	AX-147209012	6820669	A01	TAAGTGTACCCGCCCTGCGCCAAATGAAAAATTGA[A/G]AACTCTTGAATTGCTCTAAACCATTCCTTTTTGCC	A/G
Affx-152065802	AX-147209013	6822847	A01	GAGGATTTCTTCGTGTCGCCCGATCCAAATCTGAT[A/C]AAGAACGACACAAGATAGAGTCGATAATATCAGAA	A/C
Affx-152050838	AX-147209014	6824851	A01	AGCACAACTTTTGGGTCCACAAAAGCATTCCCATA[A/G]TACCCTTCAGGCAAAGGAGGAATCAAGGAGTGATT	A/G
Affx-152041678	AX-147209015	6825709	A01	GGTGGTTTAAATATGTGAATGGTTTGACATAGACT[A/G]TTAAGTTCTGGTCTATTATCAATTGTGGATAGAGA	A/G
Affx-152050158	AX-147209016	6847215	A01	AAAGTCATCACAGTTTAAAAACTTATCCCATAACA[A/G]TTTTATGGTATCTTCAAGCATCTTTGAAATCAATG	A/G
Affx-152039160	AX-147209017	6847686	A01	AAGGACCTACATAAGCTTTAGTTATAGTGTGCCAG[A/G]CCCCAATAACAGAAAACCTGTCTCCAGAAGATGCT	A/G
Affx-152077487	AX-147209018	6847766	A01	GGCCATCTCAAACCACCTTTCACATTTTCATCTAA[A/G]ACTGCAGAATCAATCAACTTTTGAATGCATTGAAT	A/G
Affx-152034582	AX-147209019	6848659	A01	ATATATACCTTCACAAGATACATGTCTTTTTCTGT[G/T]TTATCAGGTTCAAGTCCAAGTTCACGTGGCAACGA	T/G
Affx-152050839	AX-147209020	6852817	A01	AACTCCTCAACTCTTGTCTCCAATGTATCAATTGA[A/C]TTCTTAATGAATTCTTTTGTGAAAGCAACCTTCTT	A/C
Affx-152041085	AX-147209021	6853492	A01	GGGTATATTAGTTGGTTACCATTTTCATCTTGATG[A/C]AAAGGTGGATCATACACAAAATTTTTGGCAATTCC	A/C
Affx-152044256	AX-147209022	6853638	A01	TTCATTGCAATTGATTGTTACCTTCCCATTGTTGC[C/T]ATGATGCTTCACTAGCTTGCCAGCAAGAGGGTAGT	T/C
Affx-152056127	AX-147209023	6853705	A01	GGGTAGTAATAAACCAAAGCCTTTGATAGTGCTTC[G/T]TTGATTACAATTGCAGGGTCATTTTTGGAATAATA	T/G
Affx-152078406	AX-147209024	6883608	A01	GCAAAGTTTTTCCATCATGGTTTAGTTTCAAGGCT[C/T]TAGCCCTTGACCTCCAAATATAAGCAGTGAGTGAT	T/C
Affx-152059064	AX-147209025	6883683	A01	AATTTGTGAAAATTTCTTTCATAGTCTTAATATTA[C/T]TGTGACTAGTATATTCTTTGATCAATCTCATTTTG	T/C
Affx-152058784	AX-147209026	6883912	A01	TATTGATGGCTCGCTTCTTCCTCTTGCTAACTCGA[C/T]TAAGGCATGAAGAAATTGAGATAATCCAAATCCAT	T/C
Affx-152073392	AX-147209027	6898616	A01	TCTTGTTCTTTTGTCACCAAAGTGTTGATTGAATC[C/T]GTGATATAGTTTCTAGTAAAAGCAACTTTCTTGAT	T/C
Affx-152059832	AX-147209028	6899367	A01	CAAGGTAATGAAGAGAAGAAAGATTGCAATTAGCA[A/C]TTGCTTCTATAAATGGAACTCTATCATTGGAATTG	A/C
Affx-152047225	AX-147209029	6907238	A01	TGAATGCACCACTACCTTCCACATCAAAATCCTCA[A/G]CCGTTGACTCAAAAGTGTTAATTGAGTTTCTAATA	A/G
Affx-152066720	AX-147209030	6907301	A01	TTCTAATATATTCCTTTGTAAAAGCAACCTTCTTG[C/T]TCTCTTTGATGTGCTTCACAACTTGTGAGAGTGGC	T/C
Affx-152032598	AX-147209031	6907463	A01	GCCTTCTAATTCCCACTATCACACTAAGCATTGTT[C/T]TCCCATCATAGCTAAGTTTTAGGGCTCTAACTCTT	T/C
Affx-152060128	AX-147209032	6907922	A01	TTGTCACCTTGAACCCTAAAGGATATTGTTTAACA[A/C]TTTCTTCATCTTGTGAAGGAAGATCAAAGGCAAAG	A/C
Affx-152042756	AX-147209033	6908186	A01	CATTAATAGGGTTAGGGTCAATTTGGTCATTTGTG[C/T]AAGCACCATGATTTTGTGATGATTTGTAAACATGA	T/C
Affx-152032094	AX-147209034	6921211	A01	TTCTTCCAAAAGGGTGTTTGATGAGGATGCCCTCT[C/T]GAGGGATGTGGTTACTTGGAACTCCATGATAGCGG	T/C
Affx-152043140	AX-147209035	6921263	A01	TGGAACTCCATGATAGCGGGTTTGATGAGAAACGG[C/T]GACATTGTTGATGCGGAGAAGGTGTTTGATGAAAT	T/C
Affx-152049481	AX-147209036	6921500	A01	TTGGGTTATGGAAGGTTCATTCATTCTACCATTGA[A/G]TCCTTAAGGTTACGGGTGACTATTCCTGTGGGAAC	A/G
Affx-152060442	AX-147209037	6921711	A01	TTGAACTGTTTCAGAGGTTCATTGGTGAAGGTTTT[C/T]GCCCGGTGAATGTGACTTTTATAGGAGTACTGAGT	T/C
Affx-152065220	AX-147209038	6921801	A01	TGGTTAGTGAGGGAAGGCATTACTTTAGGTTGATG[G/T]TGGATGGTTATGGAATTCAGCCAGAGATGGAGCAC	T/G
Affx-152082185	AX-147209039	6922007	A01	GTGGAAATGGGAGAAAGGATTGGAAACAAGTTGTT[A/G]CAGTTGGATCCAAACCATGATGGCCATTATGTGCA	A/G
Affx-152033406	AX-147209040	6933567	A01	CTCTTTGGTTGGTTCTCTGGCCTTGCTTCTCTCTA[C/T]CTTCCCCTTTGGCTTGTTCTAATCATAGGTTCAAC	T/C
Affx-152032746	AX-147209041	6933639	A01	CTTGGCCTCATTGGTTATGGTGTTCAATATCTCTT[C/T]CTAACTAACCATATCTCAAATCTCTCTTATTGGCA	T/C
Affx-152043738	AX-147209042	6934038	A01	ACAATTGCAACTGGGATTTATGCTGTGGTTAGTAT[C/T]TTGGAATTTGTGTCTAGCAAAATTTCATCACTTGG	T/C
Affx-152026935	AX-147209043	6934089	A01	AGCAAAATTTCATCACTTGGGGTTTTAATTGGTAT[C/T]TTAGTGTCACTTTTCTTGCCACTATTGGTTCCAAT	T/C
Affx-152045768	AX-147209044	6936219	A01	TGGGGTCCTTCATTTTTGGTTACTCAGCTGCTATT[A/C]TCTATCGTAAGGAAGGGTATAATAGTAATAACATT	A/C
Affx-152027784	AX-147209045	6936364	A01	TGGAACTTTTTTAGCTCTCATACTATATGTTAGGA[A/C]ACGCAAATTTTACTCACAAAGATAGTAAAAAAAAG	A/C
Affx-152076061	AX-147209046	7001894	A01	TTGGTATTCATACTTGAAGCCTTTGAAGAGCTTGG[C/T]CTTGATGTGCTCCAAGCTAGGGTTTCCTGTGCTCA	T/C
Affx-152037505	AX-147209047	7002818	A01	GTCCCAGGATAAGAATGGTACATGCCATTTGGATG[A/C]ACAAGTAATTCAAAAAGTAGTGTCTCAAGCTATTC	A/C
Affx-152071066	AX-147209048	7069776	A01	GGGATGTGATGCATCAATTCTATTGGATGACACTT[C/T]AACATTTACGGGAGAGAAGACAGCTGCTCCAAATT	T/C
Affx-152073869	AX-147209049	7070530	A01	AAGTTGGGTGGTCCATCATGGAATGTTGGATTGGG[A/C]AGAAGAGATTCAACAAGTGCAAGCAAAGATGCAGC	A/C
Affx-152052047	AX-147209050	7071291	A01	AACCTCACAGCACTTGATGTCACAACAAATGTGCT[C/T]TTTGACAATGCTTACTTCAAGAACCTTGTCAACAA	T/C
Affx-152045558	AX-147209051	7071432	A01	TATAGCAACAGTTATTCAGCTTTCTTTGCTGACTT[C/T]GCTAGTGCTATGGTCAAAATGGGAAATTTAAGCCC	T/C
Affx-152083905	AX-147209052	7088523	A01	GAGGCTTCATGTTACCCATCTTGATCATAGAATGT[C/T]TGAATCTTTTAGCAAAAGCAATTGGATTCCTACTA	T/C
Affx-152075018	AX-147209053	7088951	A01	AGGCTTGTATTTGCAGCTTCATAACTTGCACTTCT[A/G]GCGTCTCTTCTTCCTAAGGGCACATGGTAACGATA	A/G
Affx-152033880	AX-147209054	7089868	A01	GATTTAATCTCATCAACCACTTCAAATCCTCTTAG[A/C]GAGTTCTTATTTGGTGGCGAATTCTTCTCACCATT	A/C
Affx-152042259	AX-147209055	7143642	A01	AATTTTAAGTCACATGGCCTTGATGTCAAGGACTT[A/G]GTTGCCTTATCTGGTAATTTTCCTTTTATACTCAC	A/G
Affx-152031313	AX-147209056	7146843	A01	GCAGCAGGGTCCATTAACTCCACAAGGTGCTTCAC[A/G]GCACCAGCTTGCACAATTCGATTCTTGTTTTCATG	A/G
Affx-152083140	AX-147209057	7148498	A01	ACCTAGGCTATCAGCAATTTTTGCCAGGACCTCTG[A/G]ACTGGGTCCTAAACCTTCCCGTTGTTCAGTAATAG	A/G
Affx-152050451	AX-147209058	7148718	A01	CTCTTTTGTTTGATAGAATGTTTTACCTCCAGATG[A/C]TCAGAACTCAATTCATCAGGGAGACATTGCTGAGA	A/C
Affx-152028605	AX-147209059	7158458	A01	TGGGGCACGTGAGTATTTTGAATTGGTTCGGAGTC[A/G]TGGAATTACTGAAGGAATGACACCTCCTCCACGCT	A/G
Affx-152063860	AX-147209060	7177193	A01	AAGGTTATGAAAACTGGGCGTGCCGAACAAATCAC[A/G]CGCGAGATATCTGTTATGAGAAGGGCTAGGCATCC	A/G
Affx-152061937	AX-147209061	7177942	A01	TGAAGGTCTAGCAGCAGAAGCAAAGGAAGAACCAG[C/T]TGTGGCAACAAGTATAAATGCATTTGATATCATCT	T/C
Affx-152069192	AX-147209062	7178075	A01	AGGTTTAGTTCAAGACAACCTGCATCGGTCATCTT[C/T]TCCAAGCTGGAAGATGCTGCCAAGCGACTAAAGCT	T/C
Affx-152049434	AX-147209063	7178192	A01	ACCGAAGGTAGGAAGGGGGTTTTATCAATTGATGC[C/T]GAGATTTTCGAGGTTACTCCTATGTTCCATCTGGT	T/C
Affx-152074891	AX-147209064	7180725	A01	CTCCCAGTATAGCATGGGAGTTCATCCATTTCGCC[C/T]ATTTCAATTGTCATGTGCTCTGGCAAGCTTGGGCA	T/C
Affx-152026840	AX-147209065	7180811	A01	CATATACTTTGTGGAGAAGAAGTTCACTGTCATAT[C/T]CATGCTGTGACCATTCATACACAATATTGTCAGTA	T/C
Affx-152079450	AX-147209066	7205876	A01	ATCATGAAGATCTTCGATGTTGTTTCGGCTATCAA[A/G]TTGGCTTATCTTGAGCTTCAACAAGCTCATATCCC	A/G
Affx-152049399	AX-147209067	7206678	A01	TCACGAAAATGGCTAAATGGGTTTGGGTTTTGCTA[A/G]GTTCTGCAGCATCAATAGACCCCAATGCAACCATG	A/G
Affx-152030697	AX-147209068	7206800	A01	AATGTGGAAAGAGAGATTGCAGAACAAGGAACCTA[C/T]AGTGTTCAGTTCATGATCATGCCTGGCATTAAAAT	T/C
Affx-152078422	AX-147209069	7213162	A01	GGTTCAAGCCTATGCAAGAAGGAGTGTGTCCTGCA[A/G]AGGATCAAACTCAAAGAATGCAGGTTTTCCGGAGG	A/G
Affx-152077131	AX-147209070	7217368	A01	TCAGAAGGGTTTTGAAATCCAATCTTTTCAATGGC[A/G]TCAACCGTTTTGAATAACCGTCTTTTGTTAACCTC	A/G
Affx-152029088	AX-147209071	7218656	A01	GATACAAGGCACTTGCCTATAAATCTCTGCGCTTC[C/T]TTGTTTTCTAACCGGGAAAATGACGCCGGCAACTT	T/C
Affx-152057786	AX-147209072	7218843	A01	GCGCATTCGCTGTACGGATATTCAGAAGTAAGCAT[C/T]TCCAGAACACACATGCCGAAAGAGTACACGTCGAC	T/C
Affx-152060302	AX-147209073	7219047	A01	CCATTCACAAATATGTTATCACATTTGAGGTCTCT[A/G]TGGATTACCGGAGGATCGTGCTCGTGTAGATAAAC	A/G
Affx-152053727	AX-147209074	7219083	A01	TGGATTACCGGAGGATCGTGCTCGTGTAGATAAAC[A/G]AGACCTTGCAAAATTTGGCGACTCCAACTCTTTAT	A/G
Affx-152027031	AX-147209075	7245506	A01	TTGTTGAACAAAGCAGTGCTTAATGCTGCTGTGTT[C/T]GTTCCATAACCTTGGCTATACAAATTCCCATATCC	T/C
Affx-152060141	AX-147209076	7256281	A01	CGGTCCTTTTGCACTGCCTGTGTTAGGTTGATGTC[A/G]AAGAGCTCGCAGCGAATGGGCATCTCCATCTCATA	A/G
Affx-152079306	AX-147209077	7260675	A01	CGATTGCTTTCGTAGTTAAGCGAATGATCTTTCTC[A/G]AGCAGTTTTGCCATTAACCCACTTTTGTAATTCTC	A/G
Affx-152032893	AX-147209078	7262050	A01	TACCTCGGAGCGAAGTTCAGGGATAAATGCAATCA[A/C]ATCATCAAGAAATAAATCATTTAGATGATGCAGCT	A/C
Affx-152044572	AX-147209079	7262332	A01	AGGAAATATGTGATGTACCTCAAATCGATCGCCAG[C/T]AGGAATAAAGGATCTAGCTACTGATAAAACTTTAG	T/C
Affx-152052994	AX-147209080	7263592	A01	TCTGGAATGAAGAAACCAAGAAGTTGCTTTATCAA[C/T]TGTTCGTCCCAAGTCTGGTAAACATATTCACCATA	T/C
Affx-152055006	AX-147209081	7263963	A01	TTGTGGTTGCTCTTCTGCAAATCTAAAATCCATTT[G/T]TCCAATGCTTTGAAGTTCTTTGAATATCCATTCTT	T/G
Affx-152067168	AX-147209082	7277501	A01	TCACAAGCCTATGGAAGAAACAGAGTTGATTTAGA[A/G]AGTGCTGTTTTAAAGGATGGTGAACCTGCTGAGCC	A/G
Affx-152036832	AX-147209083	7277733	A01	AGCAAGACCTACCACCAGGGATAAGGAACCAGATT[C/T]AGTTGATAATGCTTCAGAGAATGTGGAGATTCCCT	T/C
Affx-152026854	AX-147209084	7293149	A01	ATGATATTGTCCACTTGAGCTTGCTCTTCGTTGAT[G/T]GTTGCTACTCCATTATTATTGCTACTAGCCCCTTC	T/G
Affx-152028523	AX-147209085	7293292	A01	GAGATCAATCATGGTGGCATTGTCAAGGGATTGAT[A/G]GCCAGCTAAGGATTGAAACATGAGATTGTTCATTT	A/G
Affx-152049686	AX-147209086	7298921	A01	TGCCCTTGAAGCTTGCTCATTTGCTTGTTGACCTC[A/G]TTGATATTTTGATCAATGATCCATGCAAGATCATT	A/G
Affx-152050586	AX-147209087	7302892	A01	TCTTGCCCTTGAAGCTTGCTAATTTGCTTGTTGAC[C/T]TCCTTGATATTTTGATCAATGATCCATGCAAGATC	T/C
Affx-152082551	AX-147209088	7302949	A01	ATCCATGCAAGATCATTGAGATCAATCATGGTGGC[A/G]TTGTCAAGGGATTGGTAGCCACCTAAGGATTGAAA	A/G
Affx-152052694	AX-147209089	7303195	A01	GGCCATACCTCTGGCCGTGGTTCATCAGGGGTATA[A/G]ATTATAGCACAAGCATCAACTCCGCAAAGAGTGCT	A/G
Affx-152041272	AX-147209090	7314983	A01	GCAGAAATGACAAAGAACAAGGGAAAGACGAAGGG[C/T]AAGGGGAAAGGATTGCCGAATGTGATTTTGAATCC	T/C
Affx-152067669	AX-147209091	7316249	A01	GGTACAAATCATGAACAGCCAATGGAAAACCATAG[C/T]GGAGATGTAGATGTACGAAACTCAAATACTTGCAG	T/C
Affx-152052393	AX-147209092	7343466	A01	TCCTTATCAACCTAAAGATGCCGAGCACAAGAAGT[C/T]GCCTTCTGTTCATCATAGTAGAGTTAATGCTGAAC	T/C
Affx-152041271	AX-147209093	7372951	A01	AGTGCTGGTGAATAACGATCCTGATCCCGATTAGG[C/T]CAATAATTGGAACTCTTTGCTGCTGCTTACTGCAC	T/C
Affx-152067765	AX-147209094	7373877	A01	TTAGTGCCACATAAGCCAGCAATTTGATTAACACG[C/T]GTATAATCAATCCCAGGAATAAGGGCAGCCCTATC	T/C
Affx-152030252	AX-147209095	7402011	A01	TTGACAAAGTGATTGAATTAATAATATTTACCATC[A/G]CGAAGTTGTGCTTGTTGTTCCATGGCTTGTAGCCG	A/G
Affx-152033613	AX-147209096	7402472	A01	CGAACCTGGTATAGGGTCAATTGGGCAGAAAGAGT[C/T]GTAGCTTCGGTCTGAAGGGTCTGAACTTTGCGCTC	T/C
Affx-152080912	AX-147209097	7414694	A01	TCAGTCATCTCTCCCATCCCAATTTCAACACATTG[C/T]CTACAGTAAACTCTGCCACATACCTGCATGCCCCC	T/C
Affx-152065860	AX-147209098	7435959	A01	CCATTGTTGACACCCATGGAGATCAAGTCACAAAT[C/T]ATAGTATATTCTTTAATTTATGCTTCTACTAACTT	T/C
Affx-152028649	AX-147209099	7436853	A01	CAGAGTTATTGGAAGAGACAGAATGGTAGAAGAAT[C/T]AGATATCCCTAAACTAAACTATATAAAAGCTTGTG	T/C
Affx-152067161	AX-147209100	7436897	A01	CTAAACTAAACTATATAAAAGCTTGTGCAAGAGAA[A/G]CTTTTCGCCTTCATCCAATTGTACCTTTCAATGTT	A/G
Affx-152075226	AX-147209101	7437175	A01	AGACGTGGTTGCCCTGGAGTGATGCTTGGAACCAC[A/C]ATGACTGTGATGTTATTTGCAAGATTGCTTCATGG	A/C
Affx-152083319	AX-147209102	7452478	A01	ACCCTTCACCCGTTTTTCATCCCTAGCAATAACCC[C/T]ATTTCCATTCACTCCACCATTCACAGTATCAACCT	T/C
Affx-152038291	AX-147209103	7457631	A01	AGAGTTCTTTAACCCAGCCATGGAATCTGCTACCA[C/T]CTTCATGTTTATGCTATTTTGCGTCATACCTCTCT	T/C
Affx-152043707	AX-147209104	7458501	A01	TTGGCTTGATGTTCTTGTCTCCTTGAAAGATGCTA[A/G]CAGCAATCCATTCTTGACTGTGGACGAAATCAAAA	A/G
Affx-152074419	AX-147209105	7459431	A01	TATTTATTTCTATTGCAGGAGGTTATGATGGCAAC[A/G]ATTGATAATCCATACAATAATGTTGAGTGGGTACT	A/G
Affx-152035818	AX-147209106	7459693	A01	CATTTGTAGCCAATTACTTCATCCCAAAGGGTAGT[C/T]ATGTTCTTATTAGGAGACAAGGTATTGGCCAAAAT	T/C
Affx-152062087	AX-147209107	7470451	A01	ATTTCTGATTATGTTCCATTGTTGAGGGAGTTTGA[C/T]TTGGATGGTCAAAAAGAAGCAATGAAGAAGGCTAT	T/C
Affx-152038074	AX-147209108	7500005	A01	CACGTGAATTTTTCATGAAACAAGATGCGATTTTC[A/G]CATCACGGCCGTTGAATTGGTCGAGTAAATATGTC	A/G
Affx-152056874	AX-147209109	7500493	A01	GCTACTAATACCATAAGGAAGTACCATGATCCCAT[A/C]ATTGAAGAAAGGATTCATCAGTGGAGGAATGGGAC	A/C
Affx-152064453	AX-147209110	7502161	A01	TATTCCAAAACTCAACTATGTGAAGGCATGTTTAA[A/G]AGAAGGTTTTCGCCTTCACCCAATTGCAGACTTCA	A/G
Affx-152055836	AX-147209111	7502215	A01	CCCAATTGCAGACTTCAATGTTCCTCATGTCTCAA[C/T]GGAAGATACTATTGTTGCCAATTATTTCATCCCAA	T/C
Affx-152030869	AX-147209112	7502268	A01	CCAATTATTTCATCCCAAAAGGTAGCCATATTCTT[A/G]TTAGGAGGCAAGGTATTGGCCACAATCCAAGAGTT	A/G
Affx-152028666	AX-147209113	7502591	A01	CCACTAGTTGCACTGGGAAAGCCAAGATTATCCGT[A/G]AAAGTTTATCATCAGATAATGAATTAAAAGAAATT	A/G
Affx-152058235	AX-147209114	7567315	A01	TACCTTCTTGCTCATGCTATTTTGCATTATTATAC[C/T]TCTCTTCATCAAACTCCTTAAACTCAATGACTCAA	T/C
Affx-152040043	AX-147209115	7567502	A01	CATGAATGATCTCAACACCGAAATCGCATGCATCC[A/G]TCTAGGCAATGTCCATGTTATCCCAGTGACAAGTC	A/G
Affx-152060573	AX-147209116	7567557	A01	ATCCCAGTGACAAGTCCTTCCATTGCACGCGAAAT[C/T]TTAATGAAACAAGATGCAATCTTCGCATCAAGACC	T/C
Affx-152084082	AX-147209117	7567917	A01	TGGAGTATGTTGAAGCACAGTTCATGGTGGTAAGG[A/C]ATATTTATGCATCTTTGATTTTGAAGGTCATAAGA	A/C
Affx-152044702	AX-147209118	7568409	A01	GAATCAGATATTCCAAAGCTCAACTATGTGAAGGC[A/C]TGTTTGAGAGAAGGTTTTCGTCTTCACCCAATTAA	A/C
Affx-152062425	AX-147209119	7568651	A01	TTTGACTTTGACTGAGTCAAATCTAGAGTTGTTCA[C/T]ATTCGGCACTGGAAGACGAAGTTGTCCTGCAATCA	T/C
Affx-152070672	AX-147209120	7570047	A01	ATGGAGACATGAGGAATGTTGAAGTCAACGATTGG[A/G]TGAAGTCGAAAACCTTCTCTTATACATGCCTTTAT	A/G
Affx-152028029	AX-147209121	7570209	A01	GGTTGATTTAACATTTCAGCCAGCACCCATTCAAT[A/G]TTGTTGTATGGATTATCTATTGTTGCCATCATAAT	A/G
Affx-152036349	AX-147209122	7572246	A01	ATGCATGCGATTTCAGTGTTGAGATCATTCATGAT[G/T]TTCTGTATCCATCTGAATGTGGGTTTGTTTGCGAG	T/G
Affx-152078469	AX-147209123	7593256	A01	CGGGGAATATGACCTTTTTGAGCAGCATCTGCTTC[A/G]CGCTCCGATTGGCGCTTCTTCTTTCTAAGCATCAG	A/G
Affx-152079965	AX-147209124	7594497	A01	ACAATACTTGGCTTAACACTAGGTGGCGGACGAAG[C/T]AAGTCCTGTGCTTCTTCCCAGGTAAGTCTCAACTC	T/C
Affx-152047946	AX-147209125	7597222	A01	AGTTGGGAAGCATTTACACAGCTAACACATCCTAC[A/C]CCGCCAAAGTCAAGGTACTCGAACAAAGATTTAGA	A/C
Affx-152057050	AX-147209126	7608680	A01	ACTTTGCTTTCATGTTTGTTAGCTTTCTTCATTGA[C/T]GATGATATCTCTTCCACATGGTTAGGAGAGTCGTC	T/C
Affx-152043294	AX-147209127	7608824	A01	GAATTTGAAGCATCTCTTTCCATTTTCTTGTCCGA[G/T]GACAATTCATTATCTCCCATGAAAATATCTTCTCC	T/G
Affx-152037248	AX-147209128	7610580	A01	GGTATGCTCAAACACAAGAAATACCATGGCTTTGG[C/T]GGTAGGTCCTCATCAAAAGCATAACTTCCCACTTT	T/C
Affx-152042458	AX-147209129	7611096	A01	ATTCTTCACTGACAGTAGAGCCCTTTTTGTTAGCA[G/T]AATCATAATAATGCTTGCGGTCTCCAGCAACAGCC	T/G
Affx-152069931	AX-147209130	7611900	A01	ATTTCCTTCCATTCTTCAGCAATGGAGAGTGGTGG[C/T]GCGGAATTCTAAATCACACAACCGGAAAAAATATT	T/C
Affx-152080955	AX-147209131	7614052	A01	TGAGATACTGTTGGGCAAGGTAGAAATATTGCTTT[C/T]TCCATCATCCCTCCCTTTTATTATTGTGCACAAAA	T/C
Affx-152065244	AX-147209132	7614648	A01	TTAAGAATGTCTAGCGAACGATGTTGTTTGCGGTT[A/C]TGTGCAGTTATGCCTGTGCTGTTAGTACAGTTATC	A/C
Affx-152073913	AX-147209133	7617852	A01	TGAAAATTGCTTTGCAAGAAAAGGGTGTCTCATAT[A/G]AGTGTAGGCAAGAAGATTTTGAAGCTAAAAGTTCT	A/G
Affx-152076584	AX-147209134	7642049	A01	GCAGGGTTGTTAGCAAGCCACCATGCATTGACCAA[G/T]ATCTTGCTCTCAGCAGGGATATCATAGCCACCAAG	T/G
Affx-152029530	AX-147209135	7642144	A01	TGGAACAAGGAGTGGAATTGCCATTCTTAGCCTTA[A/G]TGTTTCCTTGATGACTGCTTGAAGGTATGGGAGCT	A/G
Affx-152031762	AX-147209136	7642226	A01	GGCTCAGTTATTTGGTGTCCTGCTCCTAAAACTCT[A/G]TCAATTTCATCTCTTACTTTCTTTTGGATTTCTGG	A/G
Affx-152031009	AX-147209137	7642273	A01	TCTTACTTTCTTTTGGATTTCTGGGTGGTTCACTA[A/G]CTCAGCTATTCCCCACTCAATTGACCATAGTGTTG	A/G
Affx-152077333	AX-147209138	7643706	A01	TAGGCCTTCGTTGTGGGTTCTCTTTGTGCTCTCTA[A/G]TTTCCTGTTGTTAATTCCAAAATCATAATAAATAA	A/G
Affx-152066693	AX-147209139	7644744	A01	TTCAGCAGCCGAAGCTTCTGGAACATTGGATCCTT[C/T]TCGCTCTCGAACCTTCTGTCGAACATTATCCTGAA	T/C
Affx-152049946	AX-147209140	7671676	A01	AACAACGACAATATCAGCAACAATGTTAACCATCA[A/G]ACTAAGCTCGCATTCCCTTCTTATTCAAACTCACA	A/G
Affx-152055735	AX-147209141	7673129	A01	AACCTTGATGTCACTATTGCATCAGACTCTCCAGC[C/T]GCTCCTGCACCAATTGAATCATTTAGTGATATGGT	T/C
Affx-152042239	AX-147209142	7684866	A01	ATATCAGTATATGCAATTGTGCAGCATTCAGAAGC[C/T]TGCGCTCAACATAACACGTTGACATTCAACGGTAC	T/C
Affx-152042006	AX-147209143	7693589	A01	CAAGATTACTTTAGGTGGTACTGCGACAGAACAAG[A/G]AGGTTTTTGTCTGCCCCTGATGCATTCCATGATCC	A/G
Affx-152080580	AX-147209144	7695116	A01	GTCGACTGTGAATACGGTTGTGGCTCTATCAAACG[A/G]CGTCACTAACATCTGAGATATTCCCTCACGGTTTG	A/G
Affx-152029325	AX-147209145	7697073	A01	GAGAACATCATCGACACCTGCTGATCAGATTTTAT[C/T]TGCATTTTTTGATACGCAAACAAGTTGGCCACTGC	T/C
Affx-152062417	AX-147209146	7697155	A01	TGTAAGTCAACTTCGTGATTTCTTTTTTCCCAACC[A/G]TTCCGGTTTGAACCAGAATTAGATTCTTCAGATCC	A/G
Affx-152034448	AX-147209147	7699100	A01	AGAATTCCTTCAAAGTTCTTTGGTGCAAATCTTCC[C/T]TTCACAACCAGTCTTTGCTGTCCATCCAAAGAGCC	T/C
Affx-152076290	AX-147209148	7763075	A01	TTGATATTTGGATGGAATACCTTGGTCCTAAATGC[A/G]ACCTGATATAATTTAAAGATAACATCCATATATTA	A/G
Affx-152046990	AX-147209149	7777045	A01	AACAAACTTCAAACCATATAGTTTCATTATTCCTC[A/G]TGGTGTTCTTAACCATGATCATAAGCTGTTATTCT	A/G
Affx-152042832	AX-147209150	7777131	A01	TGGGGAACCATAACAACACACCAACTTCCACCTAA[C/T]AAGGTGGTTAAGATGCTTAAGGAAAATGGTTTCAA	T/C
Affx-152075487	AX-147209151	7778025	A01	GTGTTTGATGCAAATCTTGATACCCTTTTGTGGGC[C/T]CTACACAAGGAAGGTTACCCTGACATGGATATCAT	T/C
Affx-152039059	AX-147209152	7778318	A01	TGGGAAGCCAAAGTATGAACTAGACTTAGAAGGGC[A/G]AAATAGGGAAAAGGGTCTTGTCCCTGTGGAAGGTG	A/G
Affx-152068608	AX-147209153	7778389	A01	TAAGGTATATGGAGAAAAAATGGTGTGTTTTGGAT[C/T]CTTATGCTTCTAATTTAGACTATTTAGCTGTTAGC	T/C
Affx-152073207	AX-147209154	7778463	A01	GACTATGCTTGTAGCTTATCTGATTGCACTTCTTT[A/G]GGGTATGGTTGTAGTTGTGGTGAGTTAACTCTAGA	A/G
Affx-152057491	AX-147209155	7779540	A01	TTGGACTTATACTCTTCAGAAGACGGCCGGTTCTC[C/T]GAGTCAGATTGCCGGACCTCTTCTATCATTCTCAT	T/C
Affx-152035250	AX-147209156	7781114	A01	TTGAGTTTAGGTGACAATGAGGAAGGTATGTCACC[A/G]GAAAGGTTGTTATGCTGCAGATAAAGATACTCGAG	A/G
Affx-152059114	AX-147209157	7781162	A01	TGCTGCAGATAAAGATACTCGAGAGACGGAAGAGA[A/C]GCAATGTCAGCAGGCAGATTTCCACCAAGTAGGTT	A/C
Affx-152058033	AX-147209158	7782489	A01	CAGAGGAAGAACTCATGAGAACTTCTAGAAGCAGG[G/T]TTCTCACTATAACAGTTGAAACAACATATCAAACA	T/G
Affx-152083293	AX-147209159	7801547	A01	ACAGGCCCATCATCTAATTGGGTCGTATCTTTTGA[A/C]CCATTTCTAAACGGGTTCATCTTCCCCAGCCTCCT	A/C
Affx-152079890	AX-147209160	7802490	A01	AAAGCGGTTTTATCAGAGGGGAAGAGATCTACCAC[A/C]GATTCCAGAAGCTTCCGCGGATTTGTTCGGTGATC	A/C
Affx-152041473	AX-147209161	7802538	A01	TTCCGCGGATTTGTTCGGTGATCAGAATCGGAATC[A/G]CTAGGATTCAAAAGACGGATTCTGTCGGTGGAGAG	A/G
Affx-152057800	AX-147209162	7802985	A01	TGAGCCGTTATATCGAACTTAACGCCGTAACAGAA[C/T]TTCGCTGCCTTCTCAAAGGTTCCACTACCTCCCGG	T/C
Affx-152030312	AX-147209163	7803610	A01	GCCATGTTGAATAATGAGCTGTGCTTTATTTATTT[A/C]TGTGTGTGTGGTTGAAAATAGCTAAGTTAGGAATT	A/C
Affx-152035191	AX-147209164	7803662	A01	AATAGCTAAGTTAGGAATTAGGATATTCAAGGATG[C/T]ATATCATTATAATGGATCACATATGTGGTGAGAGG	T/C
Affx-152033338	AX-147209165	7835582	A01	AATAATGATGTGTTTGTGGGATCTGCCTTGATTGA[A/G]TTGTATTCGAAATGTGGACGAATGAATGATGCTGA	A/G
Affx-152042039	AX-147209166	7835734	A01	TGAACTTGCACTTGCATTTTTCTCACAAATGGTTG[C/T]GTCAGAGAATGTGAGTCCTGATCCAGTGACACTTG	T/C
Affx-152061685	AX-147209167	7835800	A01	ACTTGTTAGTGCTATTTGTGCTTGTGCTCAGTTAT[C/T]GGATTTTAAGCTTGGAAGAAGTATACATGGATATG	T/C
Affx-152083852	AX-147209168	7835849	A01	GGAAGAAGTATACATGGATATGTAAAAAGAAGGGG[A/C]TATGACACTAAGTTATGTTTGACCAATGCACTGCT	A/C
Affx-152042367	AX-147209169	7836028	A01	TAATGGAGCTGAAACCAAGTCATTAGATCTTTTCA[A/G]TCAAATGATTGATAACAGAGTTGAACCCAACAGGG	A/G
Affx-152079498	AX-147209170	7836220	A01	TATGGACATGTACATGAAATGCTTTAAGCCTGAAA[A/C]TGCAATTAGCCTCTTCAACAGAATGCCAGAGAAGG	A/C
Affx-152029183	AX-147209171	7836266	A01	CTCTTCAACAGAATGCCAGAGAAGGATGTAGTTTC[C/T]TGGGCTGTTTTGTTTAGTGGGTATGCTGAAATTGG	T/C
Affx-152050545	AX-147209172	7836476	A01	TTAACTAAATGTGGATTTGACAATAACATTTTTGT[C/T]GGCGCATCTCTCATAGAGATGTATGCAAAATGTAG	T/C
Affx-152051101	AX-147209173	7837034	A01	AATATTTATTGTGGGGAAAAGAATTGGCATAATGC[C/T]GCAAATATTAGGAAATTGGTAAAGGAAAATAGGTT	T/C
Affx-152081778	AX-147209174	7840236	A01	AGGATACAAATTGATCAGAACAATATATCAGGGCC[C/T]GTACCTAAATCATTTGCAAACCTGAACAAGACAAA	T/C
Affx-152039011	AX-147209175	7840794	A01	TTTGAGGGAAATACTATTCCAAGTTCTTATGGCAA[A/C]ATGTCAAAACTGCTGAAAATGTAAGTGAATTTGCT	A/C
Affx-152054801	AX-147209176	7843086	A01	ATTGATGGTGTAAGGGCCTTCACTTTTGGAGAATT[A/G]TCTGCTGCTACCAACAATTTTAGCAACTCTTCTCA	A/G
Affx-152031752	AX-147209177	7843482	A01	TTGTGCTTGCAGATGCTGGTTTATGAATTCATGCC[A/G]AATGGTACACTAAGGGAACACATTTCAGGTACACT	A/G
Affx-152027942	AX-147209178	7844427	A01	ATGATGCCAGAATCAGATACCCGGAAAGCCGAATC[A/G]ATAACCAGTGATTCAGGAAAGTTAAGTACAAGTAC	A/G
Affx-152080962	AX-147209179	7850535	A01	AAAAGCTTTCTTGCCAGCTACTGCTAGTGCTTAGG[C/T]CATTTGAACATGTGGCTCATGTTCATTTTCCCTTA	T/C
Affx-152077935	AX-147209180	7864690	A01	ACCTCCACAAAATATAGAACACCAAATGTGTATGC[A/G]CGGACAGTGTCAACTCGCTTAACTTGAGGATGTCT	A/G
Affx-152082664	AX-147209181	7865157	A01	GTAATGGTGTAAAGTGCAAGTAAAATAGCGCCAAT[C/T]GGATCAATCCACCAGTAAAACTTATCACCAAGAAC	T/C
Affx-152042888	AX-147209182	7865358	A01	CATACATCCGCATAGGCACGGACAATCTTGTTCCG[C/T]GATGTTCTACAGTAAAGCCAGAGGAAAAGCTTCAC	T/C
Affx-152033544	AX-147209183	7867005	A01	CTCATAGCTCTTTCTTGTTGAAGCTGTTCCTCATC[A/G]TCAGTGTCCTCAATAATGTTGCTGTCAGATGCCAC	A/G
Affx-152067834	AX-147209184	7884768	A01	TAAAATGGAAAATAGACTCCATTACTAGTTTCTTA[C/T]CACCCTTCTTCGGGAGCTCATTTCCTAAAAACAAA	T/C
Affx-152078679	AX-147209185	7889889	A01	CTTGGGGTGATGTTTGCCAATCCACATTTAGGCCT[C/T]GTACTCCACTTAGCCTCTGATGTTACCAAATCATG	T/C
Affx-152049708	AX-147209186	7890236	A01	TGTTATCTCAGAGGAAACCATATGACTCGGGCTTA[C/T]ATATTGCATTCTGTCAAAGTCACTAAATCCTACTT	T/C
Affx-152060577	AX-147209187	7890302	A01	TACTTGGTTCTGCAACATTCCATTCTTCCCAGAAA[C/T]CCTTAAAATCTCTGATACAATGAAAATGATACTCA	T/C
Affx-152055977	AX-147209188	7907594	A01	ACAGACATCAACAAGATTTGTTTGTGCCCTATTTT[C/T]TCTTCCTTTTCCCATGGACAGCCATATGGGCAAAG	T/C
Affx-152035881	AX-147209189	7908164	A01	TTTGAAGCAAGCATGCAATACAAATGAATGCATCT[A/G]TTCTCTCAACCCAAGGATGAAGCATTTCTCTGACT	A/G
Affx-152034547	AX-147209190	7908222	A01	CATTTCTCTGACTGGCTCCTGGATATTATAGCCAC[C/T]GAGGATTTAGATGCATTCTTCCCTGCAGCACACGT	T/C
Affx-152069098	AX-147209191	7908269	A01	TGCATTCTTCCCTGCAGCACACGTGAATATGCACC[A/G]TTGGTTGAAGCAGTTTGGAAAGACCCGGCGGTAAT	A/G
Affx-152035946	AX-147209192	7989824	A01	TCCTGTCCTACAGAATTGCCAGGCTTTTTCCTGAT[A/G]TGCTTACGAGTTTCCTGAATGATATCTGAAGTCCG	A/G
Affx-152076273	AX-147209193	7992240	A01	GAGAATTGGAAGAAGCGTTGACGCTATTGTTGTTG[A/C]TGTTGTTGCTTTTAGGTGAGAAATTGGAGTGACCG	A/C
Affx-152062981	AX-147209194	8068382	A01	TCAAAACATTCTCGCAATGTTCATAAAACCTCTGT[C/T]AAAGGTTTTGTATAATTGATTGTTATGTGTTGTTG	T/C
Affx-152060793	AX-147209195	8069654	A01	CTTTCTGTATTTAGGTCTCTTGGCTTACCAAGCAC[G/T]GTTGTCTTTATTCGAGTAAGTTAATGCTAATATTA	T/G
Affx-152061213	AX-147209196	8069788	A01	GGGGTAACTTTTATTCTGTGCCTCCAGGATCTTCC[C/T]ACTGAGCTGAAACAAAGAAATGAACTAAAGAAGTT	T/C
Affx-152054669	AX-147209197	8070919	A01	TCCTTTTTAATGTTCTAGGTCATTGGTTGTCTGGC[C/T]CCAGATCCTGAAAAACAGGAAGCTTTAATTGTCGA	T/C
Affx-152062758	AX-147209198	8071444	A01	GATGGAGCATCGGTTAGGTTTGGAGATTCTGATGA[A/G]GAAACTGACATTGATTCAGTGATGATGGTAAGACA	A/G
Affx-152068691	AX-147209199	8072458	A01	TTGTTTAATGAAAATCAGGAATCTCTACCACAAGA[C/T]TATGGCAGAATATTTCAATTTGATAACTTAAAGAG	T/C
Affx-152034802	AX-147209200	8073085	A01	CATCCTGGGCGCTTTTCAGTTGCTTCAATTTATGC[A/G]CCTATATCATTTCCACCTCTTCCTTCAATCATCTT	A/G
Affx-152056709	AX-147209201	8076770	A01	GTGAAGATGGATTACACCTTGCTTAGTTTCACTTG[C/T]GACTCTCTTATACTCCTATTGGCAATGCTCTTTCT	T/C
Affx-152068664	AX-147209202	8084289	A01	GCGCAAAAAATTGGGAACCAGCTTGAGAGCTACCA[C/T]AAGGCTTCGTCACTTACATTTGCTATCCAAGTAAT	T/C
Affx-152039317	AX-147209203	8085992	A01	CATTCTTCTTCATGAGAATTAAGGTAAGTAAAGCA[G/T]CACTATCTCCTCTCTTGCTAATTCCAATAAGGTAA	T/G
Affx-152078395	AX-147209204	8086639	A01	TTAATACATGTTCTGATCTGTCCAAAGCGCGAAGT[C/T]AAGCGTGTTGCTGATCTCACTGCTGAAGAGATTAC	T/C
Affx-152048390	AX-147209205	8087473	A01	GTAGATAAATAAAAAGGAGAAAGAGTTGAAAGAAA[A/G]GCTTGAGGTGGATAAAGAGAGGAAAGACAGAAGCC	A/G
Affx-152038087	AX-147209206	8087551	A01	AATGGCTCTTGAGGCAGATGAGTACAGAAAATTCA[C/T]CATTTGATGCTTTAAAATTTGCAACAGAATAATAT	T/C
Affx-152034240	AX-147209207	8088162	A01	TCTGCACTTGCACTGGAGCTCCTTGAATCTCTCAA[G/T]GTCGAAGTTATACCGCTTGAAAAGCTTCCTCTGTC	T/G
Affx-152046459	AX-147209208	8089904	A01	AGATTTAACCAATTTTGAAGAAGATATACCTCTAT[C/T]CTTGATCTGGTTCAGAACAACAATCGATAAAGATG	T/C
Affx-152067456	AX-147209209	8089946	A01	CTGGTTCAGAACAACAATCGATAAAGATGCCCCTC[G/T]TCTTTCCACAGCACCCAGAACCACACCCTTCAAAC	T/G
Affx-152035605	AX-147209210	8090016	A01	CCCAACAAATAAGGATCAAAAGGACCAAGCTTTTT[C/T]ACATACCCATCACTTATATTAACAATTGAAGATAC	T/C
Affx-152044714	AX-147209211	8090178	A01	AAGAAAATAACTTTATGTTTAAAAAGCTGAATATC[A/G]CTAAAAATCAAAGCTGCCCAATACAGCCTTCACCA	A/G
Affx-152080916	AX-147209212	8090322	A01	AAAGGCATCAACTTTCTCTTAAGGAAAATGGAATG[A/G]CGGAAACTGTGGTTAGTTTAATGCATTAATTACGA	A/G
Affx-152032190	AX-147209213	8092027	A01	AACCTATAATCACTTCCAGAATCCTACCTTACTTT[A/C]TTTGCACTCCCAAACCATTCAGCCATCTCTTCCTC	A/C
Affx-152042551	AX-147209214	8092118	A01	CAGACCATAAGTCATCATCTGTTTCACTCTGACTC[A/G]GCAACTCATTCTTATATGCTTCTCTTTGTGGCTCA	A/G
Affx-152029986	AX-147209215	8092321	A01	TGTCTTTCTGACTCCATCAGCGATTTGTCACGGCA[A/C]CCAACCTGATGTCCTGAATGTGTCAATTTGTTATT	A/C
Affx-152065725	AX-147209216	8093111	A01	GGATTTTTGTTGCTAGTACTGTGCTCTACTATTTC[G/T]TTGAGAAGACTTCTCACAGATTCTTTGACATTCTT	T/G
Affx-152081797	AX-147209217	8094394	A01	CAAGGAAGTTGTTGGAGCCACACGATGCTTCCAAA[C/T]ACTTCGTATGATCATACTTATTCTCTTTCCAAACA	T/C
Affx-152059063	AX-147209218	8094538	A01	TCTTCTGCAATATCAACGGAATTCTTTTGGAATTT[A/G]CATTCGCGAACATAGTAAAATCTCACCGACTTAAT	A/G
Affx-152081635	AX-147209219	8095311	A01	CAATATACGTTCATCATAGCCAACGTAGCAGGCAC[A/C]GTGAGCACGCTATAGTAACCCAGAGGGAAGATCTG	A/C
Affx-152066001	AX-147209220	8097312	A01	GACGATCTATGAACAATTAGCTCTTCACGTGAATC[A/G]TCACTGAAGAGATCTGATCTCATAAGGAGGTAAAA	A/G
Affx-152050033	AX-147209221	8099389	A01	GAGAGAAATGCTACGCAGGCATTTCTACGGAAAAT[G/T]GAAGAATGAATTGCATTTTCCTTATGTTTTATCCC	T/G
Affx-152051321	AX-147209222	8116462	A01	CATAGAAATTAAACACTTTGAAGAATACTAGATGA[C/T]CAGAATCTTCTGCAAAATATCAAGTGCCAGATTGA	T/C
Affx-152070652	AX-147209223	8116712	A01	GCTTTTAGAACTTTGGTATCAGGTGTGACAGTGAT[A/G]AGCTTGTTCTGCAGCCACGAAATCACAATTACTGG	A/G
Affx-152065007	AX-147209224	8161269	A01	TTGGGTAGGACATTGTTAGAGGAGGTATCTGAGCG[C/T]AACAAATGGCAAGAATAGGACAACACGGAAGGTCT	T/C
Affx-152080324	AX-147209225	8166629	A01	ATTCAAACAAGCTTCATCGGTGAGACCATTTCCAA[G/T]CTTCATTATCCACATCTTCTGCATCAGAAGTGTTA	T/G
Affx-152028413	AX-147209226	8166800	A01	TCTCATGCTCGCATTCTTCTGATTCGTGCTCAGAG[C/T]CTTTAACCTCTTCATCCTCCTCTTCAGAAATCTCT	T/C
Affx-152042540	AX-147209227	8166943	A01	TCATAATATTCCTCATCATCATTGACTTGGACTAG[C/T]GGATAGGAATATGAAGAAGAATCATCAACATTATT	T/C
Affx-152030008	AX-147209228	8167487	A01	ATATTGTTTCCACATGTTGCATGAAAACCTTCTTG[C/T]TACGAAATTCTACTTTTTGGGCAGAATCAGAGATT	T/C
Affx-152034944	AX-147209229	8172352	A01	AGCATTGAATTCAATATAACTATGTCGTATTTGTC[C/T]GAGGTTGCTTCAAAATCATTTGCCAACTGCTTTGC	T/C
Affx-152080230	AX-147209230	8174066	A01	AGAATTACACACATAGACATTGCTCTTGATTGATA[A/C]ATCTTGAATGCTGCTGTACAGCTGCAACATCTTAG	A/C
Affx-152032047	AX-147209231	8176264	A01	CTAAGGAGAAAACACAAGAAGCTAAGATTCAAGCA[A/G]AAGAGCATCAATGTTTCTTTTTCCTTCAGGGCCTT	A/G
Affx-152036593	AX-147209232	8177718	A01	ACTTATTTGGATTCCGGCGAGAGAGAGGAAATGTG[C/T]GGTGGTCAAAGTAGTCCCTCCAATCGAGCACCTGC	T/C
Affx-152069735	AX-147209233	8185507	A01	AACCATTGCTTTTGGGGCATTTTGGTGCAAGAGAT[A/G]CTAAAGCTAGAGACGTTTTCAACAGAAAGCACTTC	A/G
Affx-152078735	AX-147209234	8186585	A01	CATCATCAGTTGGATTTAACCCACAAATATCACCA[C/T]CTCCTTCTTCAACCATGTAATCTTTAACAGATTTC	T/C
Affx-152030380	AX-147209235	8187478	A01	GAAGAAAGAAATGATCTCCTCTTTGGTCTTTGATC[A/G]CATAAGGCGTAAGCCTAACATCAAAGATATTAAAT	A/G
Affx-152082226	AX-147209236	8187523	A01	TAAGCCTAACATCAAAGATATTAAATGAATACTAG[G/T]ATTCGTTGCACTCCAAAAGATGATAAATTATGATA	T/G
Affx-152078402	AX-147209237	8187734	A01	GGTATTTGCACCTTTACTACTAAGAAATGATTATC[A/G]AAGTTTGGGTGAATAATTTGATAAATCCATTTGAT	A/G
Affx-152027400	AX-147209238	8187937	A01	GCTAAAAAGATAGATCTAGGGAGATTATCCATGCA[C/T]ATTTTGTATTCACTTCTAAAAGTATTGACCCCAAA	T/C
Affx-152029328	AX-147209239	8197180	A01	ATTGTCTCTGCACATCAAGTGTTTGCTAAAATGCC[C/T]CAAAAGAACATCTTCTCTTGGAACGCCATCTTGGC	T/C
Affx-152069020	AX-147209240	8197798	A01	AATCAGAGTCATGGAAAACAAGTGCACACACTCTC[A/G]ATTAAACTGGGATTGGAGGGAGACATCCATTTAAG	A/G
Affx-152056355	AX-147209241	8198308	A01	GCTGGAAAACAGGTTCATGCAGCCTCTCAGAAGTT[C/T]GGGTTCTACGAGGATGAGTATGTTTCAAGTGGTCT	T/C
Affx-152076776	AX-147209242	8198481	A01	GTTCTCAATAAATTCTCAGGACAATGAAGCTTTCT[A/C]TTTCTTTAAGCAGATGCGCCAATGCGGCTTCTTTC	A/C
Affx-152044241	AX-147209243	8198698	A01	AAATGTGGAAATGTGGATCAAGCCAGATACTTTTT[C/T]GATATAATGCCAAGTAAAAACACTGTTACCTGGAA	T/C
Affx-152067645	AX-147209244	8204409	A01	AAAACGGGTAATTTCAGGTTGTGTTTAATGAGTAG[A/G]ATAAGTAATTTAGTGCCTTTGGTATAAATGCAGAC	A/G
Affx-152054990	AX-147209245	8205744	A01	GTGTGGTGGTTATAACCGCTAACTGCACCTGAAAC[A/G]CTTCATGGATGTATGATCTTTTTACAAAGCATGGG	A/G
Affx-152064391	AX-147209246	8212722	A01	ATTCTCTCTGTCACTTCCAATGTTAGAATCACTGC[C/T]AGAAATCCAAACAAGAAAATTGGGATCTATTATGA	T/C
Affx-152031528	AX-147209247	8212761	A01	AATCCAAACAAGAAAATTGGGATCTATTATGAAGG[C/T]GGGAGCCACATAAGTGCATGGTATAGTGGTGCTCA	T/C
Affx-152052473	AX-147209248	8212818	A01	TATAGTGGTTCTCAACTTTGTGAAGGGTCTATGAT[A/C]AACTTCTATCAAGGTCATAAGAATACTACTGTTCT	A/C
Affx-152028920	AX-147209249	8213007	A01	GTTAAATTTGGAAAATTGAAGCTTTTTAAGGTCAA[C/T]TTCAGGGTTAGGTGCAAGCTTGTGGTGAATAGCCT	T/C
Affx-152034418	AX-147209250	8217392	A01	TCATTACTGTGGTGTCGTGAAGCGATCTCAATGTT[C/T]ACTACCGGAGACAGCTCCTTTTCAATATATTCTGG	T/C
Affx-152032272	AX-147209251	8217947	A01	AACTTAGGGCGAAACAGAGGAATCCAACCACAGTT[A/G]ACGCAACACCCACCGTAGTTCTCCACACTTGCTTC	A/G
Affx-152070295	AX-147209252	8220940	A01	AAGCCAAGAACCTATTTCCATTCTCATCAATCAAA[G/T]AACCAACATATGAACAATTCAACCTACAATTAGGA	T/G
Affx-152073933	AX-147209253	8221358	A01	TGCAGGCCTAACATAGTACTCAACACCACTTTGAA[C/T]TTTGTTACCTTGTGTGTCAAGAACTGCAGAATTTG	T/C
Affx-152050292	AX-147209254	8223584	A01	CCTTCAATGAAAGGTGTAAACTTTATGGAAATTTT[A/G]TTGTCCACAATAACATTTGGTTGACCAACATATAA	A/G
Affx-152080269	AX-147209255	8223722	A01	CTAACATAGTACTCAGCATCACTTTGAATTGGGTT[A/G]CCATCTGTGTCAAGAACAGCAGGGTTTGAATCATC	A/G
Affx-152057355	AX-147209256	8228773	A01	AGTGGCACCTTGTTTTCTTCTTCTGGTAATTGACC[A/C]CCAAGTGTTTGACGAAATGCCAAAAAGAATTTGCA	A/C
Affx-152058085	AX-147209257	8229021	A01	TCATTGCCATTCAAGATCTCATCCTCGCAAATCCC[A/G]GGAATCCGTCCGTGTCCATTGACTTCCTCTCCAGG	A/G
Affx-152069465	AX-147209258	8229413	A01	TGTGATGCCCATGAACCTAACACTCATTTGTTGAA[A/G]CTGGTTGAAGGTGTTCGTCGAAATGGTTTTAGAGC	A/G
Affx-152054354	AX-147209259	8229451	A01	GGTTGAAGGTGTTCGTCGAAATGGTTTTAGAGCAG[A/C]CATTGAAGATTGGAGGGTTGTTGAGTGCTGCAAGG	A/C
Affx-152068694	AX-147209260	8230666	A01	ATATTGTGATTTGTGAATCTTGTATGTAGCACTTT[C/T]TTGTCTCTAATGGTTTGGCGCATTTGTTGTATAGA	T/C
Affx-152029922	AX-147209261	8232673	A01	AGATTTTGGAAGGTGGAAAGTTATGATGCTTCTTT[A/G]TGGTTTCCAAGGATTAATAGGGTTGAAGGTTATCC	A/G
Affx-152068973	AX-147209262	8287341	A01	CCCTCGTAGAAGATGTGATAGAAGTGGCCAATCCC[A/G]ACCTGAAGCTTATAGTCCAAGCCCTTGAGTGTTGC	A/G
Affx-152047100	AX-147209263	8291184	A01	CCACTACCTAGTGTAGCATCAATGTGCTGTCTAAG[C/T]TGTGCTCCCTGTGATACAAAGAAAGAGAAGAATCA	T/C
Affx-152044223	AX-147209264	8293945	A01	GATGTAGCAAGCAATGATAAGTCATTTTTCATGCT[A/C]AAGAAATCAAATCCCTTGACTGATAAACGCCTTTC	A/C
Affx-152073350	AX-147209265	8297156	A01	GACAGCATGGATCTCAAAGATCTTTTTGAGTTCCA[A/G]GAGGAGCTCAGTGATCCTAATGCTCCTTTCGCCAT	A/G
Affx-152039138	AX-147209266	8297231	A01	CTGATGATTGATTGTGTGTTGCACACACAAGCACA[A/G]CTTCAGCTTGTCCACATTCTGTATTTCTTTTGCTA	A/G
Affx-152045570	AX-147209267	8297932	A01	TGCTGCACTGCTGTTTTTGTATCATTCAGTGATTG[G/T]GCTAGTGCCTTTCGTTCGTAGTATGCTCGAATCTG	T/G
Affx-152078086	AX-147209268	8307983	A01	TATCCATCAGTTGAAAGTAGCCAGCTTCTAGTATT[G/T]TGCAGAAAGTCCAATTCCAGGCTTGTAGAATCAAA	T/G
Affx-152067259	AX-147209269	8308303	A01	AAGAACCCAAGACTGAAGTCCCAAACACTTTATTG[C/T]TTCAACAGTTGTCATCTTGCATGTATTCTTAAAGA	T/C
Affx-152036625	AX-147209270	8308397	A01	CTTGGGATTGCAGATATTTTTGACACAGTGTCACC[A/G]ATTTTTGCTTGCAGCTCCGGATCCTCCTCATCCCG	A/G
Affx-152065420	AX-147209271	8309655	A01	ACGGATTCCATCTCCTTCAACAAAGAGATTCTCCA[G/T]TTTATAGAATCACTGTCGTGTGCTTCATCGCTCTG	T/G
Affx-152032694	AX-147209272	8312225	A01	CCTTAGCACTTACAAGTGCAAACCTTAGTGGACAG[C/T]CAAGTAGTGTTTGCATCAGAGATTTTGAGAATCTT	T/C
Affx-152037957	AX-147209273	8317014	A01	GGAACTAAGCATTCCTTCCTCTCAAAAATCGGAGG[A/G]CAATGGCGTTCCAACAAAGTAAGCCGGTAGGAGCC	A/G
Affx-152028378	AX-147209274	8317160	A01	CACCATGAAAAAGAGCAACCATTAGTAATATTACC[C/T]TTGGATCGGTGCATGGTGTGTAGTCTTGATAGTCA	T/C
Affx-152050224	AX-147209275	8318086	A01	GACACTTGGTGCTTTTGTAAGGCGCACTTTTGTCT[C/T]TATGATGATGACATTGGGCCCTAAACACACAACAA	T/C
Affx-152058248	AX-147209276	8318485	A01	GGTAGGTGGAAAAAGGGACCATGAGAGTTGAAAAA[A/G]ATGGTCAGAAACGTACCTAAAAGGCTAAAGACTAA	A/G
Affx-152059957	AX-147209277	8335443	A01	TGTCCTCGTTGTCAAGATCGGGAAGCTCAGAACTC[A/G]CTGAGAATTTCATCCATCTCTTTTTCTCCAGAAAT	A/G
Affx-152060703	AX-147209278	8335663	A01	GTAAGGCCTAGGTGCATTTGGCTGCTTGATCCTCA[A/G]CACTACAAACGCAATAAACTCCAGGATCATTCCGA	A/G
Affx-152028643	AX-147209279	8335874	A01	GCCCTCTCAGCCATCCCTAGAAGTTGGAAAGAGTC[A/G]CTGCTCATTTCGGCAACAAACATTCCCATATTTGA	A/G
Affx-152078001	AX-147209280	8336107	A01	GTAAAAGAGAGCCTTGGGAAGAGTTTTCTTTGGAT[C/T]TTCCACTTCTCCGGCAAGAGTACTTATGGAGTCCC	T/C
Affx-152060650	AX-147209281	8341659	A01	GATGACTCTTGGTAGCTATATTATGCTTGGACAGT[A/G]TTGCTATGGGCATTTGTCTGATGAAACAGAAATGG	A/G
Affx-152072358	AX-147209282	8356129	A01	GAATGGTGAACTGAACAGGCAGGTTCAATTCTTCG[A/G]CAAGTATCTTAGGGCAGAGCTTCAGAGAGAAGAGA	A/G
Affx-152066683	AX-147209283	8358703	A01	CAAAACTGCACCAACAACTTCTCTAGGAGAATCAA[C/T]CATTGCAATTTTCCCTGCAAGATCAGGCCGCCACA	T/C
Affx-152065424	AX-147209284	8360262	A01	ACCGTTTGATCCTCGTTAACGGAGGAAGCAGCGGT[A/G]GCAACAGAGGGCATAGATGCCGAACAAGCTCGAAC	A/G
Affx-152038574	AX-147209285	8391582	A01	TATTGTCTAGCACCATATTCTTCTAAATCCACCAC[A/C]AGGATAAGCTTCGGTTCCGATGCCCTTCTTTCTGG	A/C
Affx-152030187	AX-147209286	8446955	A01	CATCAGGGGGCTCAACATTTATTATTGCAACACAC[C/T]TTAGCTTGTTCCAAGCCATTCATCACTCCATCTTC	T/C
Affx-152081666	AX-147209287	8448769	A01	AAAACCAATTTGCACTACAGAGGAGGAAGAATTTT[C/T]GTTGCTGTCATTGAAGACTTGCTGGCAAAAGGAAT	T/C
Affx-152046291	AX-147209288	8455652	A01	TTAATAAAGTCAGAAGGATCTGGTTTTGTTCCAAT[A/C]ACTTATTTGGAGGATGCAGAGTCAAAAGGAGCCGG	A/C
Affx-152054388	AX-147209289	8456650	A01	TTCCTACCAAATGGCGCTAGAGTGAAATGCGTGCC[A/G]GATGCCGGCTATTTTATCCATCTGTATGACTCCTT	A/G
Affx-152059344	AX-147209290	8456926	A01	TTGTCATAGGGATCAGCAAAGTATTTGTCTAAATC[C/T]TGCACTTCAAAATATGGAGCTGGCCTGGTAAGTCT	T/C
Affx-152056959	AX-147209291	8477937	A01	GGAGATATCAAGAATTTGGCAATGGTTAAATCTTC[C/T]AGTATGTGTACTGTTATTGGTAAAGTCAGAAGGAT	T/C
Affx-152058237	AX-147209292	8478010	A01	GGTTTTGTTCCAATCACTTACTTGGAGGATGCAGA[A/G]TCAAAAGGAGCTGGTAACGAACAATTGTTTTGGTG	A/G
Affx-152065764	AX-147209293	8478934	A01	GCTCTGCTGGAGGATTGGCTGCTATATTGAACTGC[A/G]ATCGCTTCAAATCCTTCCTACCAAATGGTGCCAGA	A/G
Affx-152062007	AX-147209294	8483088	A01	TCCCCTATTCTAGATAGTATGCTTAAGGCTAAACT[C/T]GCAAGAACTCTGGAATATGCTTCCAGAATGGAATG	T/C
Affx-152035689	AX-147209295	8483843	A01	TTCTCCACTGCTTGATTCAGCTGTCAAAACCATGT[A/G]CAATTCCTCTCCCAGGCTTGCCTTTCCAGACTGAA	A/G
Affx-152075429	AX-147209296	8503389	A01	ACTCGTTCTTCACCATCTCGTTGAAGAACCTCTCG[A/G]CCACATGAACCTTCTTGTTCCTCACCAAACACTCA	A/G
Affx-152034351	AX-147209297	8575794	A01	GGTTATATATATGTATCTGAATTGCAAAGAGCGGC[A/G]AGCAAGTTGTAAGTGCGTGTAAGGATGGAAGAGAA	A/G
Affx-152076606	AX-147209298	8576132	A01	ATCTTCTCAATCATCATCACTTTCCAACTTCTACA[A/G]CACTTCTGCTTCCATGCCTCCTACACCTCACCGTG	A/G
Affx-152058457	AX-147209299	8581318	A01	AGGAAGGAAAGTAGCATATCATCTCCATCTCTATC[C/T]ATTGAATGTGATGCAGTTGTTATAGGTTCCGGTTC	T/C
Affx-152065255	AX-147209300	8584511	A01	ATGGTAGCACAAGTCTTATTTGGAAGGAAAAAGTG[C/T]CAACCACCACAAAGGATTTGAACAACAACAACTTC	T/C
Affx-152047960	AX-147209301	8584587	A01	AGTACCAAGTTATGTTTCTGTTCCTTGAGTACCTT[A/G]TCTTACCTTTTGTTCCTTCCTTATTCCCTTTTCTC	A/G
Affx-152042293	AX-147209302	8626204	A01	AGGGCTTCTTCCCATTTTCCCTCTGCACTATAAAT[A/G]TTTGAAAGTAGAACATACGAAGCATGATGGCTGGG	A/G
Affx-152068663	AX-147209303	8626249	A01	AGAACATACGAAGCATGATGGCTGGGATTTAATTC[C/T]ATCATCTTCAGAGCAGATTTTTCTCCAATCTTTGT	T/C
Affx-152059922	AX-147209304	8626445	A01	AATGCTCGGATTCTGGCTTAATCTTGTATCTATGA[A/C]GCATCAATGTAAAGAAATTCGAAATATCTTCAACA	A/C
Affx-152075666	AX-147209305	8626486	A01	AATGTAAAGAAATTCGAAATATCTTCAACATAACC[A/G]CCATGACTACAAGCTGATAACAGAGCTAAGAAAGT	A/G
Affx-152050795	AX-147209306	8626549	A01	AAGAAAGTTACACGGTTAGGCATCAAGCCATTCTT[C/T]TCCAACATACTGAAAACTTTTATGGCTTCCAATGC	T/C
Affx-152059980	AX-147209307	8626809	A01	CACATCTATTGCTGAAAGCTGCGAACAAGCTGAGA[C/T]GCATAAAGGAAGGCTATAACTGGTGAAAGTGATTC	T/C
Affx-152064009	AX-147209308	8626977	A01	ATGAACAATGTCAAGAAAAGCTTTGTAGGAACAAT[C/T]CACTTGTTTACACTCAGAGTACATGTGGACTAATG	T/C
Affx-152028945	AX-147209309	8627799	A01	CATTTCACTAAACAACCTCTTCACCACACCAAATT[C/T]ACCAACTTGAGCAAATCCAGAAACCATGACATTCC	T/C
Affx-152060744	AX-147209310	8628395	A01	ATTTAGTTGGCACACGATGATGGTCAAATAGCACA[G/T]GCATTGGCCTTTGGACAATTCATCCAAATTTCCAC	T/G
Affx-152047535	AX-147209311	8653737	A01	AGTTAGCAGTGGTTCCTGTTCTTCAATTTGCGACA[A/G]AGGTTACAGTAATGGCGTGGAGAAATGGGTGTGAG	A/G
Affx-152059784	AX-147209312	8654931	A01	GTTCCTCCACTCGACAAAAAGATGCCCGCTTTGGA[A/G]ACTTTCCGACTGACCAAAGAGCTGGTTCAGCAAAG	A/G
Affx-152034248	AX-147209313	8656099	A01	CTTCTAGCTGATGACAAGATATGGGATCAGAATGG[C/T]TTTAATGATATCGTACGCAAAAGCCTAGGACCATC	T/C
Affx-152044189	AX-147209314	8658292	A01	GAGAGATTCAGAAACCGTGTCAAGCGATACGTAGG[C/T]ATATGGTGCTGCGTGCTTGATCATGATCCCGGTCA	T/C
Affx-152031088	AX-147209315	8663496	A01	ATCATTGGAAACGGAACTCACCGAATTGAAATTGA[A/G]GAAGAAGAAATTGAGAAATTAGGAGAAGAAATTGG	A/G
Affx-152075695	AX-147209316	8697091	A01	GCAAACTTATCTGTCATTGCATTTTCATACTTCTT[C/T]GGAGCTCTACTAATGGTGATCACATCAATGTTCGT	T/C
Affx-152057989	AX-147209317	8697589	A01	TCACAAATGTTTTCCTTGTTTCTCCAGGGTGTTAT[A/C]GCATCTGCCCTTAACTATGGACTGATTACATGGTG	A/C
Affx-152071545	AX-147209318	8697736	A01	ATTTTCCTTGGAAGTCCAATTTACATGGGAAGGTA[C/T]GTCTCCTATTTTGATGCATTGTTCAATAAGTAGAG	T/C
Affx-152073012	AX-147209319	8701474	A01	GCCAGATTTGGGCTTCGCAATTTTGATTTACTTGA[C/T]ACGAAGATAAATCCTCTCATTCTTATTCCCATTTT	T/C
Affx-152027890	AX-147209320	8701534	A01	ATTCCCATTTTGATCCTTTCCTTTATTCTACTTCT[G/T]TGCGCTTTATCATGTGTTAGCAATTGGATGCCAAG	T/G
Affx-152049942	AX-147209321	8702055	A01	GATAGACCATTTAGCCTTGGGGTTGATAATAGTGT[C/T]GGCATCCAGCTTGCAGAATCTTCATTTTACCCGTC	T/C
Affx-152075342	AX-147209322	8703736	A01	AGGACTCAAATCAGTTTATTTGTGAATTTGGTTAA[A/G]AATATAAGGACTTGCTAACCAGGCATTTGAGATAG	A/G
Affx-152046838	AX-147209323	8703841	A01	CACACAGTTTCTTCCAATTCTTCCACTAGAAACAG[A/G]CACTTAACATGCACTAATGACATTGCGTTTAGATT	A/G
Affx-152064468	AX-147209324	8703879	A01	CTTAACATGCACTAATGACATTGCGTTTAGATTCT[A/C]TTTTTAAGATAGTAAACACATTAATTCGTTTAGTT	A/C
Affx-152037589	AX-147209325	8704162	A01	TTTTTCTTTTTTGTGTGAAAATTCTTAGTCCTCTA[A/G]TTAGACCCTACCTGCCTCAGATCTATTGTAATAAT	A/G
Affx-152047706	AX-147209326	8704217	A01	GATCTATTGTAATAATAATTATCTTCTTTTCTTTC[G/T]CAACCTCCAACTACCCACTCTCTTCTTTCTGCTCC	T/G
Affx-152040895	AX-147209327	8706366	A01	TGTAATAAGAAAATTGACATAATTATTGGTGATCC[A/G]GTTCAATTTGACCTTCCAGCAATGAGGCAAACGGC	A/G
Affx-152040391	AX-147209328	8712588	A01	TTGGACTGTTTCTGACTTCATCCTCAGAGATCTTT[C/T]TCTCTCTTCAACCTTTTTCAGACACAATTTGTTGT	T/C
Affx-152051729	AX-147209329	8712641	A01	TCAGACACAATTTGTTGTTGCTACTCTCTTGGTGG[C/T]GTTCTAAAGGTTGGATTTTCCCTCCTCCAAGTTGT	T/C
Affx-152041813	AX-147209330	8715616	A01	TCTGCATTACAAATCTTGGCTGAGATTGGATTTCT[G/T]AGCTCACCTGAAGCATGCACGTATGTGATTCTCAT	T/G
Affx-152059244	AX-147209331	8716576	A01	ACGGTCTGCTGCTACTGGTTCTTTGAATGGGGATA[C/T]TTCTAATAATTTTAAGCCTCCTAACTTGGAGTTGT	T/C
Affx-152076954	AX-147209332	8717129	A01	TTAGATCATTATGCAGTGAAAAAGATAAGGCACTT[A/C]AGGTGAAAGTCTTGAATTCATGGAATGAGCTAAAC	A/C
Affx-152080222	AX-147209333	8718355	A01	GACCGTGTGTTTGATGGTGGTGCAAGTCAAGAGAG[C/T]GTATTTGATGATACAAAGGCAAGTCTTAGTACAAC	T/C
Affx-152056244	AX-147209334	8719784	A01	CGAGTGAGGTCAATAGTGAATGATCCTAGCAAGAA[C/T]GTTTCTTCGAAAGAGATAGCACGACTGAAGAAGTT	T/C
Affx-152034941	AX-147209335	8722297	A01	ATTGAGAGGTTATGAAACAAACCGTGTTCTTCTGA[G/T]ATAAGATAGAATCCTTGCTCCAATTCTCTTTCCAA	T/G
Affx-152050043	AX-147209336	8722351	A01	TCCAATTCTCTTTCCAACAATAGCTGAGGGGATCA[C/T]AAATGGAATTGCAACATCCTGATCTGTCTCATCAA	T/C
Affx-152075410	AX-147209337	8745999	A01	GGATTCTGCCCTTAGTTCTTGGGATGGGACCACTT[C/T]GGATGATTCAGATGAAGCAGACAATCAAATATACA	T/C
Affx-152034371	AX-147209338	8746316	A01	TTAATTCCGAAATTGGTTCACTTTCCTTAGAGCAG[A/C]TAGACAGAAACCCCACAGCTGAACCAAATTCATCT	A/C
Affx-152062896	AX-147209339	8746593	A01	AAGATCAAGGAAAAGGCTGTACTAAGTGATGTTTT[C/T]GCCAAGTATGGATCAAAAGCTGCCGTAGCTGCTTC	T/C
Affx-152084333	AX-147209340	8767153	A01	TCACAATAAGAGAAGTTGTAAAAAGCAGAAGGAAG[C/T]TATGGGTAAAGCGAGTTTTGCACCGCAAGCACCAG	T/C
Affx-152063423	AX-147209341	8777664	A01	GAAATTTTGTCACCGCTTCCTTCATAAGCACACCA[C/T]ACTCGCATTGACGATTGGAACTTCAACAGCCACCG	T/C
Affx-152062950	AX-147209342	8779575	A01	ATACCTGGTGGAGTGCAAGAAACATTTCTCATGGA[A/G]CATGGTACTGAGGTGTGTTCCATCTCACTCCTTTT	A/G
Affx-152026998	AX-147209343	8782882	A01	TTGAATTCTGTGCTGCTGCATTAAGCGTACATTAG[C/T]TCGAAGTTCTGGATCGCTGGGAACAACATGCCCGA	T/C
Affx-152046284	AX-147209344	8888170	A01	AGAGCGAGAAACATGGCAGAGGAGAAGGTGTTCAG[A/G]TCCAATGAAGTGTTCGCCGGCGATGTGTCTTCTTG	A/G
Affx-152049489	AX-147209345	8892774	A01	TTGAGACACATATGGACTTGGTTGGGTTTTACATC[A/G]GTGTCGAAGAAAAATTTTCTGTCGCTATTGGATTC	A/G
Affx-152045466	AX-147209346	8892852	A01	AGTTGCATTCTTGTGCCTGGTGGATGGCGAGAAAT[A/C]TCTCTCATGGAGTATAGTTCTGAGGTCCATTTAAT	A/C
Affx-152068852	AX-147209347	8926579	A01	CATTGGTAGTTATTGTTTGTGTCTTTGCGACTGCA[A/G]TGGGAGATTTTAGAATGTAATGAATGTGTTAATTC	A/G
Affx-152029561	AX-147209348	8926749	A01	AGTTCGCAATACTGGTGTTTTAGGTTACGCAATGT[C/T]TGTGGTACTTTTAGAAGCATCGTGCTCTGGTGTAA	T/C
Affx-152049052	AX-147209349	8929410	A01	TGGTGCCTTGGCAAATCCTCTTTTAGCTTCAGAAT[C/T]GGCACTTAACGGACTAAATGATTCAGTTCTGGAGG	T/C
Affx-152044440	AX-147209350	8935133	A01	TCTCTGTTGTGCCAACTAAGGATCTTATAGGGCCA[C/T]TAAGCATCAATTTAAGTTGATTTTCCAATTTAGAA	T/C
Affx-152070162	AX-147209351	8938345	A01	CTATATATAGTCAGATATCTATAATTGGTGGAAAC[C/T]AAATTGGAAGTTGATTCTCAATTTTGCAAGGGCCA	T/C
Affx-152054803	AX-147209352	8938932	A01	CCAATACCATTCAAACGTCCAATGTATGTTGTGGT[A/G]GGTAAACCTATTGAGGTCAACAAAAATCCAGAACC	A/G
Affx-152047001	AX-147209353	8939166	A01	ATGGAAAATAAATTTTAGGTTGCCAAAGTACATAG[C/T]CAGTTTATTGAAGCACTTCAAGATCTTTTTGAACG	T/C
Affx-152035499	AX-147209354	8939207	A01	TATTGAAGCACTTCAAGATCTTTTTGAACGTTACA[A/G]AACTCAAGCTGGGTATCCAAACCTTTCGTTGAAAA	A/G
Affx-152059968	AX-147209355	8942047	A01	GCACCCATTATAAGTGTGACGGTTGGAATGGCTGC[A/G]TCACTGAAAATTGAAAATGAGATGTATTCTTTAGA	A/G
Affx-152076117	AX-147209356	8944361	A01	AATTAGTTATGATCACAAAACAATACTCACACTAA[C/T]AGAAAACTCTCCAAAGTAATTGTTTTGGCCAAACT	T/C
Affx-152036502	AX-147209357	8953228	A01	ATCATACCTACAGAAGTTGCAGGAGGAAGTGCATA[C/T]TGAAGCATAAGAACAAACTGATATAAATTGTATGA	T/C
Affx-152070231	AX-147209358	8953340	A01	CACCCAATAATGGTGATAATATGAACCGCACTACC[A/G]TAATCCCTATTATTAGATACCAGCTTATTCCTGAT	A/G
Affx-152043888	AX-147209359	8953538	A01	GCTCCTACTATCAAAGTCATGGACACAATTGTTCC[C/T]TCCCTGCGATTAGGTATATAATAAGTTTTTTTTTT	T/C
Affx-152061733	AX-147209360	8957588	A01	CCAAGAAGAGTGATCAATAGTGTCTCCAGAACAGG[A/C]ACTAATGCCACCAAAAACAGGTCCCAAAATGCCAT	A/C
Affx-152078016	AX-147209361	8958652	A01	TTAACTCAAGAAGTCACCATAGACTCCAAGTCCAA[C/T]TCTTCGTCAGAATCTATCACCTCTTCAAAATTATA	T/C
Affx-152076386	AX-147209362	8960707	A01	GATGTGCAGTATTTTGATTCGTGATTCCCACGTAG[A/C]AGATATACATTATGAGGCATAAACACCTGATCCAA	A/C
Affx-152069483	AX-147209363	8969159	A01	GCTAATTTCCTCACCAAATTTGGTTCCAAAGTGTA[C/T]ATAATCCATAGAAGGGACAATTTTAGAGCTTCTAA	T/C
Affx-152029118	AX-147209364	8971267	A01	TTCCCAGATGCTAATGGAAATATTGTTGGTGCAGG[A/G]TGTATGGCAGCACTGGATGCAGAGCATTACTTGCA	A/G
Affx-152039961	AX-147209365	8984724	A01	GTTTTCAGAACCTTAAGTAGCCTTGCAAATCTCTG[A/G]AGGAAACATGCTTCTGTATATTCCAAATTCTATGT	A/G
Affx-152032233	AX-147209366	8992661	A01	CCAGAAGAGGTCATCACTGGAGCTTGTAATCTCAA[C/T]GACAGAAACCTCTAGTGATACTGATAGTGTTGATT	T/C
Affx-152028558	AX-147209367	8992725	A01	GTTGATTCTGTTGTTCCTTCAACCTATGTTGGTCA[A/G]TTTGCTCGGATACTTGAGCTAGGAGATAATGTTGA	A/G
Affx-152070167	AX-147209368	8994090	A01	ACCTATTTGGACATTGGATGATTGTATGCAAAGTG[G/T]TCCAATTAAAGATTCCGTTCTTGTGTTATCTGGTC	T/G
Affx-152030942	AX-147209369	8994148	A01	GTGTTATCTGGTCAGAAGATCATCCAAGTTGAAGA[A/G]CCAGAACCACAGGTAGATGTTCGTCTTGGTGCCTT	A/G
Affx-152056761	AX-147209370	8994721	A01	GCTTCAGAATCTAATATTTCACAATCACTTCCCTT[A/G]AACCAAAAAACTCTGCTCATTGTCAGCGCAAAGAA	A/G
Affx-152065942	AX-147209371	8995079	A01	ACATGAATGTCGAGCTACCACCATTGATTGTGAAT[C/T]TGGAATGTCCTCCTTATGCCATCTTGGGAGACCCC	T/C
Affx-152053685	AX-147209372	8997162	A01	AGTCTATCTATCCCGCCAAATGCCCTCGAAAGATT[A/C]GATTCGAGCATATCATCGAAGGCAAATGATTCCGA	A/C
Affx-152068014	AX-147209373	8999827	A01	AGTTTATGGCAGAAGAGTTAACTCTAAGGCTGAGC[G/T]GCATTCTTGGTCTCTTTCCTATATAAACAATCATT	T/G
Affx-152068594	AX-147209374	9000963	A01	CATACATACAGGCATGCTCTGACAAAATCACCGTC[A/G]AAACATCAACCTATGTCAGATTGACCACAACTTGC	A/G
Affx-152030450	AX-147209375	9001825	A01	AAACTTAAAGGGCGGCTTAACCAACATACATCAAG[C/T]TCTATCAACCTATCTACAATAGCAGGCAGCATCGT	T/C
Affx-152077291	AX-147209376	9006215	A01	AATCTCTCAGAAAACTGAGGAAACAGCGTGCTTCC[A/G]CCGGTTAAAATTATGCTGCCAAAAGGAAAATCGCA	A/G
Affx-152069164	AX-147209377	9006658	A01	GCAGGTTGGAAGATCATCTCAGGGACAAGAAACCG[C/T]TCATTTGTCAAGTCAAATTCCTACAAATAATAAAA	T/C
Affx-152037778	AX-147209378	9013891	A01	ATTTCATTATGCTCTTTCTTCTCGGGAAAAAGCAT[G/T]AGCGTTTTCTTAATTGGTTCATCTCCGGAAGAAGG	T/G
Affx-152045157	AX-147209379	9022835	A01	CAGTTCACGGTACCAGCAACATCGGATAACTCTTT[A/G]GGTGTATAGTTATAGAATGTGGGTGTAAAAGCATT	A/G
Affx-152039516	AX-147209380	9024837	A01	TTGGAGTCTGTCGATGTCGTCAAACTCATCAATTC[A/G]TTCATTTGAGTAGGATTTCACTCGTATAGCCCAGT	A/G
Affx-152053968	AX-147209381	9034912	A01	CTTGCTGCACAAAGCATTGATCAAGGCTCTTTTGG[C/T]ACCCACCATGACAATTTGCAAGCTCCATTGCTCTC	T/C
[truncated: 56,235 more rows]

## Sheet: Sheet4
Probset_ID	Position
AX-147207617	68091	1	T/C			68091	A01_68091	T/C
AX-147207618	101310	2	T/C			101310	A01_101310	T/C
AX-147207619	102918	3	T/C			102918	A01_102918	T/C
AX-147207620	103028	4	T/C			103028	A01_103028	T/C
AX-147207621	103157	5	T/G			103157	A01_103157	T/G
AX-147265616	105739	6	C/G			105739	A01_105739	C/G
AX-147207622	105794	7	A/G			105794	A01_105794	A/G
AX-147207623	106775	8	T/G			106775	A01_106775	T/G
AX-147207624	111099	9	T/G			111099	A01_111099	T/G
AX-147207625	112322	10	T/C			112322	A01_112322	T/C
AX-147207626	123462	11	A/G			123462	A01_123462	A/G
AX-147207627	123546	12	T/C			123546	A01_123546	T/C
AX-147207628	123599	13	T/C			123599	A01_123599	T/C
AX-147207629	124183	14	A/G			124183	A01_124183	A/G
AX-147265617	127013	15	A/T			127013	A01_127013	A/T
AX-147207630	127375	16	T/C			127375	A01_127375	T/C
AX-147265618	157325	17	A/T			157325	A01_157325	A/T
AX-147207631	157511	18	T/G			157511	A01_157511	T/G
AX-147207632	157565	19	T/G			157565	A01_157565	T/G
AX-147207633	192838	20	T/C			192838	A01_192838	T/C
AX-147207634	197745	21	A/G			197745	A01_197745	A/G
AX-147207635	229099	22	A/G			229099	A01_229099	A/G
AX-147207636	230496	23	A/G			230496	A01_230496	A/G
AX-147207637	230616	24	T/C			230616	A01_230616	T/C
AX-147265619	230756	25	A/T			230756	A01_230756	A/T
AX-147207638	231463	26	T/C			231463	A01_231463	T/C
AX-147207639	231562	27	T/C			231562	A01_231562	T/C
AX-147207640	253683	28	A/G			253683	A01_253683	A/G
AX-147207641	280183	29	T/C			280183	A01_280183	T/C
AX-147207642	287481	30	T/C			287481	A01_287481	T/C
AX-147207643	287615	31	T/G			287615	A01_287615	T/G
AX-147207644	293429	32	T/C			293429	A01_293429	T/C
AX-147207645	297348	33	A/G			297348	A01_297348	A/G
AX-147207646	298343	34	T/C			298343	A01_298343	T/C
AX-147207647	304846	35	T/G			304846	A01_304846	T/G
AX-147207648	305166	36	A/G			305166	A01_305166	A/G
AX-147207649	327021	37	A/G			327021	A01_327021	A/G
AX-147207650	327713	38	T/C			327713	A01_327713	T/C
AX-147207651	328478	39	T/C			328478	A01_328478	T/C
AX-147207652	328544	40	T/C			328544	A01_328544	T/C
AX-147207653	328589	41	A/G			328589	A01_328589	A/G
AX-147207654	342201	42	T/C			342201	A01_342201	T/C
AX-147207655	343971	43	T/G			343971	A01_343971	T/G
AX-147207656	344413	44	T/C			344413	A01_344413	T/C
AX-147207657	351755	45	A/C			351755	A01_351755	A/C
AX-147207658	354250	46	A/C			354250	A01_354250	A/C
AX-147207659	354297	47	A/G			354297	A01_354297	A/G
AX-147207660	373029	48	A/C			373029	A01_373029	A/C
AX-147207661	390660	49	T/C			390660	A01_390660	T/C
AX-147207662	397391	50	T/C			397391	A01_397391	T/C
AX-147207663	405426	51	T/C			405426	A01_405426	T/C
AX-147207664	406282	52	T/C			406282	A01_406282	T/C
AX-147265620	413617	53	A/T			413617	A01_413617	A/T
AX-147207665	413869	54	T/G			413869	A01_413869	T/G
AX-147265621	419247	55	C/G			419247	A01_419247	C/G
AX-147265622	419944	56	C/G			419944	A01_419944	C/G
AX-147265623	425836	57	A/T			425836	A01_425836	A/T
AX-147207666	426003	58	T/G			426003	A01_426003	T/G
AX-147207667	426097	59	A/G			426097	A01_426097	A/G
AX-147207668	426180	60	T/C			426180	A01_426180	T/C
AX-147207669	426230	61	T/C			426230	A01_426230	T/C
AX-147265624	426505	62	A/T			426505	A01_426505	A/T
AX-147207670	427357	63	A/G			427357	A01_427357	A/G
AX-147265625	427451	64	A/T			427451	A01_427451	A/T
AX-147207671	428069	65	T/C			428069	A01_428069	T/C
AX-147207672	428104	66	A/G			428104	A01_428104	A/G
AX-147207673	459988	67	T/G			459988	A01_459988	T/G
AX-147207674	460175	68	A/G			460175	A01_460175	A/G
AX-147265626	460301	69	C/G			460301	A01_460301	C/G
AX-147207675	460348	70	A/G			460348	A01_460348	A/G
AX-147207676	461328	71	T/C			461328	A01_461328	T/C
AX-147207677	462357	72	A/G			462357	A01_462357	A/G
AX-147265627	462441	73	A/T			462441	A01_462441	A/T
AX-147207678	462504	74	A/C			462504	A01_462504	A/C
AX-147207679	463535	75	A/C			463535	A01_463535	A/C
AX-147207680	463788	76	T/C			463788	A01_463788	T/C
AX-147207681	468457	77	T/C			468457	A01_468457	T/C
AX-147207682	491796	78	A/G			491796	A01_491796	A/G
AX-147207683	491860	79	T/G			491860	A01_491860	T/G
AX-147207684	492230	80	A/G			492230	A01_492230	A/G
AX-147207685	493975	81	T/C			493975	A01_493975	T/C
AX-147207686	494189	82	T/C			494189	A01_494189	T/C
AX-147207687	495814	83	T/C			495814	A01_495814	T/C
AX-147207688	495975	84	T/C			495975	A01_495975	T/C
AX-147265628	510521	85	A/T			510521	A01_510521	A/T
AX-147207689	511520	86	T/C			511520	A01_511520	T/C
AX-147207690	523590	87	A/G			523590	A01_523590	A/G
AX-147207691	524484	88	T/C			524484	A01_524484	T/C
AX-147265629	524684	89	A/T			524684	A01_524684	A/T
AX-147207692	525240	90	T/G			525240	A01_525240	T/G
AX-147207693	527440	91	A/G			527440	A01_527440	A/G
AX-147207694	527515	92	A/C			527515	A01_527515	A/C
AX-147207695	527530	93	A/G			527530	A01_527530	A/G
AX-147265630	544401	94	C/G			544401	A01_544401	C/G
AX-147265631	547598	95	C/G			547598	A01_547598	C/G
AX-147265632	565567	96	C/G			565567	A01_565567	C/G
AX-147207696	567530	97	A/C			567530	A01_567530	A/C
AX-147265633	575587	98	C/G			575587	A01_575587	C/G
AX-147207697	578188	99	A/G			578188	A01_578188	A/G
AX-147207698	578246	100	T/C			578246	A01_578246	T/C
AX-147265634	584697	101	C/G			584697	A01_584697	C/G
AX-147265635	595640	102	C/G			595640	A01_595640	C/G
AX-147207699	600429	103	A/G			600429	A01_600429	A/G
AX-147207700	602849	104	A/G			602849	A01_602849	A/G
AX-147207701	603168	105	T/C			603168	A01_603168	T/C
AX-147265636	605490	106	A/T			605490	A01_605490	A/T
AX-147207702	605585	107	A/C			605585	A01_605585	A/C
AX-147207703	605698	108	A/G			605698	A01_605698	A/G
AX-147207704	605830	109	A/G			605830	A01_605830	A/G
AX-147207705	605967	110	T/G			605967	A01_605967	T/G
AX-147265637	606191	111	C/G			606191	A01_606191	C/G
AX-147265638	606256	112	C/G			606256	A01_606256	C/G
AX-147207706	607242	113	A/G			607242	A01_607242	A/G
AX-147207707	610614	114	T/C			610614	A01_610614	T/C
AX-147207708	624576	115	A/C			624576	A01_624576	A/C
AX-147207709	637041	116	T/C			637041	A01_637041	T/C
AX-147265639	637087	117	A/T			637087	A01_637087	A/T
AX-147207710	637518	118	T/C			637518	A01_637518	T/C
AX-147207711	638197	119	T/C			638197	A01_638197	T/C
AX-147207712	638389	120	A/G			638389	A01_638389	A/G
AX-147207713	638453	121	A/C			638453	A01_638453	A/C
AX-147207714	638492	122	T/C			638492	A01_638492	T/C
AX-147207715	639847	123	T/C			639847	A01_639847	T/C
AX-147207716	640362	124	T/C			640362	A01_640362	T/C
AX-147207717	643492	125	A/G			643492	A01_643492	A/G
AX-147207718	646186	126	A/G			646186	A01_646186	A/G
AX-147207719	646231	127	T/C			646231	A01_646231	T/C
AX-147207720	646540	128	A/G			646540	A01_646540	A/G
AX-147207721	647307	129	T/G			647307	A01_647307	T/G
AX-147207722	647489	130	T/C			647489	A01_647489	T/C
AX-147207723	664280	131	A/G			664280	A01_664280	A/G
AX-147207724	666094	132	A/C			666094	A01_666094	A/C
AX-147265640	666799	133	C/G			666799	A01_666799	C/G
AX-147207725	685389	134	A/G			685389	A01_685389	A/G
AX-147207726	685455	135	T/G			685455	A01_685455	T/G
AX-147207727	686144	136	A/G			686144	A01_686144	A/G
AX-147207728	686268	137	A/G			686268	A01_686268	A/G
AX-147207729	696110	138	A/G			696110	A01_696110	A/G
AX-147207730	696173	139	T/C			696173	A01_696173	T/C
AX-147207731	700978	140	T/C			700978	A01_700978	T/C
AX-147207732	701042	141	A/G			701042	A01_701042	A/G
AX-147207733	730918	142	A/G			730918	A01_730918	A/G
AX-147207734	732683	143	T/C			732683	A01_732683	T/C
AX-147207735	733029	144	A/G			733029	A01_733029	A/G
AX-147265641	733698	145	C/G			733698	A01_733698	C/G
AX-147207736	733743	146	T/C			733743	A01_733743	T/C
AX-147207737	735024	147	A/G			735024	A01_735024	A/G
AX-147207738	735428	148	A/C			735428	A01_735428	A/C
AX-147207739	738171	149	T/C			738171	A01_738171	T/C
AX-147265642	740734	150	A/T			740734	A01_740734	A/T
AX-147207740	741975	151	A/G			741975	A01_741975	A/G
AX-147207741	748457	152	T/C			748457	A01_748457	T/C
AX-147207742	748884	153	A/C			748884	A01_748884	A/C
AX-147265643	768694	154	C/G			768694	A01_768694	C/G
AX-147265644	772587	155	A/T			772587	A01_772587	A/T
AX-147207743	772732	156	A/G			772732	A01_772732	A/G
AX-147265645	772775	157	A/T			772775	A01_772775	A/T
AX-147207744	773107	158	T/C			773107	A01_773107	T/C
AX-147207745	776205	159	A/G			776205	A01_776205	A/G
AX-147207746	784799	160	T/C			784799	A01_784799	T/C
AX-147207747	784896	161	T/C			784896	A01_784896	T/C
AX-147207748	785234	162	A/G			785234	A01_785234	A/G
AX-147207749	785293	163	T/C			785293	A01_785293	T/C
AX-147207750	785346	164	A/G			785346	A01_785346	A/G
AX-147207751	795710	165	A/G			795710	A01_795710	A/G
AX-147207752	795965	166	T/C			795965	A01_795965	T/C
AX-147207753	821055	167	T/C			821055	A01_821055	T/C
AX-147207754	832348	168	A/G			832348	A01_832348	A/G
AX-147207755	833671	169	T/C			833671	A01_833671	T/C
AX-147207756	833709	170	T/C			833709	A01_833709	T/C
AX-147207757	833838	171	A/G			833838	A01_833838	A/G
AX-147207758	873824	172	A/G			873824	A01_873824	A/G
AX-147207759	877697	173	T/C			877697	A01_877697	T/C
AX-147207760	878257	174	A/G			878257	A01_878257	A/G
AX-147207761	889701	175	A/G			889701	A01_889701	A/G
AX-147207762	901883	176	A/C			901883	A01_901883	A/C
AX-147265646	901940	177	A/T			901940	A01_901940	A/T
AX-147207763	902190	178	T/C			902190	A01_902190	T/C
AX-147207764	902432	179	T/C			902432	A01_902432	T/C
AX-147265647	902498	180	A/T			902498	A01_902498	A/T
AX-147265648	902534	181	A/T			902534	A01_902534	A/T
AX-147207765	902778	182	T/C			902778	A01_902778	T/C
AX-147207766	907490	183	A/G			907490	A01_907490	A/G
AX-147265649	919868	184	A/T			919868	A01_919868	A/T
AX-147207767	919975	185	A/G			919868	B07_919868	A/G
AX-147265650	920781	186	C/G			919975	A01_919975	C/G
AX-147207768	922352	187	A/G			920781	A01_920781	A/G
AX-147207769	923426	188	T/C			922352	A01_922352	T/C
AX-147207770	923968	189	T/C			923426	A01_923426	T/C
AX-147207771	924121	190	T/C			923968	A01_923968	T/C
AX-147207772	939271	191	T/G			924121	A01_924121	T/G
AX-147207773	941059	192	A/C			939271	A01_939271	A/C
AX-147207774	941551	193	A/G			941059	A01_941059	A/G
AX-147265651	977371	194	C/G			941551	A01_941551	C/G
AX-147207775	989580	195	T/C			977371	A01_977371	T/C
AX-147207776	990171	196	T/G			989580	A01_989580	T/G
AX-147207777	992328	197	T/C			990171	A01_990171	T/C
AX-147207778	992680	198	A/C			992328	A01_992328	A/C
AX-147207779	1005814	199	A/G			992680	A01_992680	A/G
AX-147207780	1005919	200	T/C			1005814	A01_1005814	T/C
AX-147207781	1006156	201	T/G			1005919	A01_1005919	T/G
AX-147207782	1006721	202	A/G			1006156	A01_1006156	A/G
AX-147207783	1006868	203	A/G			1006721	A01_1006721	A/G
AX-147207784	1016728	204	T/G			1006868	A01_1006868	T/G
AX-147207785	1018500	205	A/G			1016728	A01_1016728	A/G
AX-147207786	1020364	206	A/G			1018500	A01_1018500	A/G
AX-147207787	1020416	207	T/C			1020364	A01_1020364	T/C
AX-147207788	1020727	208	A/C			1020416	A01_1020416	A/C
AX-147207789	1034923	209	T/C			1020727	A01_1020727	T/C
AX-147207790	1037494	210	A/G			1034923	A01_1034923	A/G
AX-147207791	1037683	211	T/C			1037494	A01_1037494	T/C
AX-147207792	1040768	212	T/C			1037683	A01_1037683	T/C
AX-147207793	1041870	213	A/C			1040768	A01_1040768	A/C
AX-147207794	1042092	214	T/G			1041870	A01_1041870	T/G
AX-147207795	1042345	215	T/C			1042092	A01_1042092	T/C
AX-147265652	1042548	216	C/G			1042345	A01_1042345	C/G
AX-147207796	1043415	217	A/G			1042548	A01_1042548	A/G
AX-147207797	1043525	218	A/G			1043415	A01_1043415	A/G
AX-147207798	1043649	219	T/C			1043525	A01_1043525	T/C
AX-147207799	1046318	220	A/G			1043649	A01_1043649	A/G
AX-147207800	1046426	221	T/C			1046318	A01_1046318	T/C
AX-147265653	1046851	222	C/G			1046426	A01_1046426	C/G
AX-147207801	1047025	223	A/G			1046851	A01_1046851	A/G
AX-147265654	1047223	224	A/T			1047025	A01_1047025	A/T
AX-147207802	1083286	225	A/C			1047223	A01_1047223	A/C
AX-147207803	1085521	226	T/G			1083286	A01_1083286	T/G
AX-147207804	1085557	227	A/G			1085521	A01_1085521	A/G
AX-147265655	1086604	228	A/T			1085557	A01_1085557	A/T
AX-147207805	1086776	229	T/C			1086604	A01_1086604	T/C
AX-147207806	1087039	230	T/C			1086776	A01_1086776	T/C
AX-147207807	1087699	231	T/G			1087039	A01_1087039	T/G
AX-147207808	1089390	232	T/C			1087699	A01_1087699	T/C
AX-147207809	1089450	233	A/G			1089390	A01_1089390	A/G
AX-147207810	1117391	234	A/C			1089450	A01_1089450	A/C
AX-147207811	1117549	235	T/C			1117391	A01_1117391	T/C
AX-147207812	1117751	236	T/C			1117549	A01_1117549	T/C
AX-147207813	1118487	237	T/C			1117751	A01_1117751	T/C
AX-147207814	1118612	238	T/C			1118487	A01_1118487	T/C
AX-147207815	1120833	239	A/G			1118612	A01_1118612	A/G
AX-147207816	1136560	240	A/G			1120833	A01_1120833	A/G
AX-147207817	1151267	241	A/C			1136560	A01_1136560	A/C
AX-147207818	1152401	242	A/G			1151267	A01_1151267	A/G
AX-147207819	1152489	243	A/G			1152401	A01_1152401	A/G
AX-147207820	1160249	244	A/G			1152489	A01_1152489	A/G
AX-147207821	1160522	245	T/C			1160249	A01_1160249	T/C
AX-147265656	1185064	246	A/T			1160522	A01_1160522	A/T
AX-147207822	1187296	247	A/G			1185064	A01_1185064	A/G
AX-147207823	1189171	248	T/G			1187296	A01_1187296	T/G
AX-147207824	1190222	249	A/G			1189171	A01_1189171	A/G
AX-147207825	1190294	250	T/G			1190222	A01_1190222	T/G
AX-147207826	1193638	251	A/G			1190294	A01_1190294	A/G
AX-147265657	1193821	252	A/T			1193638	A01_1193638	A/T
AX-147207827	1193857	253	T/C			1193821	A01_1193821	T/C
AX-147207828	1196854	254	T/C			1193857	A01_1193857	T/C
AX-147207829	1209470	255	T/C			1196854	A01_1196854	T/C
AX-147207830	1214823	256	T/C			1209470	A01_1209470	T/C
AX-147207831	1226026	257	A/G			1214823	A01_1214823	A/G
AX-147207832	1229630	258	T/C			1226026	A01_1226026	T/C
AX-147207833	1231537	259	A/G			1229630	A01_1229630	A/G
AX-147207834	1239807	260	T/C			1231537	A01_1231537	T/C
AX-147207835	1249281	261	T/G			1239807	A01_1239807	T/G
AX-147265658	1249441	262	C/G			1249281	A01_1249281	C/G
AX-147265659	1250953	263	C/G			1249441	A01_1249441	C/G
AX-147207836	1251019	264	A/G			1250953	A01_1250953	A/G
AX-147265660	1251325	265	C/G			1251019	A01_1251019	C/G
AX-147207837	1256545	266	A/G			1251325	A01_1251325	A/G
AX-147207838	1257745	267	T/C			1256545	A01_1256545	T/C
AX-147207839	1299501	268	T/C			1257745	A01_1257745	T/C
AX-147207840	1302135	269	A/G			1299501	A01_1299501	A/G
AX-147207841	1302337	270	A/C			1302135	A01_1302135	A/C
AX-147207842	1310952	271	A/G			1302337	A01_1302337	A/G
AX-147207843	1316381	272	T/G			1310952	A01_1310952	T/G
AX-147207844	1316929	273	T/C			1316381	A01_1316381	T/C
AX-147207845	1318390	274	A/G			1316929	A01_1316929	A/G
AX-147207846	1320296	275	A/G			1318390	A01_1318390	A/G
AX-147207847	1320491	276	A/G			1320296	A01_1320296	A/G
AX-147207848	1327470	277	T/C			1320491	A01_1320491	T/C
AX-147207849	1328958	278	A/G			1327470	A01_1327470	A/G
AX-147207850	1331195	279	A/G			1328958	A01_1328958	A/G
AX-147207851	1354695	280	T/C			1331195	A01_1331195	T/C
AX-147207852	1354731	281	T/C			1354695	A01_1354695	T/C
AX-147265661	1377284	282	C/G			1354731	A01_1354731	C/G
AX-147207853	1377455	283	A/G			1377284	A01_1377284	A/G
AX-147207854	1377519	284	A/G			1377455	A01_1377455	A/G
AX-147265662	1379247	285	A/T			1377519	A01_1377519	A/T
AX-147207855	1379413	286	A/C			1379247	A01_1379247	A/C
AX-147207856	1381591	287	T/C			1379413	A01_1379413	T/C
AX-147265663	1381774	288	C/G			1381591	A01_1381591	C/G
AX-147207857	1381834	289	A/C			1381774	A01_1381774	A/C
AX-147207858	1385296	290	T/G			1381834	A01_1381834	T/G
AX-147207859	1397197	291	T/G			1385296	A01_1385296	T/G
AX-147207860	1397540	292	T/C			1397197	A01_1397197	T/C
AX-147207861	1397606	293	T/C			1397540	A01_1397540	T/C
AX-147265664	1397780	294	C/G			1397606	A01_1397606	C/G
AX-147207862	1398141	295	A/G			1397780	A01_1397780	A/G
AX-147207863	1398650	296	A/G			1398141	A01_1398141	A/G
AX-147207864	1399041	297	A/G			1398650	A01_1398650	A/G
AX-147207865	1399658	298	T/C			1399041	A01_1399041	T/C
AX-147207866	1409180	299	T/G			1399658	A01_1399658	T/G
AX-147265665	1426308	300	C/G			1409180	A01_1409180	C/G
AX-147207867	1427181	301	A/G			1426308	A01_1426308	A/G
AX-147207868	1427413	302	T/C			1427181	A01_1427181	T/C
AX-147207869	1448059	303	A/C			1427413	A01_1427413	A/C
AX-147207870	1448958	304	T/C			1448059	A01_1448059	T/C
AX-147207871	1449788	305	A/G			1448958	A01_1448958	A/G
AX-147207872	1449893	306	T/C			1449788	A01_1449788	T/C
AX-147207873	1450611	307	T/C			1449893	A01_1449893	T/C
AX-147207874	1450824	308	T/C			1450611	A01_1450611	T/C
AX-147207875	1451295	309	T/C			1450824	A01_1450824	T/C
AX-147207876	1453066	310	T/C			1451295	A01_1451295	T/C
AX-147265666	1454937	311	C/G			1453066	A01_1453066	C/G
AX-147207877	1455124	312	A/G			1454937	A01_1454937	A/G
AX-147207878	1456940	313	T/G			1455124	A01_1455124	T/G
AX-147207879	1470321	314	T/C			1456940	A01_1456940	T/C
AX-147207880	1471531	315	A/G			1470321	A01_1470321	A/G
AX-147207881	1472252	316	T/C			1471531	A01_1471531	T/C
AX-147207882	1474174	317	T/C			1472252	A01_1472252	T/C
AX-147207883	1476053	318	T/C			1474174	A01_1474174	T/C
AX-147207884	1476247	319	A/G			1476053	A01_1476053	A/G
AX-147265667	1476677	320	C/G			1476247	A01_1476247	C/G
AX-147207885	1503733	321	A/G			1476677	A01_1476677	A/G
AX-147207886	1503891	322	T/C			1503733	A01_1503733	T/C
AX-147207887	1504689	323	T/C			1503891	A01_1503891	T/C
AX-147207888	1504815	324	T/C			1504689	A01_1504689	T/C
AX-147207889	1504995	325	T/C			1504815	A01_1504815	T/C
AX-147265668	1505072	326	C/G			1504995	A01_1504995	C/G
AX-147265669	1507811	327	A/T			1505072	A01_1505072	A/T
AX-147207890	1511549	328	A/G			1507811	A01_1507811	A/G
AX-147207891	1514221	329	A/G			1511549	A01_1511549	A/G
AX-147207892	1515411	330	T/C			1514221	A01_1514221	T/C
AX-147207893	1521877	331	A/G			1515411	A01_1515411	A/G
AX-147265670	1522072	332	C/G			1521877	A01_1521877	C/G
AX-147207894	1522171	333	A/G			1522072	A01_1522072	A/G
AX-147207895	1522435	334	T/C			1522171	A01_1522171	T/C
AX-147207896	1522586	335	T/C			1522435	A01_1522435	T/C
AX-147207897	1527238	336	A/G			1522586	A01_1522586	A/G
AX-147207898	1529822	337	T/G			1527238	A01_1527238	T/G
AX-147207899	1530144	338	A/C			1529822	A01_1529822	A/C
AX-147207900	1530424	339	A/G			1530144	A01_1530144	A/G
AX-147207901	1530480	340	T/C			1530424	A01_1530424	T/C
AX-147207902	1530617	341	T/C			1530480	A01_1530480	T/C
AX-147207903	1530822	342	T/C			1530617	A01_1530617	T/C
AX-147207904	1531145	343	T/C			1530822	A01_1530822	T/C
AX-147265671	1531408	344	A/T			1531145	A01_1531145	A/T
AX-147207905	1531860	345	A/G			1531408	A01_1531408	A/G
AX-147207906	1531902	346	T/C			1531860	A01_1531860	T/C
AX-147207907	1537330	347	A/G			1531902	A01_1531902	A/G
AX-147207908	1537439	348	T/C			1537330	A01_1537330	T/C
AX-147207909	1543081	349	T/G			1537439	A01_1537439	T/G
AX-147207910	1557320	350	A/G			1543081	A01_1543081	A/G
AX-147207911	1558122	351	A/G			1557320	A01_1557320	A/G
AX-147207912	1560192	352	T/C			1558122	A01_1558122	T/C
AX-147207913	1569789	353	T/G			1560192	A01_1560192	T/G
AX-147207914	1570489	354	A/C			1569789	A01_1569789	A/C
AX-147265672	1570580	355	A/T			1570489	A01_1570489	A/T
AX-147207915	1588390	356	T/G			1570580	A01_1570580	T/G
AX-147207916	1590937	357	T/G			1588390	A01_1588390	T/G
AX-147207917	1591056	358	A/C			1590937	A01_1590937	A/C
AX-147207918	1591213	359	A/G			1591056	A01_1591056	A/G
AX-147207919	1607224	360	A/G			1591213	A01_1591213	A/G
AX-147207920	1617026	361	T/G			1607224	A01_1607224	T/G
AX-147207921	1617400	362	T/C			1617026	A01_1617026	T/C
AX-147207922	1617593	363	T/C			1617400	A01_1617400	T/C
AX-147207923	1618111	364	T/C			1617593	A01_1617593	T/C
AX-147207924	1618383	365	T/C			1618111	A01_1618111	T/C
AX-147207925	1618806	366	A/C			1618383	A01_1618383	A/C
AX-147207926	1630943	367	A/G			1618806	A01_1618806	A/G
AX-147207927	1630979	368	T/C			1630943	A01_1630943	T/C
AX-147265673	1631155	369	C/G			1630979	A01_1630979	C/G
AX-147207928	1650565	370	T/C			1631155	A01_1631155	T/C
AX-147207929	1650601	371	T/C			1650565	A01_1650565	T/C
AX-147207930	1650691	372	T/C			1650601	A01_1650601	T/C
AX-147207931	1651483	373	T/C			1650691	A01_1650691	T/C
AX-147207932	1651558	374	A/G			1651483	A01_1651483	A/G
AX-147207933	1651729	375	A/G			1651558	A01_1651558	A/G
AX-147207934	1651789	376	A/G			1651729	A01_1651729	A/G
AX-147207935	1663874	377	A/G			1651789	A01_1651789	A/G
AX-147207936	1664191	378	T/G			1663874	A01_1663874	T/G
AX-147265674	1664854	379	C/G			1664191	A01_1664191	C/G
AX-147265675	1665161	380	C/G			1664854	A01_1664854	C/G
AX-147207937	1665611	381	A/G			1665161	A01_1665161	A/G
AX-147265676	1665696	382	C/G			1665611	A01_1665611	C/G
AX-147207938	1665846	383	T/C			1665696	A01_1665696	T/C
AX-147207939	1665979	384	A/G			1665846	A01_1665846	A/G
AX-147207940	1666009	385	T/C			1665979	A01_1665979	T/C
AX-147265677	1703942	386	C/G			1666009	A01_1666009	C/G
AX-147207941	1703978	387	A/G			1703942	A01_1703942	A/G
AX-147207942	1705064	388	A/G			1703978	A01_1703978	A/G
AX-147207943	1705235	389	T/G			1705064	A01_1705064	T/G
AX-147207944	1705883	390	A/G			1705235	A01_1705235	A/G
AX-147265678	1708106	391	A/T			1705883	A01_1705883	A/T
AX-147207945	1715866	392	A/G			1708106	A01_1708106	A/G
AX-147207946	1716526	393	A/G			1715866	A01_1715866	A/G
AX-147207947	1717357	394	A/G			1716526	A01_1716526	A/G
AX-147207948	1724537	395	T/C			1717357	A01_1717357	T/C
AX-147207949	1724608	396	A/G			1724537	A01_1724537	A/G
AX-147207950	1727089	397	A/G			1724608	A01_1724608	A/G
AX-147265679	1730087	398	A/T			1727089	A01_1727089	A/T
AX-147207951	1734133	399	T/G			1730087	A01_1730087	T/G
AX-147207952	1734212	400	A/G			1734133	A01_1734133	A/G
AX-147207953	1734569	401	T/G			1734212	A01_1734212	T/G
AX-147265680	1739590	402	A/T			1734569	A01_1734569	A/T
AX-147207954	1739782	403	A/G			1739590	A01_1739590	A/G
AX-147207955	1740155	404	A/G			1739782	A01_1739782	A/G
AX-147207956	1753213	405	A/G			1740155	A01_1740155	A/G
AX-147207957	1767519	406	A/G			1753213	A01_1753213	A/G
AX-147207958	1773637	407	A/G			1767519	A01_1767519	A/G
AX-147207959	1776649	408	A/G			1773637	A01_1773637	A/G
AX-147207960	1777026	409	A/G			1776649	A01_1776649	A/G
AX-147207961	1780110	410	A/G			1777026	A01_1777026	A/G
AX-147207962	1780926	411	A/G			1780110	A01_1780110	A/G
AX-147207963	1783070	412	A/G			1780926	A01_1780926	A/G
AX-147207964	1783230	413	T/C			1783070	A01_1783070	T/C
AX-147265681	1783307	414	C/G			1783230	A01_1783230	C/G
AX-147207965	1783428	415	A/G			1783307	A01_1783307	A/G
AX-147207966	1783736	416	A/G			1783428	A01_1783428	A/G
AX-147207967	1784470	417	A/G			1783736	A01_1783736	A/G
AX-147207968	1786350	418	T/C			1784470	A01_1784470	T/C
AX-147207969	1786591	419	A/C			1786350	A01_1786350	A/C
AX-147207970	1788069	420	A/C			1786591	A01_1786591	A/C
AX-147207971	1788137	421	T/C			1788069	A01_1788069	T/C
AX-147265682	1789093	422	C/G			1788137	A01_1788137	C/G
AX-147207972	1789317	423	T/C			1789093	A01_1789093	T/C
AX-147207973	1789567	424	T/G			1789317	A01_1789317	T/G
AX-147207974	1789681	425	T/C			1789567	A01_1789567	T/C
AX-147207975	1789727	426	T/C			1789681	A01_1789681	T/C
AX-147207976	1789831	427	T/C			1789727	A01_1789727	T/C
AX-147265683	1789951	428	A/T			1789831	A01_1789831	A/T
AX-147207977	1790005	429	T/G			1789951	A01_1789951	T/G
AX-147265684	1790131	430	C/G			1790005	A01_1790005	C/G
AX-147207978	1790397	431	T/G			1790131	A01_1790131	T/G
AX-147265685	1809341	432	C/G			1790397	A01_1790397	C/G
AX-147207979	1810597	433	A/C			1809341	A01_1809341	A/C
AX-147207980	1820562	434	A/C			1810597	A01_1810597	A/C
AX-147207981	1822487	435	A/G			1820562	A01_1820562	A/G
AX-147207982	1822751	436	T/C			1822487	A01_1822487	T/C
AX-147207983	1824085	437	T/G			1822751	A01_1822751	T/G
AX-147207984	1832853	438	A/C			1824085	A01_1824085	A/C
AX-147207985	1833130	439	T/C			1832853	A01_1832853	T/C
AX-147207986	1841519	440	T/C			1833130	A01_1833130	T/C
AX-147207987	1842416	441	T/C			1841519	A01_1841519	T/C
AX-147207988	1842454	442	A/C			1842416	A01_1842416	A/C
AX-147207989	1845128	443	T/C			1842454	A01_1842454	T/C
AX-147207990	1846184	444	T/C			1845128	A01_1845128	T/C
AX-147207991	1846850	445	T/G			1846184	A01_1846184	T/G
AX-147207992	1846957	446	T/C			1846850	A01_1846850	T/C
AX-147207993	1847186	447	A/G			1846957	A01_1846957	A/G
AX-147207994	1849506	448	T/C			1847186	A01_1847186	T/C
AX-147207995	1852292	449	T/C			1849506	A01_1849506	T/C
AX-147265686	1853037	450	A/T			1852292	A01_1852292	A/T
AX-147207996	1864683	451	T/C			1853037	A01_1853037	T/C
AX-147207997	1870192	452	T/C			1864683	A01_1864683	T/C
AX-147207998	1872803	453	T/G			1870192	A01_1870192	T/G
AX-147265687	1873370	454	C/G			1872803	A01_1872803	C/G
AX-147207999	1874194	455	T/C			1873370	A01_1873370	T/C
AX-147265688	1874363	456	A/T			1874194	A01_1874194	A/T
AX-147208000	1874404	457	A/G			1874363	A01_1874363	A/G
AX-147208001	1879424	458	A/G			1874404	A01_1874404	A/G
AX-147208002	1881551	459	T/C			1879424	A01_1879424	T/C
AX-147208003	1882022	460	T/C			1881551	A01_1881551	T/C
AX-147208004	1883933	461	A/G			1882022	A01_1882022	A/G
AX-147208005	1891431	462	A/G			1883933	A01_1883933	A/G
AX-147208006	1900625	463	A/G			1891431	A01_1891431	A/G
AX-147208007	1901295	464	T/C			1900625	A01_1900625	T/C
AX-147208008	1902035	465	A/C			1901295	A01_1901295	A/C
AX-147208009	1902634	466	T/C			1902035	A01_1902035	T/C
AX-147208010	1902688	467	T/G			1902634	A01_1902634	T/G
AX-147208011	1905659	468	A/G			1902688	A01_1902688	A/G
AX-147208012	1916852	469	T/C			1905659	A01_1905659	T/C
AX-147208013	1917820	470	T/C			1916852	A01_1916852	T/C
AX-147265689	1917955	471	C/G			1917820	A01_1917820	C/G
AX-147208014	1949729	472	T/C			1917955	A01_1917955	T/C
AX-147208015	1949916	473	A/G			1949729	A01_1949729	A/G
AX-147208016	1950993	474	T/G			1949916	A01_1949916	T/G
AX-147208017	1951867	475	A/G			1950993	A01_1950993	A/G
AX-147208018	1951906	476	T/C			1951867	A01_1951867	T/C
AX-147208019	1953797	477	T/C			1951906	A01_1951906	T/C
AX-147208020	1953848	478	A/G			1953797	A01_1953797	A/G
AX-147208021	1958926	479	T/C			1953848	A01_1953848	T/C
AX-147208022	1959057	480	A/C			1958926	A01_1958926	A/C
AX-147265690	1969765	481	C/G			1959057	A01_1959057	C/G
AX-147265691	1971142	482	A/T			1969765	A01_1969765	A/T
AX-147208023	1975980	483	T/C			1971142	A01_1971142	T/C
AX-147265692	1976298	484	A/T			1975980	A01_1975980	A/T
AX-147208024	1978488	485	T/C			1976298	A01_1976298	T/C
AX-147208025	1978750	486	T/C			1978488	A01_1978488	T/C
AX-147208026	1979279	487	T/C			1978750	A01_1978750	T/C
AX-147208027	1979329	488	A/G			1979279	A01_1979279	A/G
AX-147208028	1979519	489	A/G			1979329	A01_1979329	A/G
AX-147208029	1979630	490	A/G			1979519	A01_1979519	A/G
AX-147208030	1979782	491	T/G			1979630	A01_1979630	T/G
AX-147208031	1980218	492	T/C			1979782	A01_1979782	T/C
AX-147208032	1980812	493	T/C			1980218	A01_1980218	T/C
AX-147208033	1981158	494	T/C			1980812	A01_1980812	T/C
AX-147265693	1981348	495	C/G			1981158	A01_1981158	C/G
AX-147208034	1981414	496	T/C			1981348	A01_1981348	T/C
AX-147208035	1982399	497	A/G			1981414	A01_1981414	A/G
AX-147208036	1983458	498	A/G			1982399	A01_1982399	A/G
AX-147208037	1983694	499	T/G			1983458	A01_1983458	T/G
AX-147208038	1984099	500	T/C			1983694	A01_1983694	T/C
AX-147208039	1984291	501	A/G			1984099	A01_1984099	A/G
AX-147208040	1984827	502	A/C			1984291	A01_1984291	A/C
AX-147208041	1984881	503	T/C			1984827	A01_1984827	T/C
AX-147208042	1984932	504	A/G			1984881	A01_1984881	A/G
AX-147208043	1986614	505	A/G			1984932	A01_1984932	A/G
AX-147208044	1987816	506	T/C			1986614	A01_1986614	T/C
AX-147208045	1988620	507	A/G			1987816	A01_1987816	A/G
AX-147208046	2001140	508	A/G			1988620	A01_1988620	A/G
AX-147208047	2004225	509	T/G			2001140	A01_2001140	T/G
AX-147208048	2004363	510	A/G			2004225	A01_2004225	A/G
AX-147208049	2006100	511	A/G			2004363	A01_2004363	A/G
AX-147208050	2009443	512	T/G			2006100	A01_2006100	T/G
AX-147208051	2009629	513	T/C			2009443	A01_2009443	T/C
AX-147265694	2009693	514	A/T			2009629	A01_2009629	A/T
AX-147265695	2010067	515	A/T			2009693	A01_2009693	A/T
AX-147208052	2010272	516	A/G			2010067	A01_2010067	A/G
AX-147208053	2010635	517	A/G			2010272	A01_2010272	A/G
AX-147208054	2010714	518	T/C			2010635	A01_2010635	T/C
AX-147208055	2010809	519	T/C			2010714	A01_2010714	T/C
AX-147265696	2015543	520	C/G			2010809	A01_2010809	C/G
AX-147265697	2019032	521	C/G			2015543	A01_2015543	C/G
AX-147265698	2020611	522	C/G			2019032	A01_2019032	C/G
AX-147208056	2040283	523	A/G			2020611	A01_2020611	A/G
AX-147208057	2041233	524	A/G			2040283	A01_2040283	A/G
AX-147208058	2041274	525	T/C			2041233	A01_2041233	T/C
AX-147208059	2042217	526	T/C			2041274	A01_2041274	T/C
AX-147208060	2042479	527	T/C			2042217	A01_2042217	T/C
AX-147208061	2056775	528	A/G			2042479	A01_2042479	A/G
AX-147208062	2073844	529	T/C			2056775	A01_2056775	T/C
AX-147208063	2075714	530	T/C			2073844	A01_2073844	T/C
AX-147208064	2075888	531	A/G			2075714	A01_2075714	A/G
AX-147208065	2076828	532	T/G			2075888	A01_2075888	T/G
AX-147208066	2090904	533	A/G			2076828	A01_2076828	A/G
AX-147208067	2099698	534	A/G			2090904	A01_2090904	A/G
AX-147208068	2110658	535	A/C			2099698	A01_2099698	A/C
AX-147208069	2110707	536	T/G			2110658	A01_2110658	T/G
AX-147208070	2110746	537	T/C			2110707	A01_2110707	T/C
AX-147208071	2111052	538	T/G			2110746	A01_2110746	T/G
AX-147208072	2130251	539	T/C			2111052	A01_2111052	T/C
AX-147208073	2143028	540	T/C			2130251	A01_2130251	T/C
AX-147208074	2144477	541	T/C			2143028	A01_2143028	T/C
AX-147208075	2144585	542	T/G			2144477	A01_2144477	T/G
AX-147208076	2144684	543	A/G			2144585	A01_2144585	A/G
AX-147265699	2154944	544	C/G			2144684	A01_2144684	C/G
AX-147208077	2155909	545	A/G			2154944	A01_2154944	A/G
AX-147208078	2156008	546	A/G			2155909	A01_2155909	A/G
AX-147208079	2156764	547	A/G			2156008	A01_2156008	A/G
AX-147208080	2156939	548	T/C			2156764	A01_2156764	T/C
AX-147208081	2163880	549	A/G			2156939	A01_2156939	A/G
AX-147265700	2164812	550	A/T			2163880	A01_2163880	A/T
AX-147208082	2165172	551	A/G			2164812	A01_2164812	A/G
AX-147208083	2171339	552	A/G			2165172	A01_2165172	A/G
AX-147208084	2172401	553	T/C			2171339	A01_2171339	T/C
AX-147208085	2172632	554	T/C			2172401	A01_2172401	T/C
AX-147265701	2172789	555	A/T			2172632	A01_2172632	A/T
AX-147208086	2173301	556	T/C			2172789	A01_2172789	T/C
AX-147208087	2188292	557	A/G			2173301	A01_2173301	A/G
AX-147208088	2189262	558	A/C			2188292	A01_2188292	A/C
AX-147208089	2241635	559	T/C			2189262	A01_2189262	T/C
AX-147208090	2242799	560	T/C			2241635	A01_2241635	T/C
AX-147208091	2243502	561	T/C			2242799	A01_2242799	T/C
AX-147208092	2243561	562	T/C			2243502	A01_2243502	T/C
AX-147265702	2244338	563	C/G			2243561	A01_2243561	C/G
AX-147208093	2244427	564	T/G			2244338	A01_2244338	T/G
AX-147208094	2249472	565	A/G			2244427	A01_2244427	A/G
AX-147208095	2249959	566	T/C			2249472	A01_2249472	T/C
AX-147208096	2252752	567	A/G			2249959	A01_2249959	A/G
AX-147208097	2252816	568	A/G			2252752	A01_2252752	A/G
AX-147208098	2252892	569	T/C			2252816	A01_2252816	T/C
AX-147208099	2253648	570	T/C			2252892	A01_2252892	T/C
AX-147208100	2272833	571	A/G			2253648	A01_2253648	A/G
AX-147208101	2278223	572	A/G			2272833	A01_2272833	A/G
AX-147265703	2295685	573	A/T			2278223	A01_2278223	A/T
AX-147208102	2297152	574	A/C			2295685	A01_2295685	A/C
AX-147208103	2299427	575	A/G			2297152	A01_2297152	A/G
AX-147208104	2299474	576	A/C			2299427	A01_2299427	A/C
AX-147265704	2302789	577	C/G			2299474	A01_2299474	C/G
AX-147265705	2303667	578	A/T			2302789	A01_2302789	A/T
AX-147208105	2303999	579	T/C			2303667	A01_2303667	T/C
AX-147208106	2304266	580	T/C			2303999	A01_2303999	T/C
AX-147208107	2304575	581	T/C			2304266	A01_2304266	T/C
AX-147208108	2305273	582	T/C			2304575	A01_2304575	T/C
AX-147208109	2305686	583	T/C			2305273	A01_2305273	T/C
AX-147208110	2305934	584	A/C			2305686	A01_2305686	A/C
AX-147208111	2312565	585	A/G			2305934	A01_2305934	A/G
AX-147208112	2312605	586	T/G			2312565	A01_2312565	T/G
AX-147208113	2316545	587	T/G			2312605	A01_2312605	T/G
AX-147265706	2317022	588	C/G			2316545	A01_2316545	C/G
AX-147265707	2317260	589	C/G			2317022	A01_2317022	C/G
AX-147208114	2318120	590	A/G			2317260	A01_2317260	A/G
AX-147265708	2329567	591	A/T			2318120	A01_2318120	A/T
AX-147208115	2346158	592	T/C			2329567	A01_2329567	T/C
AX-147208116	2354447	593	T/G			2346158	A01_2346158	T/G
AX-147208117	2355914	594	T/G			2354447	A01_2354447	T/G
AX-147265709	2360665	595	C/G			2355914	A01_2355914	C/G
AX-147208118	2361365	596	T/C			2360665	A01_2360665	T/C
AX-147208119	2364250	597	A/G			2361365	A01_2361365	A/G
AX-147208120	2365785	598	A/G			2364250	A01_2364250	A/G
AX-147208121	2371511	599	A/G			2365785	A01_2365785	A/G
AX-147265710	2373615	600	C/G			2371511	A01_2371511	C/G
AX-147208122	2388342	601	T/C			2373615	A01_2373615	T/C
AX-147208123	2389223	602	T/C			2388342	A01_2388342	T/C
AX-147208124	2390023	603	A/G			2389223	A01_2389223	A/G
AX-147208125	2391841	604	A/G			2390023	A01_2390023	A/G
AX-147208126	2414291	605	A/G			2391841	A01_2391841	A/G
AX-147265711	2416270	606	C/G			2414291	A01_2414291	C/G
AX-147208127	2416304	607	A/G			2416270	A01_2416270	A/G
AX-147208128	2417580	608	A/G			2416304	A01_2416304	A/G
AX-147208129	2419845	609	A/G			2417580	A01_2417580	A/G
AX-147208130	2434150	610	T/C			2419845	A01_2419845	T/C
AX-147208131	2439513	611	T/G			2434150	A01_2434150	T/G
AX-147265712	2503863	612	C/G			2439513	A01_2439513	C/G
AX-147265713	2504595	613	C/G			2503863	A01_2503863	C/G
AX-147265714	2511268	614	A/T			2504595	A01_2504595	A/T
AX-147265715	2519773	615	C/G			2511268	A01_2511268	C/G
AX-147208132	2519832	616	T/G			2519773	A01_2519773	T/G
AX-147208133	2520160	617	A/G			2519832	A01_2519832	A/G
AX-147208134	2558477	618	A/G			2520160	A01_2520160	A/G
AX-147208135	2597178	619	A/G			2558477	A01_2558477	A/G
AX-147208136	2597396	620	T/C			2597178	A01_2597178	T/C
AX-147208137	2598031	621	T/G			2597396	A01_2597396	T/G
AX-147265716	2661446	622	A/T			2598031	A01_2598031	A/T
AX-147265717	2663834	623	C/G			2661446	A01_2661446	C/G
AX-147208138	2664297	624	T/G			2663834	A01_2663834	T/G
AX-147208139	2677574	625	A/G			2664297	A01_2664297	A/G
AX-147208140	2680587	626	A/G			2677574	A01_2677574	A/G
AX-147208141	2680620	627	T/C			2680587	A01_2680587	T/C
AX-147265718	2680972	628	A/T			2680620	A01_2680620	A/T
AX-147208142	2681234	629	T/C			2680972	A01_2680972	T/C
AX-147208143	2681270	630	T/C			2681234	A01_2681234	T/C
AX-147208144	2683156	631	A/G			2681270	A01_2681270	A/G
AX-147208145	2684125	632	A/G			2683156	A01_2683156	A/G
AX-147208146	2693599	633	T/C			2684125	A01_2684125	T/C
AX-147265719	2706823	634	C/G			2693599	A01_2693599	C/G
AX-147208147	2706879	635	T/G			2706823	A01_2706823	T/G
AX-147208148	2715182	636	A/G			2706879	A01_2706879	A/G
AX-147208149	2717463	637	A/G			2715182	A01_2715182	A/G
AX-147208150	2733097	638	A/C			2717463	A01_2717463	A/C
AX-147265720	2756908	639	C/G			2733097	A01_2733097	C/G
AX-147265721	2760762	640	C/G			2756908	A01_2756908	C/G
AX-147265722	2762073	641	C/G			2760762	A01_2760762	C/G
AX-147208151	2781754	642	A/C			2762073	A01_2762073	A/C
AX-147208152	2784538	643	T/C			2781754	A01_2781754	T/C
AX-147208153	2784796	644	A/G			2784538	A01_2784538	A/G
AX-147265723	2792987	645	C/G			2784796	A01_2784796	C/G
AX-147208154	2799133	646	A/C			2792987	A01_2792987	A/C
AX-147208155	2802305	647	A/G			2799133	A01_2799133	A/G
AX-147208156	2802991	648	A/C			2802305	A01_2802305	A/C
AX-147208157	2813279	649	T/C			2802991	A01_2802991	T/C
AX-147208158	2813588	650	A/G			2813279	A01_2813279	A/G
AX-147208159	2813846	651	T/C			2813588	A01_2813588	T/C
AX-147208160	2813886	652	A/G			2813846	A01_2813846	A/G
AX-147208161	2813930	653	A/G			2813886	A01_2813886	A/G
AX-147208162	2813969	654	T/C			2813930	A01_2813930	T/C
AX-147208163	2814025	655	A/G			2813969	A01_2813969	A/G
AX-147208164	2814303	656	A/G			2814025	A01_2814025	A/G
AX-147265724	2815452	657	A/T			2814303	A01_2814303	A/T
AX-147208165	2816732	658	T/C			2815452	A01_2815452	T/C
AX-147208166	2817702	659	A/G			2816732	A01_2816732	A/G
AX-147208167	2823558	660	A/G			2817702	A01_2817702	A/G
AX-147208168	2851860	661	A/G			2823558	A01_2823558	A/G
AX-147208169	2857180	662	A/G			2851860	A01_2851860	A/G
AX-147208170	2857346	663	T/G			2857180	A01_2857180	T/G
AX-147265725	2857770	664	C/G			2857346	A01_2857346	C/G
AX-147208171	2860463	665	T/C			2857770	A01_2857770	T/C
AX-147208172	2860541	666	A/C			2860463	A01_2860463	A/C
AX-147208173	2863591	667	A/G			2860541	A01_2860541	A/G
AX-147208174	2864951	668	T/G			2863591	A01_2863591	T/G
AX-147208175	2865510	669	T/G			2864951	A01_2864951	T/G
AX-147208176	2868567	670	A/C			2865510	A01_2865510	A/C
AX-147208177	2868574	671	A/G			2868567	A01_2868567	A/G
AX-147208178	2872517	672	A/G			2868574	A01_2868574	A/G
AX-147208179	2873291	673	T/C			2872517	A01_2872517	T/C
AX-147208180	2874822	674	A/G			2873291	A01_2873291	A/G
AX-147265726	2885350	675	C/G			2874822	A01_2874822	C/G
AX-147208181	2891227	676	T/C			2885350	A01_2885350	T/C
AX-147265727	2896637	677	A/T			2891227	A01_2891227	A/T
AX-147208182	2897162	678	T/C			2896637	A01_2896637	T/C
AX-147208183	2897458	679	T/C			2897162	A01_2897162	T/C
AX-147208184	2897855	680	T/C			2897458	A01_2897458	T/C
AX-147208185	2900186	681	T/C			2897855	A01_2897855	T/C
AX-147208186	2904306	682	A/C			2900186	A01_2900186	A/C
AX-147265728	2904664	683	A/T			2904306	A01_2904306	A/T
AX-147208187	2908644	684	A/C			2904664	A01_2904664	A/C
AX-147208188	2908699	685	T/C			2908644	A01_2908644	T/C
AX-147208189	2908993	686	A/C			2908699	A01_2908699	A/C
AX-147208190	2916416	687	T/C			2908993	A01_2908993	T/C
AX-147208191	2916651	688	T/G			2916416	A01_2916416	T/G
AX-147208192	2918962	689	A/G			2916651	A01_2916651	A/G
AX-147265729	2919094	690	C/G			2918962	A01_2918962	C/G
AX-147208193	2919167	691	A/C			2919094	A01_2919094	A/C
AX-147208194	2919364	692	T/C			2919167	A01_2919167	T/C
AX-147208195	2958711	693	T/G			2919364	A01_2919364	T/G
AX-147265730	2980333	694	C/G			2958711	A01_2958711	C/G
AX-147208196	2981087	695	T/C			2980333	A01_2980333	T/C
AX-147208197	2983579	696	A/G			2981087	A01_2981087	A/G
AX-147208198	2983652	697	T/C			2983579	A01_2983579	T/C
AX-147208199	2986560	698	A/C			2983652	A01_2983652	A/C
AX-147208200	2986676	699	A/G			2986560	A01_2986560	A/G
AX-147208201	2986898	700	A/G			2986676	A01_2986676	A/G
AX-147265731	2987131	701	C/G			2986898	A01_2986898	C/G
AX-147208202	2987267	702	T/C			2987131	A01_2987131	T/C
AX-147208203	2987417	703	A/G			2987267	A01_2987267	A/G
AX-147208204	2997000	704	T/G			2987417	A01_2987417	T/G
AX-147208205	2999408	705	A/G			2997000	A01_2997000	A/G
AX-147208206	2999479	706	T/C			2999408	A01_2999408	T/C
AX-147208207	3000209	707	T/C			2999479	A01_2999479	T/C
AX-147208208	3009264	708	T/C			3000209	A01_3000209	T/C
AX-147265732	3009366	709	C/G			3009264	A01_3009264	C/G
AX-147208209	3019488	710	A/G			3009366	A01_3009366	A/G
AX-147208210	3028069	711	T/C			3019488	A01_3019488	T/C
AX-147208211	3028472	712	T/C			3028069	A01_3028069	T/C
AX-147208212	3032436	713	T/C			3028472	A01_3028472	T/C
AX-147208213	3032918	714	A/C			3032436	A01_3032436	A/C
AX-147208214	3033014	715	A/G			3032918	A01_3032918	A/G
AX-147208215	3034529	716	A/G			3033014	A01_3033014	A/G
AX-147208216	3034571	717	T/C			3034529	A01_3034529	T/C
AX-147208217	3034640	718	T/C			3034571	A01_3034571	T/C
AX-147208218	3034922	719	A/G			3034640	A01_3034640	A/G
AX-147208219	3035072	720	A/G			3034922	A01_3034922	A/G
AX-147208220	3035616	721	A/G			3035072	A01_3035072	A/G
AX-147208221	3035767	722	T/C			3035616	A01_3035616	T/C
AX-147208222	3050197	723	A/G			3035767	A01_3035767	A/G
AX-147208223	3067542	724	T/G			3050197	A01_3050197	T/G
AX-147208224	3069430	725	T/G			3067542	A01_3067542	T/G
AX-147208225	3071017	726	T/G			3069430	A01_3069430	T/G
AX-147208226	3072277	727	T/C			3071017	A01_3071017	T/C
AX-147208227	3072442	728	T/G			3072277	A01_3072277	T/G
AX-147265733	3072477	729	C/G			3072442	A01_3072442	C/G
AX-147208228	3072506	730	A/G			3072477	A01_3072477	A/G
AX-147208229	3095780	731	A/G			3072506	A01_3072506	A/G
AX-147208230	3097304	732	A/G			3095780	A01_3095780	A/G
AX-147208231	3097371	733	A/G			3097304	A01_3097304	A/G
AX-147208232	3102076	734	A/G			3097371	A01_3097371	A/G
AX-147208233	3102205	735	T/C			3102076	A01_3102076	T/C
AX-147208234	3102412	736	T/C			3102205	A01_3102205	T/C
AX-147208235	3102466	737	T/C			3102412	A01_3102412	T/C
AX-147208236	3105729	738	A/G			3102466	A01_3102466	A/G
AX-147208237	3105887	739	T/C			3105729	A01_3105729	T/C
AX-147208238	3107557	740	T/C			3105887	A01_3105887	T/C
AX-147208239	3108571	741	A/G			3107557	A01_3107557	A/G
AX-147208240	3108752	742	T/C			3108571	A01_3108571	T/C
AX-147208241	3108888	743	T/C			3108752	A01_3108752	T/C
AX-147208242	3116014	744	A/G			3108888	A01_3108888	A/G
AX-147208243	3117095	745	T/C			3116014	A01_3116014	T/C
AX-147208244	3119898	746	T/C			3117095	A01_3117095	T/C
AX-147265734	3120188	747	C/G			3119898	A01_3119898	C/G
AX-147208245	3120434	748	A/G			3120188	A01_3120188	A/G
AX-147208246	3120706	749	T/G			3120434	A01_3120434	T/G
AX-147208247	3121116	750	T/C			3120706	A01_3120706	T/C
AX-147208248	3121444	751	T/G			3121116	A01_3121116	T/G
AX-147208249	3121733	752	T/C			3121444	A01_3121444	T/C
AX-147265735	3121948	753	A/T			3121733	A01_3121733	A/T
AX-147208250	3121987	754	A/G			3121948	A01_3121948	A/G
AX-147208251	3128327	755	T/C			3121987	A01_3121987	T/C
AX-147208252	3128533	756	A/G			3128327	A01_3128327	A/G
AX-147208253	3128560	757	A/C			3128533	A01_3128533	A/C
AX-147208254	3128893	758	A/C			3128560	A01_3128560	A/C
AX-147208255	3129479	759	T/C			3128893	A01_3128893	T/C
AX-147208256	3129547	760	A/G			3129479	A01_3129479	A/G
AX-147265736	3129700	761	A/T			3129547	A01_3129547	A/T
AX-147265737	3129822	762	A/T			3129700	A01_3129700	A/T
AX-147208257	3129862	763	T/G			3129822	A01_3129822	T/G
AX-147208258	3130404	764	T/C			3129862	A01_3129862	T/C
AX-147208259	3131708	765	A/G			3130404	A01_3130404	A/G
AX-147208260	3167620	766	A/C			3131708	A01_3131708	A/C
AX-147208261	3167780	767	T/C			3167620	A01_3167620	T/C
AX-147208262	3167915	768	T/G			3167780	A01_3167780	T/G
AX-147208263	3168221	769	T/G			3167915	A01_3167915	T/G
AX-147208264	3168312	770	A/C			3168221	A01_3168221	A/C
AX-147265738	3168511	771	C/G			3168312	A01_3168312	C/G
AX-147265739	3168581	772	C/G			3168511	A01_3168511	C/G
AX-147208265	3170062	773	A/G			3168581	A01_3168581	A/G
AX-147265740	3170143	774	A/T			3170062	A01_3170062	A/T
AX-147208266	3170530	775	A/G			3170143	A01_3170143	A/G
AX-147208267	3170578	776	T/C			3170530	A01_3170530	T/C
AX-147208268	3170683	777	A/G			3170578	A01_3170578	A/G
AX-147208269	3170701	778	A/G			3170683	A01_3170683	A/G
AX-147208270	3170740	779	A/G			3170701	A01_3170701	A/G
AX-147208271	3171315	780	A/G			3170740	A01_3170740	A/G
AX-147208272	3171365	781	A/G			3171315	A01_3171315	A/G
AX-147208273	3171451	782	T/C			3171365	A01_3171365	T/C
AX-147208274	3171488	783	A/G			3171451	A01_3171451	A/G
AX-147208275	3171603	784	A/G			3171488	A01_3171488	A/G
AX-147208276	3171689	785	A/G			3171603	A01_3171603	A/G
AX-147208277	3171803	786	T/G			3171689	A01_3171689	T/G
AX-147208278	3172080	787	A/G			3171803	A01_3171803	A/G
AX-147208279	3172175	788	T/C			3172080	A01_3172080	T/C
AX-147208280	3173065	789	T/C			3172175	A01_3172175	T/C
AX-147208281	3173724	790	T/C			3173065	A01_3173065	T/C
AX-147208282	3174335	791	A/G			3173724	A01_3173724	A/G
AX-147208283	3174753	792	T/G			3174335	A01_3174335	T/G
AX-147208284	3187952	793	T/C			3174753	A01_3174753	T/C
AX-147265741	3188661	794	C/G			3187952	A01_3187952	C/G
AX-147208285	3188853	795	A/G			3188661	A01_3188661	A/G
AX-147208286	3188943	796	A/G			3188853	A01_3188853	A/G
AX-147208287	3189828	797	T/C			3188943	A01_3188943	T/C
AX-147208288	3197053	798	A/C			3189828	A01_3189828	A/C
AX-147208289	3203979	799	A/G			3197053	A01_3197053	A/G
AX-147208290	3235061	800	T/G			3203979	A01_3203979	T/G
AX-147208291	3236273	801	A/G			3235061	A01_3235061	A/G
AX-147208292	3239311	802	T/G			3236273	A01_3236273	T/G
AX-147265742	3241177	803	C/G			3239311	A01_3239311	C/G
AX-147208293	3241377	804	T/C			3241177	A01_3241177	T/C
AX-147208294	3241420	805	A/G			3241377	A01_3241377	A/G
AX-147208295	3242008	806	T/C			3241420	A01_3241420	T/C
AX-147265743	3242195	807	C/G			3242008	A01_3242008	C/G
AX-147265744	3258316	808	C/G			3242195	A01_3242195	C/G
AX-147208296	3258372	809	A/G			3258316	A01_3258316	A/G
AX-147208297	3259750	810	T/C			3258372	A01_3258372	T/C
AX-147208298	3259862	811	A/G			3259750	A01_3259750	A/G
AX-147265745	3263392	812	A/T			3259862	A01_3259862	A/T
AX-147265746	3263534	813	C/G			3263392	A01_3263392	C/G
AX-147265747	3266391	814	C/G			3263534	A01_3263534	C/G
AX-147208299	3266482	815	T/C			3266391	A01_3266391	T/C
AX-147208300	3280783	816	A/G			3266482	A01_3266482	A/G
AX-147208301	3281862	817	T/C			3280783	A01_3280783	T/C
AX-147208302	3286718	818	T/C			3281862	A01_3281862	T/C
AX-147265748	3290221	819	C/G			3286718	A01_3286718	C/G
AX-147265749	3290700	820	A/T			3290221	A01_3290221	A/T
AX-147208303	3317563	821	A/G			3290700	A01_3290700	A/G
AX-147208304	3326187	822	A/G			3317563	A01_3317563	A/G
AX-147208305	3326260	823	A/G			3326187	A01_3326187	A/G
AX-147208306	3326621	824	T/C			3326260	A01_3326260	T/C
AX-147208307	3326660	825	A/G			3326621	A01_3326621	A/G
AX-147208308	3329865	826	A/G			3326660	A01_3326660	A/G
AX-147265750	3329980	827	C/G			3329865	A01_3329865	C/G
AX-147208309	3330057	828	T/C			3329980	A01_3329980	T/C
AX-147265751	3331989	829	A/T			3330057	A01_3330057	A/T
AX-147208310	3332034	830	T/C			3331989	A01_3331989	T/C
AX-147265752	3332434	831	C/G			3332034	A01_3332034	C/G
AX-147208311	3332530	832	A/G			3332434	A01_3332434	A/G
AX-147208312	3333441	833	A/G			3332530	A01_3332530	A/G
AX-147208313	3335170	834	A/G			3333441	A01_3333441	A/G
AX-147208314	3335370	835	T/C			3335170	A01_3335170	T/C
AX-147208315	3335412	836	T/G			3335370	A01_3335370	T/G
AX-147265753	3335472	837	C/G			3335412	A01_3335412	C/G
AX-147208316	3339800	838	A/G			3335472	A01_3335472	A/G
AX-147208317	3340310	839	A/C			3339800	A01_3339800	A/C
AX-147265754	3340615	840	C/G			3340310	A01_3340310	C/G
AX-147208318	3362064	841	T/C			3340615	A01_3340615	T/C
AX-147208319	3362240	842	A/G			3362064	A01_3362064	A/G
AX-147208320	3362317	843	T/C			3362240	A01_3362240	T/C
AX-147265755	3363559	844	A/T			3362317	A01_3362317	A/T
AX-147208321	3363883	845	T/C			3363559	A01_3363559	T/C
AX-147208322	3374701	846	T/G			3363883	A01_3363883	T/G
AX-147208323	3374809	847	A/C			3374701	A01_3374701	A/C
AX-147208324	3375936	848	A/C			3374809	A01_3374809	A/C
AX-147208325	3378282	849	A/G			3375936	A01_3375936	A/G
AX-147265756	3380180	850	A/T			3378282	A01_3378282	A/T
AX-147208326	3380267	851	A/G			3380180	A01_3380180	A/G
AX-147265757	3380515	852	A/T			3380267	A01_3380267	A/T
AX-147208327	3382035	853	T/C			3380515	A01_3380515	T/C
AX-147208328	3382285	854	A/G			3382035	A01_3382035	A/G
AX-147208329	3382405	855	A/C			3382285	A01_3382285	A/C
AX-147208330	3382726	856	T/C			3382405	A01_3382405	T/C
AX-147208331	3383162	857	T/G			3382726	A01_3382726	T/G
AX-147208332	3383423	858	T/C			3383162	A01_3383162	T/C
AX-147265758	3383460	859	C/G			3383423	A01_3383423	C/G
AX-147265759	3383532	860	A/T			3383460	A01_3383460	A/T
AX-147265760	3397429	861	A/T			3383532	A01_3383532	A/T
AX-147208333	3407861	862	A/G			3397429	A01_3397429	A/G
AX-147208334	3408198	863	A/G			3407861	A01_3407861	A/G
AX-147265761	3408805	864	C/G			3408198	A01_3408198	C/G
AX-147208335	3409539	865	T/C			3408805	A01_3408805	T/C
AX-147265762	3410597	866	C/G			3409539	A01_3409539	C/G
AX-147208336	3410790	867	A/G			3410597	A01_3410597	A/G
AX-147208337	3416272	868	A/G			3410790	A01_3410790	A/G
AX-147208338	3417153	869	T/C			3416272	A01_3416272	T/C
AX-147208339	3426995	870	T/C			3417153	A01_3417153	T/C
AX-147208340	3432772	871	T/G			3426995	A01_3426995	T/G
AX-147208341	3433039	872	A/G			3432772	A01_3432772	A/G
AX-147208342	3436202	873	A/G			3433039	A01_3433039	A/G
AX-147265763	3438110	874	A/T			3436202	A01_3436202	A/T
AX-147208343	3438230	875	A/G			3438110	A01_3438110	A/G
AX-147208344	3438818	876	A/G			3438230	A01_3438230	A/G
AX-147208345	3438883	877	A/G			3438818	A01_3438818	A/G
AX-147265764	3439011	878	C/G			3438883	A01_3438883	C/G
AX-147265765	3441562	879	C/G			3439011	A01_3439011	C/G
AX-147208346	3441680	880	T/C			3441562	A01_3441562	T/C
AX-147208347	3441731	881	T/C			3441680	A01_3441680	T/C
AX-147208348	3441866	882	A/G			3441731	A01_3441731	A/G
AX-147208349	3441950	883	A/G			3441866	A01_3441866	A/G
AX-147208350	3442022	884	T/C			3441950	A01_3441950	T/C
AX-147208351	3443162	885	A/C			3442022	A01_3442022	A/C
AX-147208352	3443441	886	A/G			3443162	A01_3443162	A/G
AX-147208353	3445374	887	T/G			3443441	A01_3443441	T/G
AX-147208354	3451358	888	A/G			3445374	A01_3445374	A/G
AX-147208355	3451436	889	T/C			3451358	A01_3451358	T/C
AX-147265766	3451647	890	C/G			3451436	A01_3451436	C/G
AX-147208356	3454654	891	T/C			3451647	A01_3451647	T/C
AX-147208357	3454720	892	T/C			3454654	A01_3454654	T/C
AX-147208358	3454933	893	A/G			3454720	A01_3454720	A/G
AX-147208359	3456842	894	A/G			3454933	A01_3454933	A/G
AX-147208360	3456883	895	A/C			3456842	A01_3456842	A/C
AX-147265767	3456978	896	A/T			3456883	A01_3456883	A/T
AX-147208361	3457073	897	A/C			3456978	A01_3456978	A/C
AX-147208362	3460680	898	T/G			3457073	A01_3457073	T/G
AX-147265768	3460850	899	C/G			3460680	A01_3460680	C/G
AX-147208363	3461937	900	A/C			3460850	A01_3460850	A/C
AX-147208364	3461985	901	T/C			3461937	A01_3461937	T/C
AX-147208365	3462178	902	T/G			3461985	A01_3461985	T/G
AX-147208366	3462248	903	T/C			3462178	A01_3462178	T/C
AX-147208367	3462773	904	T/C			3462248	A01_3462248	T/C
AX-147208368	3466095	905	T/G			3462773	A01_3462773	T/G
AX-147208369	3466473	906	T/G			3466095	A01_3466095	T/G
AX-147208370	3468954	907	T/C			3466473	A01_3466473	T/C
AX-147208371	3469112	908	T/C			3468954	A01_3468954	T/C
AX-147265769	3469722	909	C/G			3469112	A01_3469112	C/G
AX-147208372	3469765	910	T/C			3469722	A01_3469722	T/C
AX-147208373	3469990	911	A/G			3469765	A01_3469765	A/G
AX-147208374	3478066	912	A/G			3469990	A01_3469990	A/G
AX-147208375	3478519	913	T/G			3478066	A01_3478066	T/G
AX-147208376	3480363	914	A/G			3478519	A01_3478519	A/G
AX-147208377	3493539	915	T/C			3480363	A01_3480363	T/C
AX-147208378	3493658	916	T/C			3493539	A01_3493539	T/C
AX-147265770	3494770	917	C/G			3493658	A01_3493658	C/G
AX-147208379	3494869	918	A/G			3494770	A01_3494770	A/G
AX-147208380	3495291	919	T/C			3494869	A01_3494869	T/C
AX-147208381	3505719	920	A/G			3495291	A01_3495291	A/G
AX-147208382	3505849	921	A/G			3505719	A01_3505719	A/G
AX-147208383	3505889	922	A/C			3505849	A01_3505849	A/C
AX-147208384	3505995	923	T/G			3505889	A01_3505889	T/G
AX-147208385	3506440	924	A/G			3505995	A01_3505995	A/G
AX-147208386	3515413	925	A/G			3506440	A01_3506440	A/G
AX-147265771	3524995	926	A/T			3515413	A01_3515413	A/T
AX-147208387	3525579	927	T/C			3524995	A01_3524995	T/C
AX-147208388	3536825	928	A/G			3525579	A01_3525579	A/G
AX-147208389	3546878	929	T/C			3536825	A01_3536825	T/C
AX-147208390	3547461	930	A/G			3546878	A01_3546878	A/G
AX-147265772	3547634	931	C/G			3547461	A01_3547461	C/G
AX-147208391	3547746	932	A/G			3547634	A01_3547634	A/G
AX-147208392	3569411	933	A/G			3547746	A01_3547746	A/G
AX-147208393	3574490	934	A/G			3569411	A01_3569411	A/G
AX-147208394	3574583	935	T/C			3574490	A01_3574490	T/C
AX-147208395	3575633	936	A/G			3574583	A01_3574583	A/G
AX-147208396	3575674	937	T/C			3575633	A01_3575633	T/C
AX-147208397	3575731	938	A/C			3575674	A01_3575674	A/C
AX-147208398	3579919	939	A/G			3575731	A01_3575731	A/G
AX-147265773	3579967	940	A/T			3579919	A01_3579919	A/T
AX-147208399	3580360	941	A/G			3579967	A01_3579967	A/G
AX-147208400	3580540	942	A/C			3580360	A01_3580360	A/C
AX-147265774	3580606	943	A/T			3580540	A01_3580540	A/T
AX-147265775	3581379	944	C/G			3580606	A01_3580606	C/G
AX-147208401	3582192	945	T/C			3581379	A01_3581379	T/C
AX-147208402	3584402	946	T/C			3582192	A01_3582192	T/C
AX-147208403	3584834	947	A/G			3584402	A01_3584402	A/G
AX-147208404	3586212	948	T/C			3584834	A01_3584834	T/C
AX-147208405	3593801	949	T/C			3586212	A01_3586212	T/C
AX-147265776	3593931	950	A/T			3593801	A01_3593801	A/T
AX-147265777	3594096	951	C/G			3593931	A01_3593931	C/G
AX-147208406	3594170	952	A/G			3594096	A01_3594096	A/G
AX-147208407	3594354	953	T/C			3594170	A01_3594170	T/C
AX-147208408	3595179	954	A/C			3594354	A01_3594354	A/C
AX-147208409	3602086	955	T/G			3595179	A01_3595179	T/G
AX-147208410	3602872	956	T/C			3602086	A01_3602086	T/C
AX-147208411	3611395	957	T/C			3602872	A01_3602872	T/C
AX-147208412	3611598	958	T/C			3611395	A01_3611395	T/C
AX-147208413	3626508	959	A/G			3611598	A01_3611598	A/G
AX-147208414	3626679	960	T/C			3626508	A01_3626508	T/C
AX-147208415	3626801	961	A/G			3626679	A01_3626679	A/G
AX-147208416	3626949	962	A/G			3626801	A01_3626801	A/G
AX-147265778	3628218	963	A/T			3626949	A01_3626949	A/T
AX-147208417	3628598	964	A/G			3628218	A01_3628218	A/G
AX-147265779	3629714	965	A/T			3628598	A01_3628598	A/T
AX-147208418	3647671	966	A/G			3629714	A01_3629714	A/G
AX-147208419	3648316	967	A/G			3647671	A01_3647671	A/G
AX-147208420	3649096	968	A/G			3648316	A01_3648316	A/G
AX-147208421	3664800	969	T/C			3649096	A01_3649096	T/C
AX-147208422	3665567	970	T/C			3664800	A01_3664800	T/C
AX-147208423	3665858	971	T/C			3665567	A01_3665567	T/C
AX-147265780	3690030	972	C/G			3665858	A01_3665858	C/G
AX-147208424	3690223	973	A/G			3690030	A01_3690030	A/G
AX-147208425	3690413	974	A/G			3690223	A01_3690223	A/G
AX-147265781	3695314	975	C/G			3690413	A01_3690413	C/G
AX-147208426	3695452	976	A/G			3695314	A01_3695314	A/G
AX-147208427	3701464	977	T/C			3695452	A01_3695452	T/C
AX-147208428	3715622	978	T/G			3701464	A01_3701464	T/G
AX-147265782	3715884	979	C/G			3715622	A01_3715622	C/G
AX-147208429	3715953	980	T/C			3715884	A01_3715884	T/C
AX-147208430	3717294	981	T/C			3715953	A01_3715953	T/C
AX-147208431	3724436	982	T/C			3717294	A01_3717294	T/C
AX-147208432	3724480	983	T/C			3724436	A01_3724436	T/C
AX-147208433	3724614	984	T/C			3724480	A01_3724480	T/C
AX-147208434	3725371	985	T/C			3724614	A01_3724614	T/C
AX-147265783	3726472	986	C/G			3725371	A01_3725371	C/G
AX-147208435	3726648	987	A/C			3726472	A01_3726472	A/C
AX-147208436	3749655	988	A/G			3726648	A01_3726648	A/G
AX-147208437	3749741	989	A/G			3749655	A01_3749655	A/G
AX-147265784	3755275	990	C/G			3749741	A01_3749741	C/G
AX-147208438	3757691	991	A/G			3755275	A01_3755275	A/G
AX-147265785	3787192	992	C/G			3757691	A01_3757691	C/G
AX-147208439	3802139	993	A/G			3787192	A01_3787192	A/G
AX-147208440	3802320	994	A/G			3802139	A01_3802139	A/G
AX-147208441	3802711	995	T/C			3802320	A01_3802320	T/C
AX-147265786	3804800	996	A/T			3802711	A01_3802711	A/T
AX-147208442	3807764	997	A/G			3804800	A01_3804800	A/G
AX-147208443	3807853	998	A/G			3807764	A01_3807764	A/G
AX-147208444	3808034	999	A/G			3807853	A01_3807853	A/G
AX-147208445	3808090	1000	T/C			3808034	A01_3808034	T/C
AX-147265787	3808190	1001	C/G			3808090	A01_3808090	C/G
AX-147265788	3808238	1002	A/T			3808190	A01_3808190	A/T
AX-147208446	3809137	1003	A/G			3808238	A01_3808238	A/G
AX-147208447	3809521	1004	T/G			3809137	A01_3809137	T/G
AX-147208448	3810313	1005	T/C			3809521	A01_3809521	T/C
AX-147265789	3810352	1006	A/T			3810313	A01_3810313	A/T
AX-147265790	3832053	1007	C/G			3810352	A01_3810352	C/G
AX-147208449	3832297	1008	A/G			3832053	A01_3832053	A/G
AX-147208450	3833121	1009	A/G			3832297	A01_3832297	A/G
AX-147208451	3833312	1010	T/G			3833121	A01_3833121	T/G
AX-147208452	3839241	1011	A/G			3833312	A01_3833312	A/G
AX-147208453	3841412	1012	T/G			3839241	A01_3839241	T/G
AX-147208454	3844147	1013	T/G			3841412	A01_3841412	T/G
AX-147208455	3844288	1014	A/G			3844147	A01_3844147	A/G
AX-147208456	3845309	1015	T/C			3844288	A01_3844288	T/C
AX-147208457	3855961	1016	T/C			3845309	A01_3845309	T/C
AX-147208458	3855990	1017	A/C			3855961	A01_3855961	A/C
AX-147208459	3857470	1018	A/C			3855990	A01_3855990	A/C
AX-147265791	3860950	1019	C/G			3857470	A01_3857470	C/G
AX-147208460	3861018	1020	T/C			3860950	A01_3860950	T/C
AX-147265792	3861733	1021	C/G			3861018	A01_3861018	C/G
AX-147208461	3863895	1022	T/C			3861733	A01_3861733	T/C
AX-147208462	3864763	1023	T/G			3863895	A01_3863895	T/G
AX-147208463	3907226	1024	T/G			3864763	A01_3864763	T/G
AX-147208464	3907278	1025	A/G			3907226	A01_3907226	A/G
AX-147208465	3910739	1026	T/C			3907278	A01_3907278	T/C
AX-147208466	3910768	1027	T/C			3910739	A01_3910739	T/C
AX-147208467	3910799	1028	A/G			3910768	A01_3910768	A/G
AX-147265793	3911583	1029	C/G			3910799	A01_3910799	C/G
AX-147208468	3915849	1030	A/G			3911583	A01_3911583	A/G
AX-147208469	3915984	1031	A/C			3915849	A01_3915849	A/C
AX-147208470	3916004	1032	T/C			3915984	A01_3915984	T/C
AX-147208471	3916745	1033	A/G			3916004	A01_3916004	A/G
AX-147265794	3917470	1034	A/T			3916745	A01_3916745	A/T
AX-147208472	3918336	1035	A/G			3917470	A01_3917470	A/G
AX-147265795	3937313	1036	C/G			3918336	A01_3918336	C/G
AX-147208473	3946283	1037	A/C			3937313	A01_3937313	A/C
AX-147208474	3946524	1038	A/C			3946283	A01_3946283	A/C
AX-147208475	3946928	1039	T/C			3946524	A01_3946524	T/C
AX-147208476	3947295	1040	A/G			3946928	A01_3946928	A/G
AX-147208477	3947660	1041	T/C			3947295	A01_3947295	T/C
AX-147265796	3968481	1042	A/T			3947660	A01_3947660	A/T
AX-147208478	3969902	1043	A/G			3968481	A01_3968481	A/G
AX-147208479	3970252	1044	A/C			3969902	A01_3969902	A/C
AX-147208480	3973125	1045	A/G			3970252	A01_3970252	A/G
AX-147208481	3986510	1046	A/G			3973125	A01_3973125	A/G
AX-147208482	3990799	1047	T/C			3986510	A01_3986510	T/C
AX-147265797	4014127	1048	A/T			3990799	A01_3990799	A/T
AX-147208483	4014270	1049	A/G			4014127	A01_4014127	A/G
AX-147208484	4014715	1050	A/G			4014270	A01_4014270	A/G
AX-147208485	4014751	1051	T/G			4014715	A01_4014715	T/G
AX-147208486	4015112	1052	A/G			4014751	A01_4014751	A/G
AX-147208487	4017363	1053	A/G			4015112	A01_4015112	A/G
AX-147208488	4017783	1054	T/C			4017363	A01_4017363	T/C
AX-147208489	4021101	1055	A/G			4017783	A01_4017783	A/G
AX-147208490	4021209	1056	A/G			4021101	A01_4021101	A/G
AX-147208491	4021572	1057	T/C			4021209	A01_4021209	T/C
AX-147265798	4022049	1058	C/G			4021572	A01_4021572	C/G
AX-147208492	4022103	1059	A/G			4022049	A01_4022049	A/G
AX-147208493	4022431	1060	A/G			4022103	A01_4022103	A/G
AX-147208494	4023619	1061	A/G			4022431	A01_4022431	A/G
AX-147208495	4023682	1062	A/C			4023619	A01_4023619	A/C
AX-147208496	4033590	1063	T/C			4023682	A01_4023682	T/C
AX-147208497	4042724	1064	A/G			4033590	A01_4033590	A/G
AX-147208498	4043372	1065	T/C			4042724	A01_4042724	T/C
AX-147208499	4043663	1066	A/G			4043372	A01_4043372	A/G
AX-147208500	4043717	1067	T/C			4043663	A01_4043663	T/C
AX-147208501	4044050	1068	A/G			4043717	A01_4043717	A/G
AX-147208502	4045408	1069	T/G			4044050	A01_4044050	T/G
AX-147208503	4047379	1070	T/C			4045408	A01_4045408	T/C
AX-147265799	4047415	1071	A/T			4047379	A01_4047379	A/T
AX-147208504	4050068	1072	A/G			4047415	A01_4047415	A/G
AX-147208505	4052801	1073	A/C			4050068	A01_4050068	A/C
AX-147208506	4053019	1074	T/C			4052801	A01_4052801	T/C
AX-147208507	4056372	1075	T/C			4053019	A01_4053019	T/C
AX-147208508	4057115	1076	A/G			4056372	A01_4056372	A/G
AX-147208509	4090997	1077	T/G			4057115	A01_4057115	T/G
AX-147208510	4091915	1078	T/C			4090997	A01_4090997	T/C
AX-147208511	4092194	1079	T/C			4091915	A01_4091915	T/C
AX-147208512	4092317	1080	T/C			4092194	A01_4092194	T/C
AX-147208513	4092963	1081	A/G			4092317	A01_4092317	A/G
AX-147208514	4093142	1082	A/G			4092963	A01_4092963	A/G
AX-147265800	4100478	1083	C/G			4093142	A01_4093142	C/G
AX-147208515	4100925	1084	T/C			4100478	A01_4100478	T/C
AX-147208516	4101878	1085	A/G			4100925	A01_4100925	A/G
AX-147208517	4102361	1086	A/G			4101878	A01_4101878	A/G
AX-147208518	4102764	1087	A/G			4102361	A01_4102361	A/G
AX-147208519	4106089	1088	A/G			4102764	A01_4102764	A/G
AX-147265801	4107337	1089	C/G			4106089	A01_4106089	C/G
AX-147208520	4107430	1090	A/G			4107337	A01_4107337	A/G
AX-147208521	4108631	1091	A/G			4107430	A01_4107430	A/G
AX-147265802	4111824	1092	C/G			4108631	A01_4108631	C/G
AX-147208522	4141418	1093	T/C			4111824	A01_4111824	T/C
AX-147208523	4143724	1094	A/G			4141418	A01_4141418	A/G
AX-147208524	4144562	1095	T/C			4143724	A01_4143724	T/C
AX-147208525	4147026	1096	A/G			4144562	A01_4144562	A/G
AX-147265803	4147095	1097	A/T			4147026	A01_4147026	A/T
AX-147208526	4147252	1098	T/C			4147095	A01_4147095	T/C
AX-147208527	4147264	1099	A/G			4147252	A01_4147252	A/G
AX-147208528	4149317	1100	T/G			4147264	A01_4147264	T/G
AX-147265804	4149376	1101	C/G			4149317	A01_4149317	C/G
AX-147208529	4149434	1102	A/G			4149376	A01_4149376	A/G
AX-147208530	4149752	1103	A/G			4149434	A01_4149434	A/G
AX-147208531	4150355	1104	T/G			4149752	A01_4149752	T/G
AX-147208532	4160100	1105	A/C			4150355	A01_4150355	A/C
AX-147265805	4160140	1106	C/G			4160100	A01_4160100	C/G
AX-147208533	4160384	1107	A/G			4160140	A01_4160140	A/G
AX-147208534	4160893	1108	A/G			4160384	A01_4160384	A/G
AX-147208535	4162021	1109	A/G			4160893	A01_4160893	A/G
AX-147208536	4171640	1110	A/G			4162021	A01_4162021	A/G
AX-147208537	4179859	1111	A/G			4171640	A01_4171640	A/G
AX-147208538	4181472	1112	T/G			4179859	A01_4179859	T/G
AX-147208539	4181787	1113	T/C			4181472	A01_4181472	T/C
AX-147208540	4181926	1114	A/G			4181787	A01_4181787	A/G
AX-147208541	4182161	1115	T/G			4181926	A01_4181926	T/G
AX-147208542	4243004	1116	A/G			4182161	A01_4182161	A/G
AX-147208543	4269685	1117	T/C			4243004	A01_4243004	T/C
AX-147208544	4270413	1118	T/C			4269685	A01_4269685	T/C
AX-147208545	4271187	1119	A/G			4270413	A01_4270413	A/G
AX-147208546	4292000	1120	T/C			4271187	A01_4271187	T/C
AX-147208547	4293154	1121	T/G			4292000	A01_4292000	T/G
AX-147208548	4294850	1122	T/C			4293154	A01_4293154	T/C
AX-147208549	4295051	1123	A/G			4294850	A01_4294850	A/G
AX-147208550	4297401	1124	A/G			4295051	A01_4295051	A/G
AX-147208551	4305608	1125	A/G			4297401	A01_4297401	A/G
AX-147208552	4309825	1126	A/G			4305608	A01_4305608	A/G
AX-147208553	4310084	1127	A/C			4309825	A01_4309825	A/C
AX-147208554	4324704	1128	A/G			4310084	A01_4310084	A/G
AX-147208555	4326639	1129	T/G			4324704	A01_4324704	T/G
AX-147208556	4339810	1130	A/G			4326639	A01_4326639	A/G
AX-147265806	4339846	1131	A/T			4339810	A01_4339810	A/T
AX-147265807	4390268	1132	A/T			4339846	A01_4339846	A/T
AX-147208557	4392432	1133	T/C			4390268	A01_4390268	T/C
AX-147208558	4393579	1134	T/C			4392432	A01_4392432	T/C
AX-147208559	4417332	1135	A/C			4393579	A01_4393579	A/C
AX-147208560	4418563	1136	T/G			4417332	A01_4417332	T/G
AX-147208561	4420623	1137	A/C			4418563	A01_4418563	A/C
AX-147265808	4431917	1138	C/G			4420623	A01_4420623	C/G
AX-147208562	4432480	1139	A/G			4431917	A01_4431917	A/G
AX-147208563	4432769	1140	T/G			4432480	A01_4432480	T/G
AX-147208564	4456527	1141	T/C			4432769	A01_4432769	T/C
AX-147208565	4460231	1142	A/C			4456527	A01_4456527	A/C
AX-147208566	4462039	1143	A/G			4460231	A01_4460231	A/G
AX-147208567	4462083	1144	T/C			4462039	A01_4462039	T/C
AX-147208568	4464605	1145	A/G			4462083	A01_4462083	A/G
AX-147208569	4468236	1146	T/C			4464605	A01_4464605	T/C
AX-147265809	4469368	1147	A/T			4468236	A01_4468236	A/T
AX-147208570	4472019	1148	T/C			4469368	A01_4469368	T/C
AX-147208571	4472047	1149	A/G			4472019	A01_4472019	A/G
AX-147265810	4472119	1150	A/T			4472047	A01_4472047	A/T
AX-147265811	4475296	1151	A/T			4472119	A01_4472119	A/T
AX-147208572	4475710	1152	A/G			4475296	A01_4475296	A/G
AX-147208573	4475907	1153	T/C			4475710	A01_4475710	T/C
AX-147208574	4520000	1154	A/G			4475907	A01_4475907	A/G
AX-147208575	4520075	1155	A/C			4520000	A01_4520000	A/C
AX-147208576	4520625	1156	A/G			4520075	A01_4520075	A/G
AX-147208577	4520804	1157	T/C			4520625	A01_4520625	T/C
AX-147208578	4520946	1158	A/G			4520804	A01_4520804	A/G
AX-147208579	4521901	1159	A/G			4520946	A01_4520946	A/G
AX-147208580	4522013	1160	T/C			4521901	A01_4521901	T/C
AX-147208581	4522391	1161	A/G			4522013	A01_4522013	A/G
AX-147208582	4538252	1162	T/C			4522391	A01_4522391	T/C
AX-147208583	4556338	1163	T/C			4538252	A01_4538252	T/C
AX-147208584	4559989	1164	T/C			4556338	A01_4556338	T/C
AX-147265812	4563746	1165	C/G			4559989	A01_4559989	C/G
AX-147208585	4563909	1166	A/C			4563746	A01_4563746	A/C
AX-147208586	4567713	1167	T/C			4563909	A01_4563909	T/C
AX-147208587	4567825	1168	A/C			4567713	A01_4567713	A/C
AX-147208588	4567953	1169	T/G			4567825	A01_4567825	T/G
AX-147208589	4568169	1170	T/G			4567953	A01_4567953	T/G
AX-147208590	4568308	1171	T/C			4568169	A01_4568169	T/C
AX-147208591	4568466	1172	T/G			4568308	A01_4568308	T/G
AX-147208592	4568812	1173	T/G			4568466	A01_4568466	T/G
AX-147208593	4569028	1174	T/G			4568812	A01_4568812	T/G
AX-147208594	4569087	1175	T/C			4569028	A01_4569028	T/C
AX-147208595	4569339	1176	A/G			4569087	A01_4569087	A/G
AX-147208596	4569872	1177	T/C			4569339	A01_4569339	T/C
AX-147265813	4570447	1178	A/T			4569872	A01_4569872	A/T
AX-147208597	4570570	1179	T/G			4570447	A01_4570447	T/G
AX-147208598	4571037	1180	T/C			4570570	A01_4570570	T/C
AX-147265814	4572585	1181	C/G			4571037	A01_4571037	C/G
AX-147208599	4572755	1182	T/C			4572585	A01_4572585	T/C
AX-147208600	4572923	1183	T/C			4572755	A01_4572755	T/C
AX-147208601	4573027	1184	T/G			4572923	A01_4572923	T/G
AX-147208602	4576892	1185	A/G			4573027	A01_4573027	A/G
AX-147208603	4576929	1186	T/C			4576892	A01_4576892	T/C
AX-147208604	4580345	1187	T/C			4576929	A01_4576929	T/C
AX-147208605	4581225	1188	T/C			4580345	A01_4580345	T/C
AX-147208606	4581276	1189	A/C			4581225	A01_4581225	A/C
AX-147208607	4582115	1190	T/C			4581276	A01_4581276	T/C
AX-147208608	4582480	1191	A/C			4582115	A01_4582115	A/C
AX-147265815	4586253	1192	A/T			4582480	A01_4582480	A/T
AX-147208609	4586330	1193	A/C			4586253	A01_4586253	A/C
AX-147208610	4589760	1194	A/G			4586330	A01_4586330	A/G
AX-147208611	4645186	1195	A/G			4589760	A01_4589760	A/G
AX-147208612	4645354	1196	A/G			4645186	A01_4645186	A/G
AX-147265816	4650316	1197	C/G			4645354	A01_4645354	C/G
AX-147265817	4650436	1198	C/G			4650316	A01_4650316	C/G
AX-147208613	4671266	1199	T/C			4650436	A01_4650436	T/C
AX-147208614	4678382	1200	T/C			4671266	A01_4671266	T/C
AX-147208615	4679158	1201	T/C			4678382	A01_4678382	T/C
AX-147208616	4679210	1202	A/G			4679158	A01_4679158	A/G
AX-147208617	4679744	1203	T/C			4679210	A01_4679210	T/C
AX-147208618	4679934	1204	A/G			4679744	A01_4679744	A/G
AX-147208619	4681007	1205	T/G			4679934	A01_4679934	T/G
AX-147208620	4681661	1206	T/G			4681007	A01_4681007	T/G
AX-147208621	4691529	1207	A/G			4681661	A01_4681661	A/G
AX-147265818	4693318	1208	C/G			4691529	A01_4691529	C/G
AX-147208622	4693550	1209	A/G			4693318	A01_4693318	A/G
AX-147208623	4694272	1210	A/G			4693550	A01_4693550	A/G
AX-147208624	4694536	1211	A/G			4694272	A01_4694272	A/G
AX-147208625	4694626	1212	T/C			4694536	A01_4694536	T/C
AX-147208626	4694774	1213	T/C			4694626	A01_4694626	T/C
AX-147208627	4694840	1214	T/C			4694774	A01_4694774	T/C
AX-147208628	4696415	1215	A/G			4694840	A01_4694840	A/G
AX-147208629	4696634	1216	A/G			4696415	A01_4696415	A/G
AX-147208630	4698643	1217	T/C			4696634	A01_4696634	T/C
AX-147208631	4701343	1218	T/G			4698643	A01_4698643	T/G
AX-147265819	4703238	1219	C/G			4701343	A01_4701343	C/G
AX-147208632	4704121	1220	T/C			4703238	A01_4703238	T/C
AX-147265820	4704626	1221	C/G			4704121	A01_4704121	C/G
AX-147208633	4711255	1222	A/G			4704626	A01_4704626	A/G
AX-147265821	4756511	1223	A/T			4711255	A01_4711255	A/T
AX-147208634	4791807	1224	T/C			4756511	A01_4756511	T/C
AX-147208635	4792437	1225	T/C			4791807	A01_4791807	T/C
AX-147265822	4792440	1226	A/T			4792437	A01_4792437	A/T
AX-147208636	4819879	1227	A/G			4792440	A01_4792440	A/G
AX-147208637	4820018	1228	T/G			4819879	A01_4819879	T/G
AX-147208638	4847901	1229	A/G			4820018	A01_4820018	A/G
AX-147208639	4854880	1230	T/C			4847901	A01_4847901	T/C
AX-147208640	4857070	1231	T/C			4854880	A01_4854880	T/C
AX-147208641	4861426	1232	T/G			4857070	A01_4857070	T/G
AX-147208642	4863348	1233	A/C			4861426	A01_4861426	A/C
AX-147208643	4864440	1234	A/G			4863348	A01_4863348	A/G
AX-147208644	4864985	1235	A/G			4864440	A01_4864440	A/G
AX-147208645	4877833	1236	T/C			4864985	A01_4864985	T/C
AX-147208646	4878001	1237	A/G			4877833	A01_4877833	A/G
AX-147208647	4878234	1238	T/C			4878001	A01_4878001	T/C
AX-147208648	4888943	1239	T/C			4878234	A01_4878234	T/C
AX-147208649	4901792	1240	A/G			4888943	A01_4888943	A/G
AX-147208650	4901872	1241	T/C			4901792	A01_4901792	T/C
AX-147208651	4902008	1242	A/C			4901872	A01_4901872	A/C
AX-147208652	4906895	1243	A/G			4902008	A01_4902008	A/G
AX-147265823	4911396	1244	A/T			4906895	A01_4906895	A/T
AX-147265824	4911470	1245	C/G			4911396	A01_4911396	C/G
AX-147208653	4911536	1246	T/C			4911470	A01_4911470	T/C
AX-147208654	4911603	1247	A/C			4911536	A01_4911536	A/C
AX-147208655	4912274	1248	T/C			4911603	A01_4911603	T/C
AX-147208656	4913429	1249	T/G			4912274	A01_4912274	T/G
AX-147208657	4913640	1250	A/G			4913429	A01_4913429	A/G
AX-147208658	4913670	1251	T/C			4913640	A01_4913640	T/C
AX-147265825	4913733	1252	C/G			4913670	A01_4913670	C/G
AX-147208659	4917596	1253	T/C			4913733	A01_4913733	T/C
AX-147208660	4917698	1254	A/G			4917596	A01_4917596	A/G
AX-147208661	4917793	1255	A/G			4917698	A01_4917698	A/G
AX-147208662	4918030	1256	T/G			4917793	A01_4917793	T/G
AX-147208663	4918607	1257	A/G			4918030	A01_4918030	A/G
AX-147208664	4918866	1258	T/C			4918607	A01_4918607	T/C
AX-147208665	4918912	1259	T/C			4918866	A01_4918866	T/C
AX-147265826	4919452	1260	C/G			4918912	A01_4918912	C/G
AX-147208666	4921892	1261	A/G			4919452	A01_4919452	A/G
AX-147208667	4922783	1262	A/G			4921892	A01_4921892	A/G
AX-147208668	4923876	1263	A/G			4922783	A01_4922783	A/G
AX-147208669	4927859	1264	T/C			4923876	A01_4923876	T/C
AX-147208670	4928229	1265	A/G			4927859	A01_4927859	A/G
AX-147208671	4929033	1266	A/C			4928229	A01_4928229	A/C
AX-147208672	4938082	1267	A/G			4929033	A01_4929033	A/G
AX-147208673	4938231	1268	T/C			4938082	A01_4938082	T/C
AX-147208674	4938577	1269	A/G			4938231	A01_4938231	A/G
AX-147208675	4941380	1270	T/C			4938577	A01_4938577	T/C
AX-147208676	4942445	1271	A/G			4941380	A01_4941380	A/G
AX-147208677	4948173	1272	T/C			4942445	A01_4942445	T/C
AX-147208678	4948539	1273	T/G			4948173	A01_4948173	T/G
AX-147208679	4952047	1274	A/G			4948539	A01_4948539	A/G
AX-147265827	4954359	1275	C/G			4952047	A01_4952047	C/G
AX-147208680	4954663	1276	T/G			4954359	A01_4954359	T/G
AX-147208681	4956444	1277	A/C			4954663	A01_4954663	A/C
AX-147208682	4957790	1278	T/C			4956444	A01_4956444	T/C
AX-147208683	4959130	1279	T/C			4957790	A01_4957790	T/C
AX-147208684	4959218	1280	A/G			4959130	A01_4959130	A/G
AX-147265828	4970162	1281	C/G			4959218	A01_4959218	C/G
AX-147208685	4970845	1282	A/C			4970162	A01_4970162	A/C
AX-147265829	4971160	1283	C/G			4970845	A01_4970845	C/G
AX-147208686	4971720	1284	A/G			4971160	A01_4971160	A/G
AX-147208687	4971756	1285	T/C			4971720	A01_4971720	T/C
AX-147208688	4971835	1286	A/G			4971756	A01_4971756	A/G
AX-147208689	4975149	1287	A/G			4971835	A01_4971835	A/G
AX-147208690	4975623	1288	A/C			4975149	A01_4975149	A/C
AX-147208691	4979072	1289	A/G			4975623	A01_4975623	A/G
AX-147208692	4980099	1290	A/G			4979072	A01_4979072	A/G
AX-147208693	4980167	1291	T/C			4980099	A01_4980099	T/C
AX-147208694	4981762	1292	T/C			4980167	A01_4980167	T/C
AX-147208695	4986996	1293	T/C			4981762	A01_4981762	T/C
AX-147208696	4987206	1294	T/C			4986996	A01_4986996	T/C
AX-147208697	4987390	1295	T/C			4987206	A01_4987206	T/C
AX-147208698	4988188	1296	A/G			4987390	A01_4987390	A/G
AX-147208699	4988689	1297	A/G			4988188	A01_4988188	A/G
AX-147208700	5005546	1298	A/G			4988689	A01_4988689	A/G
AX-147208701	5009512	1299	T/C			5005546	A01_5005546	T/C
AX-147208702	5010848	1300	A/G			5009512	A01_5009512	A/G
AX-147208703	5010965	1301	T/G			5010848	A01_5010848	T/G
AX-147208704	5035364	1302	T/C			5010965	A01_5010965	T/C
AX-147208705	5035512	1303	A/G			5035364	A01_5035364	A/G
AX-147208706	5036998	1304	A/G			5035512	A01_5035512	A/G
AX-147208707	5044662	1305	A/G			5036998	A01_5036998	A/G
AX-147208708	5044708	1306	A/G			5044662	A01_5044662	A/G
AX-147208709	5044864	1307	A/G			5044708	A01_5044708	A/G
AX-147208710	5045017	1308	A/G			5044864	A01_5044864	A/G
AX-147208711	5045095	1309	A/G			5045017	A01_5045017	A/G
AX-147208712	5046083	1310	A/G			5045095	A01_5045095	A/G
AX-147208713	5046962	1311	A/G			5046083	A01_5046083	A/G
AX-147208714	5047025	1312	T/C			5046962	A01_5046962	T/C
AX-147208715	5047674	1313	A/G			5047025	A01_5047025	A/G
AX-147208716	5048578	1314	T/C			5047674	A01_5047674	T/C
AX-147265830	5049728	1315	C/G			5048578	A01_5048578	C/G
AX-147208717	5049900	1316	T/C			5049728	A01_5049728	T/C
AX-147208718	5062540	1317	T/C			5049900	A01_5049900	T/C
AX-147265831	5062739	1318	C/G			5062540	A01_5062540	C/G
AX-147265832	5063102	1319	C/G			5062739	A01_5062739	C/G
AX-147265833	5066402	1320	A/T			5063102	A01_5063102	A/T
AX-147208719	5066483	1321	T/G			5066402	A01_5066402	T/G
AX-147208720	5066618	1322	A/G			5066483	A01_5066483	A/G
AX-147208721	5067020	1323	A/G			5066618	A01_5066618	A/G
AX-147208722	5097244	1324	T/C			5067020	A01_5067020	T/C
AX-147208723	5098186	1325	A/G			5097244	A01_5097244	A/G
AX-147208724	5098586	1326	T/C			5098186	A01_5098186	T/C
AX-147208725	5099122	1327	T/C			5098586	A01_5098586	T/C
AX-147208726	5099341	1328	T/C			5099122	A01_5099122	T/C
AX-147208727	5104393	1329	A/C			5099341	A01_5099341	A/C
AX-147265834	5138100	1330	C/G			5104393	A01_5104393	C/G
AX-147208728	5138416	1331	T/C			5138100	A01_5138100	T/C
AX-147208729	5139010	1332	T/C			5138416	A01_5138416	T/C
AX-147208730	5139052	1333	A/G			5139010	A01_5139010	A/G
AX-147208731	5139201	1334	A/G			5139052	A01_5139052	A/G
AX-147208732	5139415	1335	T/G			5139201	A01_5139201	T/G
AX-147265835	5143426	1336	C/G			5139415	A01_5139415	C/G
AX-147208733	5180194	1337	A/G			5143426	A01_5143426	A/G
AX-147265836	5181277	1338	C/G			5180194	A01_5180194	C/G
AX-147208734	5181445	1339	T/C			5181277	A01_5181277	T/C
AX-147208735	5182173	1340	T/C			5181445	A01_5181445	T/C
AX-147208736	5200283	1341	A/C			5182173	A01_5182173	A/C
AX-147208737	5200338	1342	T/C			5200283	A01_5200283	T/C
AX-147208738	5200592	1343	T/C			5200338	A01_5200338	T/C
AX-147208739	5200871	1344	T/C			5200592	A01_5200592	T/C
AX-147208740	5223032	1345	A/G			5200871	A01_5200871	A/G
AX-147208741	5224080	1346	A/G			5223032	A01_5223032	A/G
AX-147208742	5224196	1347	T/C			5224080	A01_5224080	T/C
AX-147208743	5224534	1348	A/G			5224196	A01_5224196	A/G
AX-147208744	5224731	1349	A/G			5224534	A01_5224534	A/G
AX-147208745	5225077	1350	T/G			5224731	A01_5224731	T/G
AX-147208746	5298760	1351	A/G			5225077	A01_5225077	A/G
AX-147208747	5298834	1352	T/C			5298760	A01_5298760	T/C
AX-147265837	5299091	1353	A/T			5298834	A01_5298834	A/T
AX-147208748	5299523	1354	T/G			5299091	A01_5299091	T/G
AX-147208749	5299572	1355	T/C			5299523	A01_5299523	T/C
AX-147265838	5299657	1356	C/G			5299572	A01_5299572	C/G
AX-147265839	5299785	1357	C/G			5299657	A01_5299657	C/G
AX-147208750	5299903	1358	T/C			5299785	A01_5299785	T/C
AX-147208751	5300104	1359	A/G			5299903	A01_5299903	A/G
AX-147208752	5317091	1360	T/C			5300104	A01_5300104	T/C
AX-147265840	5317206	1361	C/G			5317091	A01_5317091	C/G
AX-147208753	5318109	1362	A/C			5317206	A01_5317206	A/C
AX-147208754	5318682	1363	A/G			5318109	A01_5318109	A/G
AX-147208755	5319948	1364	T/C			5318682	A01_5318682	T/C
AX-147208756	5322309	1365	A/G			5319948	A01_5319948	A/G
AX-147208757	5322660	1366	A/G			5322309	A01_5322309	A/G
AX-147208758	5324605	1367	A/C			5322660	A01_5322660	A/C
AX-147265841	5326763	1368	C/G			5324605	A01_5324605	C/G
AX-147208759	5329211	1369	T/G			5326763	A01_5326763	T/G
AX-147208760	5351672	1370	A/G			5329211	A01_5329211	A/G
AX-147208761	5351747	1371	A/G			5351672	A01_5351672	A/G
AX-147208762	5353314	1372	A/G			5351747	A01_5351747	A/G
AX-147265842	5355323	1373	A/T			5353314	A01_5353314	A/T
AX-147208763	5355442	1374	A/G			5355323	A01_5355323	A/G
AX-147208764	5356809	1375	T/C			5355442	A01_5355442	T/C
AX-147265843	5359018	1376	C/G			5356809	A01_5356809	C/G
AX-147208765	5369169	1377	T/C			5359018	A01_5359018	T/C
AX-147265844	5395496	1378	C/G			5369169	A01_5369169	C/G
AX-147208766	5409454	1379	A/G			5395496	A01_5395496	A/G
AX-147208767	5424890	1380	T/C			5409454	A01_5409454	T/C
AX-147208768	5425215	1381	A/G			5424890	A01_5424890	A/G
AX-147265845	5428199	1382	A/T			5425215	A01_5425215	A/T
AX-147208769	5429411	1383	A/G			5428199	A01_5428199	A/G
AX-147208770	5433417	1384	A/C			5429411	A01_5429411	A/C
AX-147208771	5433628	1385	T/C			5433417	A01_5433417	T/C
AX-147265846	5433696	1386	C/G			5433628	A01_5433628	C/G
AX-147208772	5434005	1387	T/C			5433696	A01_5433696	T/C
AX-147208773	5434200	1388	T/G			5434005	A01_5434005	T/G
AX-147265847	5434252	1389	C/G			5434200	A01_5434200	C/G
AX-147208774	5434305	1390	A/G			5434252	A01_5434252	A/G
AX-147208775	5459030	1391	T/C			5434305	A01_5434305	T/C
AX-147208776	5461765	1392	T/G			5459030	A01_5459030	T/G
AX-147208777	5462127	1393	T/C			5461765	A01_5461765	T/C
AX-147208778	5464625	1394	A/G			5462127	A01_5462127	A/G
AX-147208779	5465413	1395	T/C			5464625	A01_5464625	T/C
AX-147208780	5469906	1396	A/G			5465413	A01_5465413	A/G
AX-147208781	5482165	1397	A/G			5469906	A01_5469906	A/G
AX-147208782	5484974	1398	A/G			5482165	A01_5482165	A/G
AX-147208783	5485056	1399	T/C			5484974	A01_5484974	T/C
AX-147208784	5485119	1400	A/G			5485056	A01_5485056	A/G
AX-147208785	5504350	1401	T/C			5485119	A01_5485119	T/C
AX-147208786	5504531	1402	T/C			5504350	A01_5504350	T/C
AX-147208787	5504642	1403	A/G			5504531	A01_5504531	A/G
AX-147208788	5504840	1404	A/G			5504642	A01_5504642	A/G
AX-147208789	5504897	1405	A/G			5504840	A01_5504840	A/G
AX-147208790	5505708	1406	T/C			5504897	A01_5504897	T/C
AX-147208791	5505771	1407	T/C			5505708	A01_5505708	T/C
AX-147208792	5505969	1408	T/C			5505771	A01_5505771	T/C
AX-147208793	5523220	1409	T/C			5505969	A01_5505969	T/C
AX-147208794	5523806	1410	T/C			5523220	A01_5523220	T/C
AX-147208795	5524048	1411	T/C			5523806	A01_5523806	T/C
AX-147208796	5544998	1412	A/G			5524048	A01_5524048	A/G
AX-147208797	5549149	1413	T/C			5544998	A01_5544998	T/C
AX-147208798	5550759	1414	A/G			5549149	A01_5549149	A/G
AX-147208799	5551689	1415	T/C			5550759	A01_5550759	T/C
AX-147208800	5553765	1416	A/C			5551689	A01_5551689	A/C
AX-147208801	5554089	1417	A/G			5553765	A01_5553765	A/G
AX-147208802	5555574	1418	A/G			5554089	A01_5554089	A/G
AX-147265848	5564951	1419	C/G			5555574	A01_5555574	C/G
AX-147208803	5565707	1420	A/G			5564951	A01_5564951	A/G
AX-147208804	5565932	1421	T/C			5565707	A01_5565707	T/C
AX-147208805	5566493	1422	T/C			5565932	A01_5565932	T/C
AX-147208806	5566616	1423	A/G			5566493	A01_5566493	A/G
AX-147208807	5589372	1424	T/C			5566616	A01_5566616	T/C
AX-147208808	5589786	1425	A/G			5589372	A01_5589372	A/G
AX-147208809	5589971	1426	A/G			5589786	A01_5589786	A/G
AX-147208810	5598002	1427	A/G			5589971	A01_5589971	A/G
AX-147208811	5600285	1428	A/G			5598002	A01_5598002	A/G
AX-147208812	5614230	1429	T/C			5600285	A01_5600285	T/C
AX-147208813	5637219	1430	T/C			5614230	A01_5614230	T/C
AX-147208814	5639485	1431	A/G			5637219	A01_5637219	A/G
AX-147208815	5639584	1432	A/G			5639485	A01_5639485	A/G
AX-147208816	5640667	1433	T/C			5639584	A01_5639584	T/C
AX-147208817	5648502	1434	T/G			5640667	A01_5640667	T/G
AX-147208818	5684600	1435	A/G			5648502	A01_5648502	A/G
AX-147208819	5685043	1436	A/G			5684600	A01_5684600	A/G
AX-147208820	5694095	1437	A/G			5685043	A01_5685043	A/G
AX-147208821	5694371	1438	A/C			5694095	A01_5694095	A/C
AX-147208822	5699222	1439	T/C			5694371	A01_5694371	T/C
AX-147208823	5710932	1440	T/C			5699222	A01_5699222	T/C
AX-147208824	5742316	1441	T/G			5710932	A01_5710932	T/G
AX-147208825	5743710	1442	A/G			5742316	A01_5742316	A/G
AX-147208826	5756505	1443	T/C			5743710	A01_5743710	T/C
AX-147208827	5759781	1444	A/G			5756505	A01_5756505	A/G
AX-147208828	5759858	1445	T/G			5759781	A01_5759781	T/G
AX-147208829	5761231	1446	A/G			5759858	A01_5759858	A/G
AX-147208830	5763069	1447	A/G			5761231	A01_5761231	A/G
AX-147208831	5763119	1448	A/G			5763069	A01_5763069	A/G
AX-147208832	5763486	1449	A/G			5763119	A01_5763119	A/G
AX-147208833	5763638	1450	T/C			5763486	A01_5763486	T/C
AX-147208834	5763803	1451	T/C			5763638	A01_5763638	T/C
AX-147208835	5763917	1452	A/G			5763803	A01_5763803	A/G
AX-147208836	5764015	1453	T/C			5763917	A01_5763917	T/C
AX-147208837	5764137	1454	T/C			5764015	A01_5764015	T/C
AX-147208838	5764745	1455	T/C			5764137	A01_5764137	T/C
AX-147208839	5764869	1456	A/G			5764745	A01_5764745	A/G
AX-147208840	5764966	1457	T/C			5764869	A01_5764869	T/C
AX-147208841	5765424	1458	A/C			5764966	A01_5764966	A/C
AX-147208842	5766010	1459	T/C			5765424	A01_5765424	T/C
AX-147208843	5768584	1460	A/G			5766010	A01_5766010	A/G
AX-147208844	5845899	1461	T/C			5768584	A01_5768584	T/C
AX-147208845	5846001	1462	T/C			5845899	A01_5845899	T/C
AX-147208846	5849111	1463	A/C			5846001	A01_5846001	A/C
AX-147208847	5852625	1464	A/G			5849111	A01_5849111	A/G
AX-147208848	5852829	1465	T/C			5852625	A01_5852625	T/C
AX-147208849	5853564	1466	A/G			5852829	A01_5852829	A/G
AX-147208850	5913981	1467	A/C			5853564	A01_5853564	A/C
AX-147208851	5914771	1468	A/G			5913981	A01_5913981	A/G
AX-147208852	5914816	1469	A/G			5914771	A01_5914771	A/G
AX-147208853	5915102	1470	T/C			5914816	A01_5914816	T/C
AX-147208854	5915743	1471	T/G			5915102	A01_5915102	T/G
AX-147208855	5915790	1472	T/C			5915743	A01_5915743	T/C
AX-147208856	5916030	1473	A/G			5915790	A01_5915790	A/G
AX-147208857	5917189	1474	A/C			5916030	A01_5916030	A/C
AX-147208858	5917228	1475	A/G			5917189	A01_5917189	A/G
AX-147208859	5917897	1476	T/C			5917228	A01_5917228	T/C
AX-147208860	5919009	1477	T/C			5917897	A01_5917897	T/C
AX-147208861	5934638	1478	T/C			5919009	A01_5919009	T/C
AX-147208862	5935842	1479	A/C			5934638	A01_5934638	A/C
AX-147208863	5935974	1480	T/C			5935842	A01_5935842	T/C
AX-147208864	5936468	1481	A/G			5935974	A01_5935974	A/G
AX-147208865	5940154	1482	T/G			5936468	A01_5936468	T/G
AX-147208866	5955233	1483	A/C			5940154	A01_5940154	A/C
AX-147208867	5967029	1484	T/G			5955233	A01_5955233	T/G
AX-147208868	5967218	1485	A/G			5967029	A01_5967029	A/G
AX-147208869	5972436	1486	T/G			5967218	A01_5967218	T/G
AX-147208870	5972475	1487	A/C			5972436	A01_5972436	A/C
AX-147208871	5973468	1488	A/G			5972475	A01_5972475	A/G
AX-147208872	5999484	1489	A/G			5973468	A01_5973468	A/G
AX-147208873	5999556	1490	T/C			5999484	A01_5999484	T/C
AX-147208874	6000056	1491	A/G			5999556	A01_5999556	A/G
AX-147208875	6000282	1492	A/G			6000056	A01_6000056	A/G
AX-147208876	6062789	1493	A/G			6000282	A01_6000282	A/G
AX-147208877	6063271	1494	A/G			6062789	A01_6062789	A/G
AX-147208878	6095667	1495	T/C			6063271	A01_6063271	T/C
AX-147208879	6103485	1496	T/C			6095667	A01_6095667	T/C
AX-147208880	6105206	1497	A/G			6103485	A01_6103485	A/G
AX-147208881	6153533	1498	A/C			6105206	A01_6105206	A/C
AX-147208882	6154727	1499	A/G			6153533	A01_6153533	A/G
AX-147208883	6154767	1500	T/C			6154727	A01_6154727	T/C
AX-147208884	6170919	1501	A/C			6154767	A01_6154767	A/C
AX-147208885	6170961	1502	T/G			6170919	A01_6170919	T/G
AX-147208886	6170987	1503	T/C			6170961	A01_6170961	T/C
AX-147208887	6171455	1504	T/G			6170987	A01_6170987	T/G
AX-147208888	6171611	1505	A/G			6171455	A01_6171455	A/G
AX-147208889	6171909	1506	A/G			6171611	A01_6171611	A/G
AX-147208890	6172124	1507	A/G			6171909	A01_6171909	A/G
AX-147208891	6187084	1508	A/G			6172124	A01_6172124	A/G
AX-147208892	6188369	1509	A/G			6187084	A01_6187084	A/G
AX-147208893	6198722	1510	A/G			6188369	A01_6188369	A/G
AX-147208894	6198986	1511	T/C			6198722	A01_6198722	T/C
AX-147208895	6199073	1512	A/G			6198986	A01_6198986	A/G
AX-147208896	6199482	1513	T/G			6199073	A01_6199073	T/G
AX-147208897	6199604	1514	T/C			6199482	A01_6199482	T/C
AX-147208898	6199820	1515	A/G			6199604	A01_6199604	A/G
AX-147208899	6200166	1516	T/C			6199820	A01_6199820	T/C
AX-147208900	6200555	1517	T/C			6200166	A01_6200166	T/C
AX-147208901	6200621	1518	T/C			6200555	A01_6200555	T/C
AX-147208902	6200658	1519	A/C			6200621	A01_6200621	A/C
AX-147208903	6201299	1520	A/C			6200658	A01_6200658	A/C
AX-147208904	6202668	1521	T/C			6201299	A01_6201299	T/C
AX-147208905	6202719	1522	T/C			6202668	A01_6202668	T/C
AX-147208906	6203577	1523	A/G			6202719	A01_6202719	A/G
AX-147208907	6203823	1524	T/C			6203577	A01_6203577	T/C
AX-147208908	6231036	1525	A/G			6203823	A01_6203823	A/G
AX-147208909	6231275	1526	A/G			6231036	A01_6231036	A/G
AX-147208910	6231321	1527	T/C			6231275	A01_6231275	T/C
AX-147208911	6280680	1528	T/C			6231321	A01_6231321	T/C
AX-147208912	6281724	1529	T/C			6280680	A01_6280680	T/C
AX-147208913	6302419	1530	A/G			6281724	A01_6281724	A/G
AX-147208914	6305655	1531	A/G			6302419	A01_6302419	A/G
AX-147208915	6315074	1532	T/C			6305655	A01_6305655	T/C
AX-147208916	6315125	1533	A/G			6315074	A01_6315074	A/G
AX-147208917	6315233	1534	T/C			6315125	A01_6315125	T/C
AX-147208918	6315751	1535	A/C			6315233	A01_6315233	A/C
AX-147208919	6315865	1536	T/C			6315751	A01_6315751	T/C
AX-147208920	6316009	1537	A/G			6315865	A01_6315865	A/G
AX-147208921	6316216	1538	A/G			6316009	A01_6316009	A/G
AX-147208922	6316287	1539	A/G			6316216	A01_6316216	A/G
AX-147208923	6319063	1540	A/G			6316287	A01_6316287	A/G
AX-147208924	6319152	1541	A/G			6319063	A01_6319063	A/G
AX-147208925	6328007	1542	A/G			6319152	A01_6319152	A/G
AX-147208926	6328959	1543	T/C			6328007	A01_6328007	T/C
AX-147208927	6332564	1544	T/G			6328959	A01_6328959	T/G
AX-147208928	6336425	1545	T/G			6332564	A01_6332564	T/G
AX-147208929	6337729	1546	A/G			6336425	A01_6336425	A/G
AX-147208930	6338001	1547	T/C			6337729	A01_6337729	T/C
AX-147208931	6356050	1548	A/G			6338001	A01_6338001	A/G
AX-147208932	6357243	1549	A/G			6356050	A01_6356050	A/G
AX-147208933	6414187	1550	A/G			6357243	A01_6357243	A/G
AX-147208934	6431234	1551	T/G			6414187	A01_6414187	T/G
AX-147208935	6451541	1552	T/C			6431234	A01_6431234	T/C
AX-147208936	6452551	1553	T/C			6451541	A01_6451541	T/C
AX-147208937	6452591	1554	A/G			6452551	A01_6452551	A/G
AX-147208938	6453486	1555	A/G			6452591	A01_6452591	A/G
AX-147208939	6476648	1556	A/G			6453486	A01_6453486	A/G
AX-147208940	6477539	1557	A/G			6476648	A01_6476648	A/G
AX-147208941	6477653	1558	T/G			6477539	A01_6477539	T/G
AX-147208942	6514445	1559	T/C			6477653	A01_6477653	T/C
AX-147208943	6514741	1560	A/G			6514445	A01_6514445	A/G
AX-147208944	6517171	1561	A/G			6514741	A01_6514741	A/G
AX-147208945	6517206	1562	T/C			6517171	A01_6517171	T/C
AX-147208946	6517958	1563	T/C			6517206	A01_6517206	T/C
AX-147208947	6523461	1564	A/G			6517958	A01_6517958	A/G
AX-147208948	6523535	1565	T/C			6523461	A01_6523461	T/C
AX-147208949	6539308	1566	T/G			6523535	A01_6523535	T/G
AX-147208950	6540121	1567	A/G			6539308	A01_6539308	A/G
AX-147208951	6551760	1568	A/G			6540121	A01_6540121	A/G
AX-147208952	6551982	1569	A/G			6551760	A01_6551760	A/G
AX-147208953	6552799	1570	T/G			6551982	A01_6551982	T/G
AX-147208954	6572122	1571	T/C			6552799	A01_6552799	T/C
AX-147208955	6572299	1572	T/C			6572122	A01_6572122	T/C
AX-147208956	6575360	1573	A/G			6572299	A01_6572299	A/G
AX-147208957	6576891	1574	A/C			6575360	A01_6575360	A/C
AX-147208958	6582917	1575	T/C			6576891	A01_6576891	T/C
AX-147208959	6585087	1576	A/G			6582917	A01_6582917	A/G
AX-147208960	6585965	1577	A/C			6585087	A01_6585087	A/C
AX-147208961	6593807	1578	A/G			6585965	A01_6585965	A/G
AX-147208962	6596722	1579	A/G			6593807	A01_6593807	A/G
AX-147208963	6604171	1580	T/C			6596722	A01_6596722	T/C
AX-147208964	6613234	1581	A/G			6604171	A01_6604171	A/G
AX-147208965	6626450	1582	A/C			6613234	A01_6613234	A/C
AX-147208966	6664971	1583	A/G			6626450	A01_6626450	A/G
AX-147208967	6665542	1584	T/C			6664971	A01_6664971	T/C
AX-147208968	6668458	1585	T/C			6665542	A01_6665542	T/C
AX-147208969	6668750	1586	T/C			6668458	A01_6668458	T/C
AX-147208970	6670755	1587	T/C			6668750	A01_6668750	T/C
AX-147208971	6671236	1588	A/C			6670755	A01_6670755	A/C
AX-147208972	6674197	1589	A/G			6671236	A01_6671236	A/G
AX-147208973	6674466	1590	A/C			6674197	A01_6674197	A/C
AX-147208974	6676212	1591	A/G			6674466	A01_6674466	A/G
AX-147208975	6676413	1592	T/C			6676212	A01_6676212	T/C
AX-147208976	6676664	1593	A/G			6676413	A01_6676413	A/G
AX-147208977	6676701	1594	A/G			6676664	A01_6676664	A/G
AX-147208978	6678960	1595	A/G			6676701	A01_6676701	A/G
AX-147208979	6679029	1596	T/C			6678960	A01_6678960	T/C
AX-147208980	6679084	1597	A/G			6679029	A01_6679029	A/G
AX-147208981	6679326	1598	A/G			6679084	A01_6679084	A/G
AX-147208982	6679428	1599	A/C			6679326	A01_6679326	A/C
AX-147208983	6679546	1600	A/G			6679428	A01_6679428	A/G
AX-147208984	6679617	1601	T/C			6679546	A01_6679546	T/C
AX-147208985	6681324	1602	T/C			6679617	A01_6679617	T/C
AX-147208986	6685468	1603	A/G			6681324	A01_6681324	A/G
AX-147208987	6687833	1604	T/C			6685468	A01_6685468	T/C
AX-147208988	6689419	1605	T/C			6687833	A01_6687833	T/C
AX-147208989	6699509	1606	T/C			6689419	A01_6689419	T/C
AX-147208990	6700416	1607	A/G			6699509	A01_6699509	A/G
AX-147208991	6700572	1608	A/G			6700416	A01_6700416	A/G
AX-147208992	6701083	1609	A/C			6700572	A01_6700572	A/C
AX-147208993	6701308	1610	T/C			6701083	A01_6701083	T/C
AX-147208994	6714083	1611	A/G			6701308	A01_6701308	A/G
AX-147208995	6714458	1612	A/G			6714083	A01_6714083	A/G
AX-147208996	6714563	1613	A/G			6714458	A01_6714458	A/G
AX-147208997	6714864	1614	A/G			6714563	A01_6714563	A/G
AX-147208998	6785807	1615	A/G			6714864	A01_6714864	A/G
AX-147208999	6788070	1616	A/G			6785807	A01_6785807	A/G
AX-147209000	6793489	1617	A/C			6788070	A01_6788070	A/C
AX-147209001	6794484	1618	T/C			6793489	A01_6793489	T/C
AX-147209002	6796090	1619	T/C			6794484	A01_6794484	T/C
AX-147209003	6796689	1620	A/C			6796090	A01_6796090	A/C
AX-147209004	6796749	1621	T/C			6796689	A01_6796689	T/C
AX-147209005	6797615	1622	T/C			6796749	A01_6796749	T/C
AX-147209006	6797710	1623	T/C			6797615	A01_6797615	T/C
AX-147209007	6797918	1624	A/G			6797710	A01_6797710	A/G
AX-147209008	6804163	1625	T/C			6797918	A01_6797918	T/C
AX-147209009	6805589	1626	A/C			6804163	A01_6804163	A/C
AX-147209010	6806000	1627	A/G			6805589	A01_6805589	A/G
AX-147209011	6817622	1628	T/C			6806000	A01_6806000	T/C
AX-147209012	6820669	1629	A/G			6817622	A01_6817622	A/G
AX-147209013	6822847	1630	A/C			6820669	A01_6820669	A/C
AX-147209014	6824851	1631	A/G			6822847	A01_6822847	A/G
AX-147209015	6825709	1632	A/G			6824851	A01_6824851	A/G
AX-147209016	6847215	1633	A/G			6825709	A01_6825709	A/G
AX-147209017	6847686	1634	A/G			6847215	A01_6847215	A/G
AX-147209018	6847766	1635	A/G			6847686	A01_6847686	A/G
AX-147209019	6848659	1636	T/G			6847766	A01_6847766	T/G
AX-147209020	6852817	1637	A/C			6848659	A01_6848659	A/C
AX-147209021	6853492	1638	A/C			6852817	A01_6852817	A/C
AX-147209022	6853638	1639	T/C			6853492	A01_6853492	T/C
AX-147209023	6853705	1640	T/G			6853638	A01_6853638	T/G
AX-147209024	6883608	1641	T/C			6853705	A01_6853705	T/C
AX-147209025	6883683	1642	T/C			6883608	A01_6883608	T/C
AX-147209026	6883912	1643	T/C			6883683	A01_6883683	T/C
AX-147209027	6898616	1644	T/C			6883912	A01_6883912	T/C
AX-147209028	6899367	1645	A/C			6898616	A01_6898616	A/C
AX-147209029	6907238	1646	A/G			6899367	A01_6899367	A/G
AX-147209030	6907301	1647	T/C			6907238	A01_6907238	T/C
AX-147209031	6907463	1648	T/C			6907301	A01_6907301	T/C
AX-147209032	6907922	1649	A/C			6907463	A01_6907463	A/C
AX-147209033	6908186	1650	T/C			6907922	A01_6907922	T/C
AX-147209034	6921211	1651	T/C			6908186	A01_6908186	T/C
AX-147209035	6921263	1652	T/C			6921211	A01_6921211	T/C
AX-147209036	6921500	1653	A/G			6921263	A01_6921263	A/G
AX-147209037	6921711	1654	T/C			6921500	A01_6921500	T/C
AX-147209038	6921801	1655	T/G			6921711	A01_6921711	T/G
AX-147209039	6922007	1656	A/G			6921801	A01_6921801	A/G
AX-147209040	6933567	1657	T/C			6922007	A01_6922007	T/C
AX-147209041	6933639	1658	T/C			6933567	A01_6933567	T/C
AX-147209042	6934038	1659	T/C			6933639	A01_6933639	T/C
AX-147209043	6934089	1660	T/C			6934038	A01_6934038	T/C
AX-147209044	6936219	1661	A/C			6934089	A01_6934089	A/C
AX-147209045	6936364	1662	A/C			6936219	A01_6936219	A/C
AX-147209046	7001894	1663	T/C			6936364	A01_6936364	T/C
AX-147209047	7002818	1664	A/C			7001894	A01_7001894	A/C
AX-147209048	7069776	1665	T/C			7002818	A01_7002818	T/C
AX-147209049	7070530	1666	A/C			7069776	A01_7069776	A/C
AX-147209050	7071291	1667	T/C			7070530	A01_7070530	T/C
AX-147209051	7071432	1668	T/C			7071291	A01_7071291	T/C
AX-147209052	7088523	1669	T/C			7071432	A01_7071432	T/C
AX-147209053	7088951	1670	A/G			7088523	A01_7088523	A/G
AX-147209054	7089868	1671	A/C			7088951	A01_7088951	A/C
AX-147209055	7143642	1672	A/G			7089868	A01_7089868	A/G
AX-147209056	7146843	1673	A/G			7143642	A01_7143642	A/G
AX-147209057	7148498	1674	A/G			7146843	A01_7146843	A/G
AX-147209058	7148718	1675	A/C			7148498	A01_7148498	A/C
AX-147209059	7158458	1676	A/G			7148718	A01_7148718	A/G
AX-147209060	7177193	1677	A/G			7158458	A01_7158458	A/G
AX-147209061	7177942	1678	T/C			7177193	A01_7177193	T/C
AX-147209062	7178075	1679	T/C			7177942	A01_7177942	T/C
AX-147209063	7178192	1680	T/C			7178075	A01_7178075	T/C
AX-147209064	7180725	1681	T/C			7178192	A01_7178192	T/C
AX-147209065	7180811	1682	T/C			7180725	A01_7180725	T/C
AX-147209066	7205876	1683	A/G			7180811	A01_7180811	A/G
AX-147209067	7206678	1684	A/G			7205876	A01_7205876	A/G
AX-147209068	7206800	1685	T/C			7206678	A01_7206678	T/C
AX-147209069	7213162	1686	A/G			7206800	A01_7206800	A/G
AX-147209070	7217368	1687	A/G			7213162	A01_7213162	A/G
AX-147209071	7218656	1688	T/C			7217368	A01_7217368	T/C
AX-147209072	7218843	1689	T/C			7218656	A01_7218656	T/C
AX-147209073	7219047	1690	A/G			7218843	A01_7218843	A/G
AX-147209074	7219083	1691	A/G			7219047	A01_7219047	A/G
AX-147209075	7245506	1692	T/C			7219083	A01_7219083	T/C
AX-147209076	7256281	1693	A/G			7245506	A01_7245506	A/G
AX-147209077	7260675	1694	A/G			7256281	A01_7256281	A/G
AX-147209078	7262050	1695	A/C			7260675	A01_7260675	A/C
AX-147209079	7262332	1696	T/C			7262050	A01_7262050	T/C
AX-147209080	7263592	1697	T/C			7262332	A01_7262332	T/C
AX-147209081	7263963	1698	T/G			7263592	A01_7263592	T/G
AX-147209082	7277501	1699	A/G			7263963	A01_7263963	A/G
AX-147209083	7277733	1700	T/C			7277501	A01_7277501	T/C
AX-147209084	7293149	1701	T/G			7277733	A01_7277733	T/G
AX-147209085	7293292	1702	A/G			7293149	A01_7293149	A/G
AX-147209086	7298921	1703	A/G			7293292	A01_7293292	A/G
AX-147209087	7302892	1704	T/C			7298921	A01_7298921	T/C
AX-147209088	7302949	1705	A/G			7302892	A01_7302892	A/G
AX-147209089	7303195	1706	A/G			7302949	A01_7302949	A/G
AX-147209090	7314983	1707	T/C			7303195	A01_7303195	T/C
AX-147209091	7316249	1708	T/C			7314983	A01_7314983	T/C
AX-147209092	7343466	1709	T/C			7316249	A01_7316249	T/C
AX-147209093	7372951	1710	T/C			7343466	A01_7343466	T/C
AX-147209094	7373877	1711	T/C			7372951	A01_7372951	T/C
AX-147209095	7402011	1712	A/G			7373877	A01_7373877	A/G
AX-147209096	7402472	1713	T/C			7402011	A01_7402011	T/C
AX-147209097	7414694	1714	T/C			7402472	A01_7402472	T/C
AX-147209098	7435959	1715	T/C			7414694	A01_7414694	T/C
AX-147209099	7436853	1716	T/C			7435959	A01_7435959	T/C
AX-147209100	7436897	1717	A/G			7436853	A01_7436853	A/G
AX-147209101	7437175	1718	A/C			7436897	A01_7436897	A/C
AX-147209102	7452478	1719	T/C			7437175	A01_7437175	T/C
AX-147209103	7457631	1720	T/C			7452478	A01_7452478	T/C
AX-147209104	7458501	1721	A/G			7457631	A01_7457631	A/G
AX-147209105	7459431	1722	A/G			7458501	A01_7458501	A/G
AX-147209106	7459693	1723	T/C			7459431	A01_7459431	T/C
AX-147209107	7470451	1724	T/C			7459693	A01_7459693	T/C
AX-147209108	7500005	1725	A/G			7470451	A01_7470451	A/G
AX-147209109	7500493	1726	A/C			7500005	A01_7500005	A/C
AX-147209110	7502161	1727	A/G			7500493	A01_7500493	A/G
AX-147209111	7502215	1728	T/C			7502161	A01_7502161	T/C
AX-147209112	7502268	1729	A/G			7502215	A01_7502215	A/G
AX-147209113	7502591	1730	A/G			7502268	A01_7502268	A/G
AX-147209114	7567315	1731	T/C			7502591	A01_7502591	T/C
AX-147209115	7567502	1732	A/G			7567315	A01_7567315	A/G
AX-147209116	7567557	1733	T/C			7567502	A01_7567502	T/C
AX-147209117	7567917	1734	A/C			7567557	A01_7567557	A/C
AX-147209118	7568409	1735	A/C			7567917	A01_7567917	A/C
AX-147209119	7568651	1736	T/C			7568409	A01_7568409	T/C
AX-147209120	7570047	1737	A/G			7568651	A01_7568651	A/G
AX-147209121	7570209	1738	A/G			7570047	A01_7570047	A/G
AX-147209122	7572246	1739	T/G			7570209	A01_7570209	T/G
AX-147209123	7593256	1740	A/G			7572246	A01_7572246	A/G
AX-147209124	7594497	1741	T/C			7593256	A01_7593256	T/C
AX-147209125	7597222	1742	A/C			7594497	A01_7594497	A/C
AX-147209126	7608680	1743	T/C			7597222	A01_7597222	T/C
AX-147209127	7608824	1744	T/G			7608680	A01_7608680	T/G
AX-147209128	7610580	1745	T/C			7608824	A01_7608824	T/C
AX-147209129	7611096	1746	T/G			7610580	A01_7610580	T/G
AX-147209130	7611900	1747	T/C			7611096	A01_7611096	T/C
AX-147209131	7614052	1748	T/C			7611900	A01_7611900	T/C
AX-147209132	7614648	1749	A/C			7614052	A01_7614052	A/C
AX-147209133	7617852	1750	A/G			7614648	A01_7614648	A/G
AX-147209134	7642049	1751	T/G			7617852	A01_7617852	T/G
AX-147209135	7642144	1752	A/G			7642049	A01_7642049	A/G
AX-147209136	7642226	1753	A/G			7642144	A01_7642144	A/G
AX-147209137	7642273	1754	A/G			7642226	A01_7642226	A/G
AX-147209138	7643706	1755	A/G			7642273	A01_7642273	A/G
AX-147209139	7644744	1756	T/C			7643706	A01_7643706	T/C
AX-147209140	7671676	1757	A/G			7644744	A01_7644744	A/G
AX-147209141	7673129	1758	T/C			7671676	A01_7671676	T/C
AX-147209142	7684866	1759	T/C			7673129	A01_7673129	T/C
AX-147209143	7693589	1760	A/G			7684866	A01_7684866	A/G
AX-147209144	7695116	1761	A/G			7693589	A01_7693589	A/G
AX-147209145	7697073	1762	T/C			7695116	A01_7695116	T/C
AX-147209146	7697155	1763	A/G			7697073	A01_7697073	A/G
AX-147209147	7699100	1764	T/C			7697155	A01_7697155	T/C
AX-147209148	7763075	1765	A/G			7699100	A01_7699100	A/G
AX-147209149	7777045	1766	A/G			7763075	A01_7763075	A/G
AX-147209150	7777131	1767	T/C			7777045	A01_7777045	T/C
AX-147209151	7778025	1768	T/C			7777131	A01_7777131	T/C
AX-147209152	7778318	1769	A/G			7778025	A01_7778025	A/G
AX-147209153	7778389	1770	T/C			7778318	A01_7778318	T/C
AX-147209154	7778463	1771	A/G			7778389	A01_7778389	A/G
AX-147209155	7779540	1772	T/C			7778463	A01_7778463	T/C
AX-147209156	7781114	1773	A/G			7779540	A01_7779540	A/G
AX-147209157	7781162	1774	A/C			7781114	A01_7781114	A/C
AX-147209158	7782489	1775	T/G			7781162	A01_7781162	T/G
AX-147209159	7801547	1776	A/C			7782489	A01_7782489	A/C
AX-147209160	7802490	1777	A/C			7801547	A01_7801547	A/C
AX-147209161	7802538	1778	A/G			7802490	A01_7802490	A/G
AX-147209162	7802985	1779	T/C			7802538	A01_7802538	T/C
AX-147209163	7803610	1780	A/C			7802985	A01_7802985	A/C
AX-147209164	7803662	1781	T/C			7803610	A01_7803610	T/C
AX-147209165	7835582	1782	A/G			7803662	A01_7803662	A/G
AX-147209166	7835734	1783	T/C			7835582	A01_7835582	T/C
AX-147209167	7835800	1784	T/C			7835734	A01_7835734	T/C
AX-147209168	7835849	1785	A/C			7835800	A01_7835800	A/C
AX-147209169	7836028	1786	A/G			7835849	A01_7835849	A/G
AX-147209170	7836220	1787	A/C			7836028	A01_7836028	A/C
AX-147209171	7836266	1788	T/C			7836220	A01_7836220	T/C
AX-147209172	7836476	1789	T/C			7836266	A01_7836266	T/C
AX-147209173	7837034	1790	T/C			7836476	A01_7836476	T/C
AX-147209174	7840236	1791	T/C			7837034	A01_7837034	T/C
AX-147209175	7840794	1792	A/C			7840236	A01_7840236	A/C
AX-147209176	7843086	1793	A/G			7840794	A01_7840794	A/G
AX-147209177	7843482	1794	A/G			7843086	A01_7843086	A/G
AX-147209178	7844427	1795	A/G			7843482	A01_7843482	A/G
AX-147209179	7850535	1796	T/C			7844427	A01_7844427	T/C
AX-147209180	7864690	1797	A/G			7850535	A01_7850535	A/G
AX-147209181	7865157	1798	T/C			7864690	A01_7864690	T/C
AX-147209182	7865358	1799	T/C			7865157	A01_7865157	T/C
AX-147209183	7867005	1800	A/G			7865358	A01_7865358	A/G
AX-147209184	7884768	1801	T/C			7867005	A01_7867005	T/C
AX-147209185	7889889	1802	T/C			7884768	A01_7884768	T/C
AX-147209186	7890236	1803	T/C			7889889	A01_7889889	T/C
AX-147209187	7890302	1804	T/C			7890236	A01_7890236	T/C
AX-147209188	7907594	1805	T/C			7890302	A01_7890302	T/C
AX-147209189	7908164	1806	A/G			7907594	A01_7907594	A/G
AX-147209190	7908222	1807	T/C			7908164	A01_7908164	T/C
AX-147209191	7908269	1808	A/G			7908222	A01_7908222	A/G
AX-147209192	7989824	1809	A/G			7908269	A01_7908269	A/G
AX-147209193	7992240	1810	A/C			7989824	A01_7989824	A/C
AX-147209194	8068382	1811	T/C			7992240	A01_7992240	T/C
AX-147209195	8069654	1812	T/G			8068382	A01_8068382	T/G
AX-147209196	8069788	1813	T/C			8069654	A01_8069654	T/C
AX-147209197	8070919	1814	T/C			8069788	A01_8069788	T/C
AX-147209198	8071444	1815	A/G			8070919	A01_8070919	A/G
AX-147209199	8072458	1816	T/C			8071444	A01_8071444	T/C
AX-147209200	8073085	1817	A/G			8072458	A01_8072458	A/G
AX-147209201	8076770	1818	T/C			8073085	A01_8073085	T/C
AX-147209202	8084289	1819	T/C			8076770	A01_8076770	T/C
AX-147209203	8085992	1820	T/G			8084289	A01_8084289	T/G
AX-147209204	8086639	1821	T/C			8085992	A01_8085992	T/C
AX-147209205	8087473	1822	A/G			8086639	A01_8086639	A/G
AX-147209206	8087551	1823	T/C			8087473	A01_8087473	T/C
AX-147209207	8088162	1824	T/G			8087551	A01_8087551	T/G
AX-147209208	8089904	1825	T/C			8088162	A01_8088162	T/C
AX-147209209	8089946	1826	T/G			8089904	A01_8089904	T/G
AX-147209210	8090016	1827	T/C			8089946	A01_8089946	T/C
AX-147209211	8090178	1828	A/G			8090016	A01_8090016	A/G
AX-147209212	8090322	1829	A/G			8090178	A01_8090178	A/G
AX-147209213	8092027	1830	A/C			8090322	A01_8090322	A/C
AX-147209214	8092118	1831	A/G			8092027	A01_8092027	A/G
AX-147209215	8092321	1832	A/C			8092118	A01_8092118	A/C
AX-147209216	8093111	1833	T/G			8092321	A01_8092321	T/G
AX-147209217	8094394	1834	T/C			8093111	A01_8093111	T/C
AX-147209218	8094538	1835	A/G			8094394	A01_8094394	A/G
AX-147209219	8095311	1836	A/C			8094538	A01_8094538	A/C
AX-147209220	8097312	1837	A/G			8095311	A01_8095311	A/G
AX-147209221	8099389	1838	T/G			8097312	A01_8097312	T/G
AX-147209222	8116462	1839	T/C			8099389	A01_8099389	T/C
AX-147209223	8116712	1840	A/G			8116462	A01_8116462	A/G
AX-147209224	8161269	1841	T/C			8116712	A01_8116712	T/C
AX-147209225	8166629	1842	T/G			8161269	A01_8161269	T/G
AX-147209226	8166800	1843	T/C			8166629	A01_8166629	T/C
AX-147209227	8166943	1844	T/C			8166800	A01_8166800	T/C
AX-147209228	8167487	1845	T/C			8166943	A01_8166943	T/C
AX-147209229	8172352	1846	T/C			8167487	A01_8167487	T/C
AX-147209230	8174066	1847	A/C			8172352	A01_8172352	A/C
AX-147209231	8176264	1848	A/G			8174066	A01_8174066	A/G
AX-147209232	8177718	1849	T/C			8176264	A01_8176264	T/C
AX-147209233	8185507	1850	A/G			8177718	A01_8177718	A/G
AX-147209234	8186585	1851	T/C			8185507	A01_8185507	T/C
AX-147209235	8187478	1852	A/G			8186585	A01_8186585	A/G
AX-147209236	8187523	1853	T/G			8187478	A01_8187478	T/G
AX-147209237	8187734	1854	A/G			8187523	A01_8187523	A/G
AX-147209238	8187937	1855	T/C			8187734	A01_8187734	T/C
AX-147209239	8197180	1856	T/C			8187937	A01_8187937	T/C
AX-147209240	8197798	1857	A/G			8197180	A01_8197180	A/G
AX-147209241	8198308	1858	T/C			8197798	A01_8197798	T/C
AX-147209242	8198481	1859	A/C			8198308	A01_8198308	A/C
AX-147209243	8198698	1860	T/C			8198481	A01_8198481	T/C
AX-147209244	8204409	1861	A/G			8198698	A01_8198698	A/G
AX-147209245	8205744	1862	A/G			8204409	A01_8204409	A/G
AX-147209246	8212722	1863	T/C			8205744	A01_8205744	T/C
AX-147209247	8212761	1864	T/C			8212722	A01_8212722	T/C
AX-147209248	8212818	1865	A/C			8212761	A01_8212761	A/C
AX-147209249	8213007	1866	T/C			8212818	A01_8212818	T/C
AX-147209250	8217392	1867	T/C			8213007	A01_8213007	T/C
AX-147209251	8217947	1868	A/G			8217392	A01_8217392	A/G
AX-147209252	8220940	1869	T/G			8217947	A01_8217947	T/G
AX-147209253	8221358	1870	T/C			8220940	A01_8220940	T/C
AX-147209254	8223584	1871	A/G			8221358	A01_8221358	A/G
AX-147209255	8223722	1872	A/G			8223584	A01_8223584	A/G
AX-147209256	8228773	1873	A/C			8223722	A01_8223722	A/C
AX-147209257	8229021	1874	A/G			8228773	A01_8228773	A/G
AX-147209258	8229413	1875	A/G			8229021	A01_8229021	A/G
AX-147209259	8229451	1876	A/C			8229413	A01_8229413	A/C
AX-147209260	8230666	1877	T/C			8229451	A01_8229451	T/C
AX-147209261	8232673	1878	A/G			8230666	A01_8230666	A/G
AX-147209262	8287341	1879	A/G			8232673	A01_8232673	A/G
AX-147209263	8291184	1880	T/C			8287341	A01_8287341	T/C
AX-147209264	8293945	1881	A/C			8291184	A01_8291184	A/C
AX-147209265	8297156	1882	A/G			8293945	A01_8293945	A/G
AX-147209266	8297231	1883	A/G			8297156	A01_8297156	A/G
AX-147209267	8297932	1884	T/G			8297231	A01_8297231	T/G
AX-147209268	8307983	1885	T/G			8297932	A01_8297932	T/G
AX-147209269	8308303	1886	T/C			8307983	A01_8307983	T/C
AX-147209270	8308397	1887	A/G			8308303	A01_8308303	A/G
AX-147209271	8309655	1888	T/G			8308397	A01_8308397	T/G
AX-147209272	8312225	1889	T/C			8309655	A01_8309655	T/C
AX-147209273	8317014	1890	A/G			8312225	A01_8312225	A/G
AX-147209274	8317160	1891	T/C			8317014	A01_8317014	T/C
AX-147209275	8318086	1892	T/C			8317160	A01_8317160	T/C
AX-147209276	8318485	1893	A/G			8318086	A01_8318086	A/G
AX-147209277	8335443	1894	A/G			8318485	A01_8318485	A/G
AX-147209278	8335663	1895	A/G			8335443	A01_8335443	A/G
AX-147209279	8335874	1896	A/G			8335663	A01_8335663	A/G
AX-147209280	8336107	1897	T/C			8335874	A01_8335874	T/C
AX-147209281	8341659	1898	A/G			8336107	A01_8336107	A/G
AX-147209282	8356129	1899	A/G			8341659	A01_8341659	A/G
AX-147209283	8358703	1900	T/C			8356129	A01_8356129	T/C
AX-147209284	8360262	1901	A/G			8358703	A01_8358703	A/G
AX-147209285	8391582	1902	A/C			8360262	A01_8360262	A/C
AX-147209286	8446955	1903	T/C			8391582	A01_8391582	T/C
AX-147209287	8448769	1904	T/C			8446955	A01_8446955	T/C
AX-147209288	8455652	1905	A/C			8448769	A01_8448769	A/C
AX-147209289	8456650	1906	A/G			8455652	A01_8455652	A/G
AX-147209290	8456926	1907	T/C			8456650	A01_8456650	T/C
AX-147209291	8477937	1908	T/C			8456926	A01_8456926	T/C
AX-147209292	8478010	1909	A/G			8477937	A01_8477937	A/G
AX-147209293	8478934	1910	A/G			8478010	A01_8478010	A/G
AX-147209294	8483088	1911	T/C			8478934	A01_8478934	T/C
AX-147209295	8483843	1912	A/G			8483088	A01_8483088	A/G
AX-147209296	8503389	1913	A/G			8483843	A01_8483843	A/G
AX-147209297	8575794	1914	A/G			8503389	A01_8503389	A/G
AX-147209298	8576132	1915	A/G			8575794	A01_8575794	A/G
AX-147209299	8581318	1916	T/C			8576132	A01_8576132	T/C
AX-147209300	8584511	1917	T/C			8581318	A01_8581318	T/C
AX-147209301	8584587	1918	A/G			8584511	A01_8584511	A/G
AX-147209302	8626204	1919	A/G			8584587	A01_8584587	A/G
AX-147209303	8626249	1920	T/C			8626204	A01_8626204	T/C
AX-147209304	8626445	1921	A/C			8626249	A01_8626249	A/C
AX-147209305	8626486	1922	A/G			8626445	A01_8626445	A/G
AX-147209306	8626549	1923	T/C			8626486	A01_8626486	T/C
AX-147209307	8626809	1924	T/C			8626549	A01_8626549	T/C
AX-147209308	8626977	1925	T/C			8626809	A01_8626809	T/C
AX-147209309	8627799	1926	T/C			8626977	A01_8626977	T/C
AX-147209310	8628395	1927	T/G			8627799	A01_8627799	T/G
AX-147209311	8653737	1928	A/G			8628395	A01_8628395	A/G
AX-147209312	8654931	1929	A/G			8653737	A01_8653737	A/G
AX-147209313	8656099	1930	T/C			8654931	A01_8654931	T/C
AX-147209314	8658292	1931	T/C			8656099	A01_8656099	T/C
AX-147209315	8663496	1932	A/G			8658292	A01_8658292	A/G
AX-147209316	8697091	1933	T/C			8663496	A01_8663496	T/C
AX-147209317	8697589	1934	A/C			8697091	A01_8697091	A/C
AX-147209318	8697736	1935	T/C			8697589	A01_8697589	T/C
AX-147209319	8701474	1936	T/C			8697736	A01_8697736	T/C
AX-147209320	8701534	1937	T/G			8701474	A01_8701474	T/G
AX-147209321	8702055	1938	T/C			8701534	A01_8701534	T/C
AX-147209322	8703736	1939	A/G			8702055	A01_8702055	A/G
AX-147209323	8703841	1940	A/G			8703736	A01_8703736	A/G
AX-147209324	8703879	1941	A/C			8703841	A01_8703841	A/C
AX-147209325	8704162	1942	A/G			8703879	A01_8703879	A/G
AX-147209326	8704217	1943	T/G			8704162	A01_8704162	T/G
AX-147209327	8706366	1944	A/G			8704217	A01_8704217	A/G
AX-147209328	8712588	1945	T/C			8706366	A01_8706366	T/C
AX-147209329	8712641	1946	T/C			8712588	A01_8712588	T/C
AX-147209330	8715616	1947	T/G			8712641	A01_8712641	T/G
AX-147209331	8716576	1948	T/C			8715616	A01_8715616	T/C
AX-147209332	8717129	1949	A/C			8716576	A01_8716576	A/C
AX-147209333	8718355	1950	T/C			8717129	A01_8717129	T/C
AX-147209334	8719784	1951	T/C			8718355	A01_8718355	T/C
AX-147209335	8722297	1952	T/G			8719784	A01_8719784	T/G
AX-147209336	8722351	1953	T/C			8722297	A01_8722297	T/C
AX-147209337	8745999	1954	T/C			8722351	A01_8722351	T/C
AX-147209338	8746316	1955	A/C			8745999	A01_8745999	A/C
AX-147209339	8746593	1956	T/C			8746316	A01_8746316	T/C
AX-147209340	8767153	1957	T/C			8746593	A01_8746593	T/C
AX-147209341	8777664	1958	T/C			8767153	A01_8767153	T/C
AX-147209342	8779575	1959	A/G			8777664	A01_8777664	A/G
AX-147209343	8782882	1960	T/C			8779575	A01_8779575	T/C
AX-147209344	8888170	1961	A/G			8782882	A01_8782882	A/G
AX-147209345	8892774	1962	A/G			8888170	A01_8888170	A/G
AX-147209346	8892852	1963	A/C			8892774	A01_8892774	A/C
AX-147209347	8926579	1964	A/G			8892852	A01_8892852	A/G
AX-147209348	8926749	1965	T/C			8926579	A01_8926579	T/C
AX-147209349	8929410	1966	T/C			8926749	A01_8926749	T/C
AX-147209350	8935133	1967	T/C			8929410	A01_8929410	T/C
AX-147209351	8938345	1968	T/C			8935133	A01_8935133	T/C
AX-147209352	8938932	1969	A/G			8938345	A01_8938345	A/G
AX-147209353	8939166	1970	T/C			8938932	A01_8938932	T/C
AX-147209354	8939207	1971	A/G			8939166	A01_8939166	A/G
AX-147209355	8942047	1972	A/G			8939207	A01_8939207	A/G
AX-147209356	8944361	1973	T/C			8942047	A01_8942047	T/C
AX-147209357	8953228	1974	T/C			8944361	A01_8944361	T/C
AX-147209358	8953340	1975	A/G			8953228	A01_8953228	A/G
AX-147209359	8953538	1976	T/C			8953340	A01_8953340	T/C
AX-147209360	8957588	1977	A/C			8953538	A01_8953538	A/C
AX-147209361	8958652	1978	T/C			8957588	A01_8957588	T/C
AX-147209362	8960707	1979	A/C			8958652	A01_8958652	A/C
AX-147209363	8969159	1980	T/C			8960707	A01_8960707	T/C
AX-147209364	8971267	1981	A/G			8969159	A01_8969159	A/G
AX-147209365	8984724	1982	A/G			8971267	A01_8971267	A/G
AX-147209366	8992661	1983	T/C			8984724	A01_8984724	T/C
AX-147209367	8992725	1984	A/G			8992661	A01_8992661	A/G
AX-147209368	8994090	1985	T/G			8992725	A01_8992725	T/G
AX-147209369	8994148	1986	A/G			8994090	A01_8994090	A/G
AX-147209370	8994721	1987	A/G			8994148	A01_8994148	A/G
AX-147209371	8995079	1988	T/C			8994721	A01_8994721	T/C
AX-147209372	8997162	1989	A/C			8995079	A01_8995079	A/C
AX-147209373	8999827	1990	T/G			8997162	A01_8997162	T/G
AX-147209374	9000963	1991	A/G			8999827	A01_8999827	A/G
AX-147209375	9001825	1992	T/C			9000963	A01_9000963	T/C
AX-147209376	9006215	1993	A/G			9001825	A01_9001825	A/G
AX-147209377	9006658	1994	T/C			9006215	A01_9006215	T/C
AX-147209378	9013891	1995	T/G			9006658	A01_9006658	T/G
AX-147209379	9022835	1996	A/G			9013891	A01_9013891	A/G
AX-147209380	9024837	1997	A/G			9022835	A01_9022835	A/G
AX-147209381	9034912	1998	T/C			9024837	A01_9024837	T/C
AX-147209382	9034972	1999	T/C			9034912	A01_9034912	T/C
[truncated: 56,234 more rows]

## Sheet: Sheet5
SNP	Allele_A	Allele_B		Position	Chromosome
A01_24876138	T	C	T/C	24876138	A01
A01_90483817	T	C	T/C	90483817	A01
A01_29731018	T	C	T/C	29731018	A01
A01_20495617	T	C	T/C	20495617	A01
A01_29756947	A	G	A/G	29756947	A01
A01_50291820	A	C	A/C	50291820	A01
A01_41991088	A	G	A/G	41991088	A01
A01_29757221	T	C	T/C	29757221	A01
A05_10736952	T	C	T/C	10736952	A05
A05_16188297	A	C	A/C	16188297	A05
A05_20065372	A	G	A/G	20065372	A05
A05_71264945	A	G	A/G	71264945	A05
A05_19873031	A	G	A/G	19873031	A05
A05_18657872	T	C	T/C	18657872	A05
A05_16248420	A	G	A/G	16248420	A05
A05_15231211	T	C	T/C	15231211	A05
A05_18498146	A	G	A/G	18498146	A05
A05_21751497	A	G	A/G	21751497	A05
A05_17518953	T	C	T/C	17518953	A05
A05_16408894	T	G	T/G	16408894	A05
A05_21377974	T	C	T/C	21377974	A05
A05_33554734	A	G	A/G	33554734	A05
A05_25200285	T	C	T/C	25200285	A05
A05_25300067	T	G	T/G	25300067	A05
A05_25044307	T	C	T/C	25044307	A05
A05_25039519	A	G	A/G	25039519	A05
A05_25097842	T	C	T/C	25097842	A05
A05_25144255	T	C	T/C	25144255	A05
A05_25030847	T	C	T/C	25030847	A05
A05_57681063	A	G	A/G	57681063	A05
A05_44822444	T	C	T/C	44822444	A05
A05_18647497	T	C	T/C	18647497	A05
A06_105108978	A	G	A/G	105108978	A06
A08_44708572	T	C	T/C	44708572	A08
A09_108780679	T	C	T/C	108780679	A09
A09_113636621	T	C	T/C	113636621	A09
A10_109092583	T	C	T/C	109092583	A10
B01_1411986	A	C	A/C	1411986	B01
B01_116756878	T	C	T/C	116756878	B01
B01_102277120	A	G	A/G	102277120	B01
B01_132431964	T	C	T/C	132431964	B01
B01_134275884	A	G	A/G	134275884	B01
B01_22210592	A	G	A/G	22210592	B01
B01_21127327	T	C	T/C	21127327	B01
B01_135986574	T	C	T/C	135986574	B01
B01_123978407	A	G	A/G	123978407	B01
B01_61681184	T	C	T/C	61681184	B01
B01_16130141	A	G	A/G	16130141	B01
B01_137046373	A	G	A/G	137046373	B01
B01_16824177	T	C	T/C	16824177	B01
B01_16751578	A	G	A/G	16751578	B01
B01_16751344	A	G	A/G	16751344	B01
B01_16887270	T	C	T/C	16887270	B01
B01_16825589	T	C	T/C	16825589	B01
B02_32891208	T	C	T/C	32891208	B02
B02_19110547	T	C	T/C	19110547	B02
B02_68353840	T	C	T/C	68353840	B02
B03_22445318	T	C	T/C	22445318	B03
B04_657718	A	G	A/G	657718	B04
B04_118652908	A	G	A/G	118652908	B04
B05_26588237	A	C	A/C	26588237	B05
B05_147012463	A	G	A/G	147012463	B05
B05_25495553	T	G	T/G	25495553	B05
B05_25232571	T	C	T/C	25232571	B05
B05_25497365	A	C	A/C	25497365	B05
B05_149549729	T	C	T/C	149549729	B05
B05_25352655	T	C	T/C	25352655	B05
B05_25429346	T	C	T/C	25429346	B05
B05_25495705	T	C	T/C	25495705	B05
B05_25470163	A	G	A/G	25470163	B05
B05_25426458	A	C	A/C	25426458	B05
B05_25495428	T	G	T/G	25495428	B05
B05_25495356	T	C	T/C	25495356	B05
B05_25238686	T	C	T/C	25238686	B05
B05_25429352	T	C	T/C	25429352	B05
B05_25470395	T	C	T/C	25470395	B05
B05_25495511	A	G	A/G	25495511	B05
B06_3275121	A	G	A/G	3275121	B06
B09_134677194	T	G	T/G	134677194	B09
B09_143694732	A	G	A/G	143694732	B09
B09_145069267	A	C	A/C	145069267	B09
